# Supplementary material for: Evidence for increased parallel information transmission in human brain networks compared to macaques and male mice
Source: Nat Commun. 2023 Dec 11;14:8216. doi: 10.1038/s41467-023-43971-z (PMC10713651; doi:10.1038/s41467-023-43971-z)
Supplement: Supplementary file 4 — Source Data [file 41467_2023_43971_MOESM4_ESM.zip]

Archive with 7 entries (6 files):
- source-data-files/
- source-data-files/Figure4-source-data.xlsx
- __MACOSX/source-data-files/._Figure4-source-data.xlsx
- source-data-files/Figure3-source-data.xlsx
- __MACOSX/source-data-files/._Figure3-source-data.xlsx
- source-data-files/Figure2-source-data.xlsx
- __MACOSX/source-data-files/._Figure2-source-data.xlsx
