# Supplementary material for: Evidence for increased parallel information transmission in human brain networks compared to macaques and male mice
Source: Nat Commun. 2023 Dec 11;14:8216. doi: 10.1038/s41467-023-43971-z (PMC10713651; doi:10.1038/s41467-023-43971-z)
Supplement: Supplementary file 4 — Source Data [file 41467_2023_43971_MOESM4_ESM.zip › source-data-files/Figure4-source-data.xlsx]

## Sheet: Figure 4a top
Figure 4a - humans
Identifiability matrix for human subjects, reporting subjects’ similarities between test (rows) and retest (columns) parallel communication data.
Subject's similaritiey was quantified with the Jaccard similarity index.
Sex
male	0.376566	0.324444	0.308485	0.320606	0.332525	0.344444	0.341212	0.340606	0.331515	0.339596	0.330707	0.301212	0.33899	0.345455	0.327071	0.334141	0.325859	0.333131	0.340606	0.321212	0.341212	0.344242	0.350303	0.345455	0.37899	0.352929	0.35596	0.326667	0.344848	0.333131	0.327071	0.354141	0.351111	0.340404	0.344848	0.341818	0.368687	0.343434	0.340808	0.347273	0.351313	0.32404	0.327677	0.339192	0.304444	0.354949	0.352727	0.318586	0.329293
female	0.338384	0.383838	0.334949	0.319798	0.353737	0.307273	0.330707	0.331515	0.341212	0.318586	0.325051	0.343232	0.324242	0.325455	0.316162	0.337576	0.337778	0.356566	0.326869	0.311515	0.344242	0.319394	0.34404	0.332727	0.34303	0.334747	0.340202	0.307475	0.343232	0.33697	0.310707	0.323434	0.354343	0.302222	0.341414	0.327879	0.324646	0.31596	0.320404	0.343434	0.352727	0.347273	0.317778	0.33697	0.334141	0.339798	0.349899	0.309899	0.323232
male	0.320404	0.322424	0.406667	0.310909	0.323434	0.309899	0.314949	0.305253	0.345657	0.306061	0.309697	0.314949	0.330909	0.326465	0.327475	0.32404	0.330505	0.329091	0.314747	0.326869	0.360606	0.310101	0.314747	0.327273	0.332929	0.328081	0.328889	0.307071	0.335354	0.321616	0.296768	0.325253	0.320202	0.313333	0.331717	0.323838	0.317576	0.32202	0.339394	0.317172	0.324646	0.329899	0.324444	0.347677	0.336768	0.331313	0.342424	0.305051	0.341414
male	0.332525	0.322222	0.303232	0.36404	0.329899	0.324444	0.319596	0.325253	0.331111	0.318586	0.32303	0.306465	0.342222	0.317172	0.307475	0.348687	0.320202	0.326263	0.340606	0.342222	0.325455	0.328889	0.324848	0.332727	0.334747	0.331515	0.335556	0.298788	0.329899	0.328081	0.311717	0.352727	0.340606	0.335556	0.345657	0.325657	0.33798	0.32202	0.327677	0.312929	0.335354	0.310303	0.307475	0.333939	0.304242	0.322222	0.328081	0.30404	0.319192
male	0.341414	0.34101	0.335354	0.330303	0.414949	0.315354	0.324848	0.337576	0.337778	0.32202	0.325657	0.333939	0.339394	0.316162	0.300404	0.344848	0.331515	0.342424	0.336566	0.322222	0.341212	0.314545	0.32101	0.33697	0.345253	0.33596	0.322222	0.309091	0.350707	0.330707	0.325657	0.354343	0.351515	0.318788	0.340606	0.339596	0.327071	0.326263	0.331919	0.328283	0.352121	0.332121	0.328081	0.328283	0.322828	0.338384	0.343636	0.301616	0.319596
female	0.312929	0.305859	0.294949	0.305051	0.309697	0.366869	0.304444	0.295758	0.288485	0.324444	0.298384	0.285051	0.309293	0.316768	0.289495	0.308889	0.300808	0.290303	0.300808	0.304444	0.312323	0.308889	0.305253	0.319394	0.307475	0.318788	0.309293	0.299394	0.300404	0.300808	0.302424	0.302424	0.308485	0.295556	0.306465	0.312525	0.321414	0.316768	0.307475	0.315758	0.312323	0.29697	0.307475	0.306263	0.297374	0.303434	0.301818	0.298182	0.293333
male	0.339192	0.303434	0.301616	0.300606	0.311313	0.32404	0.353939	0.311919	0.319596	0.301212	0.304444	0.27697	0.316768	0.332323	0.329091	0.330707	0.304646	0.307677	0.327071	0.292323	0.340202	0.335354	0.337778	0.326263	0.343636	0.339394	0.345051	0.332525	0.334343	0.318586	0.307071	0.328687	0.322626	0.318384	0.322222	0.305455	0.34101	0.333131	0.304242	0.323434	0.316768	0.300404	0.313131	0.33798	0.310303	0.323232	0.327475	0.285051	0.323434
female	0.340404	0.326465	0.327273	0.32404	0.338788	0.319798	0.343838	0.408889	0.33697	0.333535	0.316566	0.328889	0.349697	0.33798	0.304242	0.341414	0.336566	0.331111	0.330505	0.338586	0.351919	0.328081	0.31697	0.342222	0.348081	0.336566	0.346465	0.313535	0.345253	0.334949	0.311313	0.344646	0.354949	0.302626	0.333535	0.357576	0.348081	0.332929	0.333737	0.348889	0.341818	0.330707	0.314949	0.338788	0.326667	0.346667	0.351111	0.319798	0.307273
male	0.334949	0.317778	0.314141	0.306465	0.310505	0.313333	0.313737	0.32	0.341818	0.314141	0.301212	0.30101	0.329697	0.333737	0.312121	0.304242	0.31899	0.312525	0.320202	0.299192	0.316768	0.326263	0.316162	0.328889	0.334343	0.327273	0.346869	0.31798	0.324848	0.327071	0.301616	0.336162	0.324646	0.309293	0.315152	0.324848	0.331313	0.327273	0.312929	0.333535	0.320202	0.317374	0.323838	0.336364	0.311313	0.325051	0.330303	0.300808	0.302626
male	0.347677	0.325051	0.309495	0.334747	0.326465	0.329899	0.333333	0.330101	0.313939	0.37899	0.323434	0.304444	0.33798	0.338788	0.324646	0.333333	0.33596	0.32	0.332525	0.322222	0.344444	0.331515	0.334545	0.348687	0.347475	0.355758	0.346667	0.311717	0.336364	0.328081	0.31596	0.344444	0.346869	0.325455	0.333333	0.332929	0.332121	0.324444	0.31899	0.332929	0.354141	0.323434	0.305657	0.347677	0.332121	0.347475	0.346061	0.32404	0.320606
female	0.313939	0.315758	0.309495	0.315556	0.314545	0.310505	0.315556	0.305859	0.324646	0.32303	0.368687	0.313333	0.348081	0.326263	0.293737	0.319596	0.309697	0.318788	0.328283	0.335152	0.328283	0.302424	0.318586	0.333333	0.322222	0.331313	0.326465	0.302222	0.314545	0.313333	0.315556	0.316768	0.338182	0.309697	0.312525	0.329091	0.324444	0.310707	0.329091	0.32	0.324242	0.302828	0.300202	0.323232	0.319192	0.331717	0.329293	0.310707	0.305859
female	0.335152	0.355556	0.349293	0.321818	0.363232	0.303232	0.325859	0.343434	0.348889	0.312727	0.327273	0.386465	0.355354	0.32	0.302626	0.34404	0.339192	0.369495	0.342828	0.343636	0.345657	0.316768	0.336364	0.316162	0.332323	0.330505	0.331111	0.312323	0.349495	0.351111	0.314343	0.359394	0.357172	0.320202	0.362424	0.356162	0.321212	0.326263	0.337172	0.339596	0.350101	0.355354	0.31899	0.352525	0.334343	0.345051	0.359798	0.325657	0.333535
female	0.328889	0.320606	0.322828	0.320404	0.334545	0.32101	0.328283	0.322828	0.31899	0.330505	0.311919	0.316162	0.391717	0.317172	0.299798	0.31596	0.335556	0.331515	0.315354	0.328687	0.32303	0.312929	0.31899	0.320606	0.324444	0.328081	0.321818	0.307273	0.328687	0.319798	0.304848	0.340404	0.327677	0.306869	0.325859	0.340808	0.312323	0.322222	0.327071	0.334545	0.34202	0.303838	0.314343	0.335354	0.312525	0.330505	0.329697	0.313737	0.311515
male	0.36	0.330101	0.32202	0.352525	0.340808	0.340202	0.345051	0.322424	0.339394	0.334949	0.32101	0.314949	0.347475	0.411515	0.344444	0.332929	0.328687	0.336162	0.342424	0.325455	0.358586	0.33697	0.349899	0.345657	0.367475	0.341818	0.354343	0.326061	0.348485	0.338182	0.323434	0.368687	0.340202	0.313131	0.335152	0.345455	0.341212	0.351717	0.333737	0.349495	0.345455	0.318788	0.340202	0.34	0.320606	0.360404	0.344646	0.314141	0.326667
female	0.349293	0.30404	0.305657	0.322828	0.332525	0.309697	0.326263	0.322424	0.320808	0.322626	0.306263	0.312323	0.338788	0.332525	0.347879	0.328081	0.313535	0.303636	0.32404	0.318586	0.337374	0.335758	0.334949	0.337172	0.352121	0.334343	0.334343	0.321616	0.324242	0.328283	0.308283	0.338586	0.322828	0.323838	0.318384	0.328889	0.344646	0.331515	0.319798	0.341212	0.336364	0.306263	0.318384	0.326465	0.30404	0.338384	0.328687	0.284848	0.310707
female	0.360808	0.334747	0.317576	0.338182	0.349293	0.316566	0.334343	0.325455	0.349899	0.337778	0.329091	0.33798	0.361212	0.333737	0.331111	0.391111	0.330101	0.34202	0.335152	0.331717	0.349091	0.346869	0.34101	0.342222	0.340606	0.358788	0.358182	0.325455	0.35899	0.360202	0.326263	0.345859	0.368687	0.325859	0.338384	0.343232	0.354545	0.327677	0.356364	0.33899	0.355758	0.345455	0.325455	0.349293	0.310505	0.348687	0.355556	0.309899	0.335758
male	0.330707	0.312929	0.322626	0.311515	0.330101	0.294747	0.314343	0.310505	0.319192	0.332121	0.31798	0.311919	0.335152	0.317374	0.313737	0.321212	0.370101	0.324646	0.322626	0.300404	0.334343	0.32303	0.340808	0.327879	0.340202	0.332929	0.327071	0.297778	0.324444	0.32202	0.311919	0.327475	0.343636	0.326263	0.332121	0.331313	0.317778	0.313131	0.312727	0.322828	0.32101	0.325253	0.328283	0.331919	0.335758	0.32101	0.342222	0.316768	0.325051
female	0.349293	0.337576	0.349293	0.320808	0.345859	0.321818	0.350101	0.334141	0.360808	0.325859	0.332727	0.346667	0.350101	0.339798	0.325253	0.335556	0.345455	0.428283	0.343838	0.338384	0.357778	0.329091	0.344242	0.336162	0.364242	0.368485	0.358586	0.312121	0.35899	0.332525	0.325455	0.355152	0.364646	0.343838	0.368485	0.348485	0.350909	0.323636	0.339596	0.340808	0.359192	0.344242	0.334141	0.363232	0.33596	0.35596	0.372525	0.314343	0.352323
male	0.33697	0.309293	0.30303	0.307475	0.328283	0.315556	0.324242	0.310303	0.313737	0.311919	0.307879	0.30303	0.322828	0.323434	0.310505	0.311919	0.3	0.314747	0.360404	0.30404	0.330505	0.332929	0.323636	0.327677	0.330303	0.337576	0.33596	0.317374	0.329495	0.31596	0.307273	0.330303	0.324444	0.31697	0.324646	0.318788	0.331717	0.311515	0.31899	0.326263	0.318182	0.309899	0.302222	0.328889	0.296364	0.328081	0.331515	0.293333	0.300808
female	0.335354	0.33697	0.320202	0.314343	0.337778	0.318182	0.314747	0.318788	0.320606	0.312929	0.328889	0.324242	0.33596	0.330101	0.294949	0.324242	0.349091	0.336364	0.326667	0.392121	0.317778	0.300202	0.323636	0.309293	0.326869	0.322222	0.31899	0.299596	0.329495	0.321616	0.305859	0.340202	0.332727	0.313333	0.320606	0.336566	0.328485	0.321212	0.315354	0.333131	0.337778	0.323636	0.318182	0.33899	0.308889	0.330909	0.343838	0.327273	0.308485
female	0.327677	0.311919	0.303636	0.315152	0.316364	0.32202	0.311111	0.323838	0.319192	0.314545	0.3	0.302222	0.333131	0.31798	0.319394	0.313333	0.320606	0.31798	0.310909	0.311515	0.349293	0.318384	0.315354	0.323838	0.336566	0.32	0.330707	0.288081	0.327273	0.318384	0.300808	0.334545	0.325657	0.294949	0.318182	0.309899	0.332727	0.321212	0.314949	0.310101	0.332121	0.316162	0.310505	0.333333	0.306869	0.314141	0.321616	0.302424	0.315556
female	0.354545	0.318182	0.323838	0.322626	0.317778	0.330101	0.340606	0.310505	0.326263	0.333535	0.321616	0.296768	0.347273	0.351919	0.327879	0.344444	0.326667	0.330101	0.336768	0.323636	0.344444	0.369697	0.345455	0.346667	0.350707	0.347273	0.349091	0.336768	0.348889	0.34202	0.306263	0.342626	0.347071	0.32101	0.33697	0.340404	0.341212	0.335354	0.342828	0.329091	0.330505	0.326263	0.328283	0.330101	0.306667	0.346263	0.344444	0.298182	0.323232
female	0.332929	0.305657	0.305657	0.311717	0.316162	0.311515	0.323434	0.30101	0.313535	0.309697	0.321212	0.290909	0.338586	0.326465	0.322828	0.334545	0.317374	0.316768	0.341414	0.316566	0.334141	0.326869	0.373333	0.333535	0.348687	0.34303	0.343838	0.325657	0.325859	0.331919	0.324646	0.348283	0.324646	0.316162	0.322424	0.320606	0.340404	0.334141	0.316768	0.348283	0.331111	0.309495	0.311313	0.334141	0.30303	0.330303	0.329899	0.303232	0.32
female	0.336364	0.322828	0.336768	0.327879	0.344242	0.339192	0.341414	0.334141	0.332525	0.353939	0.320808	0.327879	0.36	0.347677	0.329697	0.332929	0.342424	0.339798	0.325657	0.321212	0.36	0.321414	0.330101	0.392727	0.357778	0.334747	0.336364	0.310707	0.340202	0.328687	0.329899	0.360202	0.342424	0.32101	0.333535	0.345253	0.360404	0.323838	0.339394	0.341818	0.36101	0.32202	0.324646	0.34404	0.322424	0.35596	0.336566	0.299798	0.318182
male	0.345859	0.325051	0.307879	0.32404	0.334141	0.332929	0.345253	0.328889	0.339798	0.330909	0.325859	0.302222	0.346667	0.352929	0.344242	0.325455	0.332525	0.325455	0.355556	0.326667	0.35798	0.326667	0.351515	0.353535	0.402222	0.340202	0.357576	0.338586	0.349899	0.347677	0.317576	0.357576	0.352525	0.324848	0.355758	0.347475	0.354949	0.336768	0.329293	0.344848	0.34101	0.321616	0.328081	0.349091	0.31596	0.346465	0.345253	0.298788	0.330101
female	0.346465	0.312121	0.314747	0.306263	0.320202	0.329091	0.347475	0.308283	0.328485	0.327273	0.317374	0.294747	0.329899	0.337374	0.330909	0.341616	0.320202	0.328687	0.340606	0.320404	0.328081	0.34101	0.341212	0.341616	0.365253	0.368687	0.352929	0.33596	0.339394	0.317374	0.320606	0.333333	0.351313	0.337172	0.34101	0.323232	0.333333	0.321212	0.335152	0.337374	0.339798	0.307677	0.333535	0.338788	0.310707	0.333535	0.343636	0.321414	0.332727
female	0.367475	0.324242	0.320808	0.31899	0.337576	0.321212	0.353131	0.329091	0.350909	0.34202	0.334545	0.306667	0.337374	0.35697	0.349293	0.352121	0.322828	0.350303	0.370303	0.323636	0.353333	0.340404	0.359798	0.345051	0.370303	0.370303	0.392121	0.33899	0.36303	0.359596	0.325455	0.350101	0.359394	0.33697	0.356364	0.33697	0.362626	0.34404	0.347677	0.359596	0.357172	0.347879	0.318182	0.348889	0.317576	0.358384	0.356364	0.309899	0.341212
female	0.320808	0.292525	0.290505	0.290707	0.290707	0.314343	0.313131	0.304444	0.295354	0.301818	0.290505	0.277172	0.306061	0.310505	0.321212	0.305253	0.285455	0.296162	0.314343	0.291919	0.331515	0.318788	0.322828	0.30202	0.332929	0.31899	0.331111	0.325455	0.317778	0.314747	0.298788	0.321818	0.315354	0.300202	0.306869	0.297778	0.31596	0.30101	0.306667	0.308283	0.307879	0.300808	0.297576	0.318586	0.299394	0.320404	0.321212	0.270101	0.30303
female	0.33596	0.318586	0.330707	0.338586	0.324444	0.32202	0.343838	0.329697	0.325657	0.331111	0.327273	0.306263	0.344444	0.335758	0.325253	0.328889	0.327677	0.329091	0.329293	0.336768	0.339596	0.339798	0.325657	0.330505	0.353737	0.34101	0.339798	0.309697	0.368081	0.33697	0.314545	0.352121	0.341818	0.324646	0.329899	0.343636	0.321212	0.333333	0.333131	0.340808	0.345253	0.313131	0.31899	0.354949	0.305859	0.35798	0.337172	0.323434	0.314343
female	0.318788	0.311313	0.314545	0.312525	0.319596	0.309899	0.319192	0.308889	0.31596	0.309293	0.3	0.306263	0.319596	0.320404	0.309293	0.327071	0.313333	0.30202	0.320808	0.312525	0.337374	0.294747	0.324848	0.321616	0.328889	0.330909	0.317374	0.305455	0.326869	0.374747	0.300606	0.333333	0.327677	0.292121	0.32303	0.307273	0.324242	0.32	0.30404	0.314343	0.325051	0.309091	0.325253	0.345859	0.313535	0.321818	0.330707	0.306869	0.311919
female	0.337374	0.315556	0.29697	0.312323	0.323232	0.321616	0.341818	0.334949	0.330505	0.334949	0.319192	0.320202	0.33899	0.335556	0.319394	0.333131	0.312727	0.32303	0.322626	0.321212	0.330303	0.330707	0.336162	0.334343	0.351111	0.353131	0.338384	0.31899	0.34404	0.320808	0.363232	0.331111	0.339394	0.327475	0.33596	0.328889	0.334747	0.322828	0.332727	0.337374	0.352525	0.309293	0.311313	0.340808	0.32202	0.341414	0.342626	0.329293	0.316162
male	0.350505	0.329091	0.334949	0.320808	0.340202	0.312121	0.333333	0.319394	0.342424	0.325859	0.322626	0.31899	0.337374	0.329293	0.324646	0.329697	0.329697	0.338788	0.344242	0.338182	0.349697	0.317576	0.33596	0.332525	0.362222	0.344444	0.345455	0.321818	0.354343	0.343232	0.311919	0.385253	0.347475	0.308889	0.340606	0.352525	0.333535	0.323232	0.332121	0.337778	0.349899	0.330505	0.32404	0.34404	0.305253	0.348889	0.335152	0.313333	0.315758
female	0.359192	0.332323	0.339596	0.331111	0.36303	0.319596	0.338586	0.328889	0.352323	0.330505	0.325859	0.337778	0.350707	0.334141	0.323232	0.369495	0.338788	0.356566	0.349293	0.333535	0.351515	0.329899	0.343232	0.331919	0.35697	0.347475	0.35697	0.317172	0.359192	0.349899	0.315556	0.364646	0.404242	0.304646	0.357576	0.342626	0.353333	0.329697	0.338788	0.330101	0.346263	0.340202	0.331313	0.351515	0.329697	0.343838	0.361212	0.310909	0.330101
female	0.333131	0.305859	0.304646	0.314141	0.322424	0.308687	0.312323	0.29596	0.312525	0.316566	0.307879	0.295354	0.315354	0.317172	0.314141	0.329899	0.306869	0.319596	0.323232	0.306869	0.32404	0.327879	0.320808	0.327071	0.342424	0.334343	0.339192	0.310303	0.34	0.318586	0.313131	0.321818	0.330303	0.345051	0.335152	0.296162	0.34101	0.322424	0.311515	0.309697	0.315556	0.304646	0.299798	0.330101	0.291515	0.321818	0.336566	0.297778	0.311919
female	0.348687	0.313131	0.306465	0.333535	0.329899	0.332727	0.333333	0.31798	0.330505	0.321818	0.322222	0.298384	0.355152	0.320606	0.318384	0.334343	0.321616	0.329899	0.344646	0.321818	0.348081	0.316768	0.355556	0.332323	0.353737	0.340606	0.352727	0.310909	0.341616	0.343232	0.29697	0.349091	0.344646	0.323434	0.365859	0.320404	0.339192	0.341818	0.330303	0.341616	0.343232	0.331515	0.319596	0.356364	0.300606	0.349495	0.340202	0.308889	0.330303
female	0.364444	0.346263	0.346667	0.347677	0.35798	0.336566	0.343232	0.338384	0.362424	0.343838	0.335354	0.327273	0.359394	0.352323	0.326061	0.337374	0.352323	0.36	0.345253	0.338182	0.353131	0.34	0.346263	0.35899	0.37697	0.365859	0.36	0.330909	0.359192	0.330101	0.330909	0.369091	0.365859	0.33596	0.365859	0.434949	0.36202	0.340202	0.363434	0.348687	0.357778	0.345253	0.328687	0.37899	0.346263	0.362424	0.36303	0.331313	0.351313
male	0.330505	0.302222	0.319596	0.312525	0.314747	0.320404	0.320202	0.328485	0.316768	0.315758	0.322626	0.306061	0.332727	0.324242	0.306667	0.339596	0.325455	0.307677	0.329697	0.313737	0.329697	0.32404	0.332323	0.325455	0.344646	0.328283	0.315758	0.318586	0.324646	0.317778	0.309495	0.321818	0.327475	0.316364	0.325657	0.321616	0.351919	0.317576	0.318384	0.327273	0.330303	0.311313	0.314949	0.334949	0.304444	0.326869	0.333535	0.304646	0.312727
male	0.328889	0.327475	0.321212	0.322222	0.332323	0.324848	0.343232	0.312727	0.339192	0.324444	0.332727	0.311111	0.346667	0.33596	0.306465	0.325253	0.311717	0.331919	0.32101	0.325253	0.336768	0.322828	0.33596	0.334141	0.345253	0.347475	0.339596	0.324848	0.333131	0.333737	0.322424	0.34	0.349495	0.322828	0.339394	0.326061	0.329899	0.351111	0.338586	0.333131	0.343838	0.312323	0.308283	0.331111	0.307879	0.341212	0.351717	0.312727	0.324848
male	0.338788	0.317172	0.312121	0.313131	0.323838	0.336768	0.341616	0.316768	0.340202	0.327273	0.325657	0.309495	0.356566	0.335556	0.330303	0.336768	0.32202	0.330909	0.342828	0.322222	0.342626	0.325253	0.33798	0.340202	0.371313	0.345657	0.344444	0.332323	0.339596	0.315152	0.320808	0.362222	0.345657	0.338384	0.348081	0.334747	0.346061	0.334949	0.384646	0.328485	0.347475	0.320808	0.332323	0.33798	0.300404	0.34404	0.342424	0.296162	0.325455
male	0.35798	0.333131	0.303838	0.313535	0.327273	0.333535	0.340606	0.328283	0.311515	0.332929	0.315152	0.311717	0.354949	0.335556	0.31697	0.334141	0.316566	0.317172	0.342424	0.327071	0.34303	0.331919	0.343434	0.329091	0.34404	0.333333	0.348687	0.311111	0.325859	0.324444	0.328283	0.33899	0.338788	0.319596	0.330303	0.331515	0.359596	0.33798	0.34303	0.427071	0.354545	0.305859	0.299394	0.332121	0.307071	0.330101	0.326465	0.308081	0.323434
female	0.354141	0.338384	0.330707	0.344646	0.358586	0.322626	0.346465	0.327071	0.338788	0.349899	0.346465	0.317172	0.351111	0.335354	0.32	0.345657	0.330505	0.351515	0.341818	0.359798	0.352727	0.320404	0.350101	0.344646	0.355556	0.36	0.359394	0.317576	0.367677	0.345051	0.32	0.362424	0.346667	0.329899	0.35596	0.366061	0.350303	0.336566	0.346465	0.375354	0.403838	0.334545	0.327475	0.374949	0.312323	0.375152	0.351313	0.333737	0.337172
female	0.359394	0.34101	0.350707	0.327475	0.364444	0.323232	0.343636	0.32202	0.36101	0.33899	0.346869	0.34404	0.347071	0.351313	0.312323	0.348687	0.351111	0.365051	0.353333	0.340404	0.361212	0.337576	0.359596	0.352121	0.357374	0.366263	0.369091	0.323838	0.370303	0.347071	0.329697	0.351111	0.367071	0.331717	0.363434	0.356162	0.346263	0.341212	0.35798	0.363232	0.363636	0.413131	0.330505	0.36	0.326061	0.361212	0.376566	0.327273	0.348283
male	0.327273	0.332727	0.325455	0.32	0.327071	0.32202	0.333737	0.322828	0.335354	0.317778	0.315556	0.320808	0.334545	0.333333	0.301212	0.329899	0.332929	0.354343	0.334949	0.328687	0.349293	0.326263	0.313535	0.329697	0.346667	0.335556	0.320606	0.301414	0.335152	0.329091	0.314747	0.316162	0.347677	0.314141	0.346869	0.332525	0.340808	0.31798	0.326061	0.328687	0.352121	0.334545	0.370909	0.351111	0.328687	0.332525	0.346263	0.321414	0.330101
male	0.364646	0.339394	0.345051	0.333333	0.358586	0.335758	0.360202	0.333939	0.361212	0.351111	0.348283	0.329293	0.372929	0.351919	0.334141	0.357778	0.364242	0.36404	0.361616	0.340404	0.378384	0.333131	0.367879	0.367879	0.368081	0.36	0.361616	0.330303	0.366061	0.365859	0.324848	0.368081	0.38202	0.339596	0.375354	0.371515	0.360808	0.344444	0.369495	0.356364	0.385051	0.358788	0.345253	0.42101	0.331313	0.382626	0.386869	0.342222	0.354545
female	0.313535	0.31697	0.371313	0.311515	0.338384	0.299596	0.319192	0.313535	0.338788	0.327475	0.306667	0.329495	0.319192	0.328889	0.293939	0.329293	0.318788	0.340808	0.31697	0.3	0.348687	0.296566	0.299394	0.313737	0.310303	0.322424	0.335556	0.289091	0.331919	0.314343	0.297172	0.320202	0.328687	0.296566	0.326667	0.332525	0.3	0.301212	0.329495	0.313535	0.316162	0.360202	0.329091	0.338182	0.402626	0.32202	0.347879	0.30303	0.342626
female	0.325051	0.320404	0.291515	0.325051	0.331111	0.312121	0.326869	0.328485	0.319798	0.325253	0.324646	0.30303	0.352323	0.308081	0.287475	0.312121	0.320606	0.314141	0.31899	0.324848	0.319596	0.299192	0.333737	0.307273	0.327475	0.308485	0.315758	0.274343	0.31899	0.323232	0.30101	0.329899	0.323434	0.296566	0.319596	0.343838	0.314949	0.314949	0.324646	0.33596	0.332121	0.307071	0.293939	0.330707	0.288485	0.386061	0.311313	0.309495	0.29596
female	0.358384	0.324242	0.321818	0.334545	0.335556	0.319798	0.334141	0.342222	0.339394	0.324848	0.316162	0.330303	0.335758	0.345859	0.32101	0.326869	0.33798	0.342222	0.333737	0.32202	0.338182	0.342424	0.342222	0.335152	0.350303	0.34404	0.334949	0.319192	0.334949	0.338182	0.310101	0.338788	0.352525	0.326465	0.344646	0.344444	0.352929	0.332727	0.324646	0.325859	0.341616	0.328283	0.330505	0.334545	0.323636	0.347273	0.416364	0.333131	0.328485
male	0.344242	0.325253	0.311111	0.303838	0.327879	0.305657	0.329899	0.310303	0.325051	0.314343	0.322828	0.31697	0.320404	0.331111	0.322424	0.311717	0.313131	0.333535	0.340606	0.319596	0.332323	0.310909	0.344444	0.331717	0.333939	0.340404	0.338788	0.305253	0.341414	0.32101	0.321818	0.320606	0.34404	0.320404	0.319798	0.328889	0.323636	0.309091	0.321818	0.326263	0.339192	0.32202	0.309495	0.332525	0.327677	0.335556	0.335354	0.353535	0.323232
female	0.328081	0.311919	0.354949	0.301414	0.333333	0.290505	0.307677	0.314949	0.338182	0.32101	0.302424	0.309697	0.316566	0.324444	0.299798	0.31697	0.332121	0.359394	0.311313	0.306061	0.360606	0.309899	0.327677	0.322626	0.327677	0.317172	0.313535	0.308485	0.335152	0.32	0.311919	0.322424	0.342828	0.309495	0.326061	0.331919	0.309899	0.308081	0.324242	0.316768	0.315354	0.355152	0.334141	0.335152	0.340202	0.311919	0.335354	0.313737	0.394343
male	0.364242	0.31899	0.319394	0.328283	0.324444	0.316768	0.332929	0.310707	0.341414	0.336566	0.331717	0.319798	0.342424	0.347273	0.324646	0.335556	0.329697	0.328687	0.343838	0.333131	0.343838	0.32101	0.337576	0.34	0.351515	0.348283	0.344444	0.317576	0.335354	0.328081	0.310707	0.34202	0.341818	0.336768	0.329899	0.336768	0.344444	0.331919	0.338788	0.337576	0.34303	0.321212	0.332323	0.34404	0.322424	0.365253	0.340606	0.309495	0.312929
male	0.346061	0.350101	0.361818	0.334545	0.364242	0.319192	0.348283	0.337172	0.359192	0.331515	0.340606	0.33798	0.344444	0.352525	0.314141	0.351717	0.334545	0.390707	0.347071	0.336768	0.373131	0.332323	0.347273	0.33798	0.357374	0.360808	0.350707	0.32101	0.370909	0.344444	0.32202	0.343838	0.355152	0.331515	0.348485	0.367677	0.342424	0.333131	0.347677	0.348081	0.356162	0.366869	0.343434	0.368081	0.347879	0.380808	0.353131	0.338384	0.354949
female	0.343636	0.320808	0.331313	0.341818	0.348889	0.335758	0.336364	0.330101	0.341616	0.357778	0.340202	0.321212	0.357374	0.348889	0.335354	0.345051	0.346465	0.349495	0.362626	0.330707	0.371111	0.33596	0.346061	0.356768	0.358586	0.348687	0.358586	0.331515	0.352727	0.345253	0.323434	0.352929	0.359798	0.331515	0.346667	0.34202	0.368889	0.340404	0.346061	0.345657	0.358384	0.339192	0.326667	0.347879	0.324646	0.360202	0.352929	0.314949	0.329495
male	0.328687	0.31899	0.308283	0.314141	0.319798	0.325455	0.315758	0.304646	0.322424	0.313131	0.309495	0.296364	0.317172	0.316566	0.314343	0.325455	0.322828	0.32	0.325051	0.295354	0.326667	0.325859	0.328081	0.334141	0.347475	0.333737	0.320606	0.309697	0.322424	0.31899	0.304646	0.321818	0.331515	0.314747	0.332323	0.333535	0.315556	0.324444	0.32	0.322424	0.315758	0.326263	0.311717	0.31596	0.29798	0.340808	0.329091	0.293939	0.322222
female	0.33798	0.322626	0.322626	0.325455	0.335152	0.325051	0.334141	0.316364	0.340808	0.327475	0.336364	0.313737	0.336768	0.343232	0.327273	0.347475	0.324444	0.327071	0.355354	0.327071	0.359596	0.330505	0.351717	0.331515	0.360404	0.356566	0.347071	0.32303	0.363232	0.352525	0.316768	0.353939	0.345455	0.324444	0.349293	0.327273	0.350707	0.330909	0.334545	0.342828	0.343232	0.33596	0.325253	0.359596	0.315354	0.340202	0.359798	0.299596	0.325859
female	0.34202	0.316162	0.293737	0.319596	0.333737	0.328687	0.337576	0.328485	0.334343	0.34404	0.336162	0.305051	0.355556	0.333535	0.326061	0.340606	0.323838	0.322828	0.34101	0.329697	0.346667	0.329293	0.34303	0.343232	0.356768	0.359192	0.351111	0.327071	0.330909	0.34	0.328081	0.335556	0.348687	0.329495	0.332929	0.34101	0.361818	0.332525	0.34	0.343434	0.35899	0.313131	0.305657	0.332929	0.306869	0.348889	0.342828	0.308687	0.321414
female	0.361212	0.334949	0.313939	0.325657	0.346869	0.327273	0.333131	0.321414	0.34202	0.334949	0.330707	0.312323	0.36	0.332929	0.325051	0.331919	0.322222	0.330505	0.336162	0.338788	0.345657	0.331313	0.337778	0.340404	0.339798	0.345051	0.347677	0.33899	0.331717	0.346061	0.321414	0.344646	0.345859	0.328889	0.34	0.33899	0.341616	0.324646	0.329293	0.336162	0.344848	0.328283	0.320606	0.344444	0.311515	0.357374	0.351717	0.305859	0.319596
male	0.316566	0.316364	0.305657	0.304444	0.30202	0.296566	0.305657	0.290101	0.335758	0.303232	0.309091	0.294949	0.319394	0.309495	0.306667	0.317778	0.304646	0.313333	0.326061	0.307677	0.336162	0.30303	0.325859	0.317576	0.32202	0.305657	0.322222	0.293939	0.328687	0.307677	0.30101	0.329697	0.319394	0.313535	0.330101	0.306465	0.311919	0.311515	0.313535	0.312727	0.335556	0.325051	0.325051	0.329091	0.305253	0.34202	0.32303	0.297576	0.312121
male	0.356768	0.333737	0.319394	0.315152	0.342424	0.316566	0.33697	0.322828	0.332121	0.322222	0.329697	0.32303	0.317778	0.344242	0.328889	0.355556	0.331111	0.335556	0.346465	0.32303	0.339192	0.336566	0.347273	0.32202	0.343232	0.367677	0.353333	0.321414	0.353131	0.330909	0.315152	0.34202	0.35798	0.322828	0.343838	0.330707	0.331515	0.329495	0.323838	0.344646	0.357576	0.32404	0.32303	0.356768	0.315758	0.342626	0.354545	0.323434	0.331515
male	0.319596	0.32101	0.321616	0.299192	0.327273	0.29798	0.334949	0.321616	0.334343	0.304242	0.316566	0.304242	0.317576	0.330707	0.317576	0.330101	0.308283	0.338182	0.314343	0.305253	0.326263	0.314747	0.328485	0.309091	0.323838	0.336364	0.326465	0.307879	0.345657	0.321212	0.314545	0.332323	0.321616	0.324848	0.330707	0.310303	0.321212	0.330303	0.323636	0.316364	0.318586	0.310909	0.323434	0.333737	0.31697	0.337172	0.336364	0.312121	0.328687
female	0.351313	0.317374	0.311313	0.323636	0.33798	0.334949	0.337172	0.341818	0.331111	0.333737	0.320808	0.306465	0.348081	0.332929	0.326465	0.326465	0.315152	0.323636	0.341616	0.319798	0.34	0.332525	0.335152	0.330707	0.355556	0.359394	0.346667	0.327475	0.336768	0.325657	0.316768	0.359192	0.344646	0.325455	0.329495	0.333939	0.351717	0.334545	0.330303	0.348485	0.348081	0.313737	0.313535	0.339394	0.311919	0.331313	0.349495	0.311515	0.323232
male	0.353535	0.348485	0.328485	0.346465	0.343232	0.338182	0.358788	0.324444	0.339798	0.335556	0.351515	0.329899	0.342828	0.349091	0.317172	0.354949	0.335758	0.364848	0.355354	0.350303	0.360606	0.329091	0.343232	0.345051	0.359394	0.361414	0.350505	0.331313	0.371515	0.350707	0.333939	0.352727	0.344242	0.326667	0.347475	0.35798	0.354545	0.334343	0.342222	0.351111	0.361212	0.327475	0.336768	0.359192	0.324646	0.392525	0.350909	0.318788	0.319798
male	0.342424	0.33697	0.310909	0.333333	0.326061	0.323434	0.328283	0.32404	0.329293	0.319192	0.34	0.329293	0.34303	0.327879	0.315556	0.326465	0.326263	0.324242	0.33798	0.331111	0.34101	0.331111	0.334949	0.335556	0.338384	0.331515	0.33899	0.307071	0.333333	0.33798	0.312929	0.329495	0.340808	0.317778	0.322626	0.332121	0.346869	0.344848	0.328283	0.335152	0.340808	0.31798	0.334141	0.34303	0.299798	0.331919	0.337576	0.305051	0.317374
female	0.319192	0.315758	0.321818	0.31899	0.337778	0.32	0.312121	0.32404	0.339192	0.323232	0.308687	0.317778	0.331111	0.313939	0.315152	0.317778	0.316566	0.340202	0.334545	0.319394	0.333131	0.287677	0.32101	0.316566	0.343636	0.306465	0.318788	0.299394	0.325859	0.337778	0.308687	0.339798	0.338182	0.301414	0.33697	0.327677	0.323838	0.316566	0.31899	0.328081	0.329091	0.333737	0.300202	0.33899	0.305859	0.343434	0.309899	0.304646	0.299192
female	0.332525	0.320606	0.34	0.325657	0.328485	0.318182	0.332121	0.328283	0.334343	0.321414	0.320606	0.311919	0.342222	0.324444	0.304848	0.331515	0.332323	0.332929	0.336364	0.333131	0.350101	0.314545	0.309091	0.314949	0.328283	0.350707	0.331717	0.304444	0.342626	0.327879	0.291515	0.342222	0.337778	0.306061	0.328687	0.326263	0.319596	0.317576	0.328283	0.331717	0.329697	0.311717	0.324848	0.34404	0.322222	0.333737	0.327475	0.307071	0.324848
male	0.356162	0.329091	0.347475	0.318788	0.333333	0.282828	0.329091	0.318586	0.337374	0.32	0.313939	0.325859	0.329293	0.310505	0.307879	0.331919	0.335152	0.366263	0.313333	0.324444	0.349091	0.325253	0.322424	0.315354	0.325859	0.338788	0.328687	0.305051	0.363434	0.344646	0.291919	0.339596	0.349091	0.308485	0.343636	0.324646	0.32303	0.305051	0.320404	0.32404	0.330303	0.354343	0.322828	0.354949	0.32404	0.340404	0.360404	0.306869	0.353535
female	0.340808	0.315556	0.321818	0.305051	0.328687	0.30303	0.322626	0.316162	0.321616	0.322828	0.308889	0.314545	0.328687	0.326667	0.309091	0.320606	0.332525	0.329697	0.319192	0.315758	0.337576	0.324848	0.311717	0.319192	0.333333	0.341616	0.33899	0.295758	0.329091	0.304646	0.310707	0.337172	0.337576	0.328687	0.32404	0.343434	0.323636	0.299192	0.329899	0.318586	0.32	0.319596	0.325253	0.337778	0.320202	0.326263	0.330909	0.306869	0.317172
female	0.350303	0.32101	0.323232	0.324242	0.335152	0.334141	0.345859	0.330909	0.34202	0.345253	0.325859	0.308889	0.350909	0.334343	0.311515	0.329495	0.325051	0.331313	0.328081	0.321818	0.353333	0.321414	0.338788	0.353333	0.348485	0.335758	0.333333	0.314141	0.33899	0.332323	0.334949	0.364848	0.33697	0.331717	0.333333	0.33899	0.351111	0.325051	0.360606	0.332929	0.351515	0.32303	0.323838	0.332323	0.313737	0.362222	0.330909	0.310909	0.309697
male	0.351515	0.362828	0.336768	0.329495	0.367879	0.316566	0.347273	0.327879	0.349697	0.334747	0.351515	0.32404	0.334545	0.337172	0.307273	0.341212	0.350303	0.343838	0.338384	0.336162	0.354141	0.326061	0.342828	0.340202	0.343232	0.345051	0.345859	0.312929	0.352929	0.337576	0.305455	0.352525	0.357778	0.32404	0.349495	0.333535	0.34	0.322828	0.339192	0.347677	0.362222	0.343838	0.341616	0.344646	0.330101	0.380404	0.374343	0.333131	0.34404
male	0.372323	0.33596	0.327677	0.328687	0.341212	0.338384	0.34404	0.347475	0.349697	0.332121	0.311919	0.34202	0.36404	0.361616	0.329899	0.336566	0.332727	0.333535	0.337172	0.325051	0.349293	0.34202	0.338788	0.349495	0.370303	0.368283	0.352121	0.332727	0.357172	0.344444	0.348485	0.365253	0.356162	0.323636	0.354545	0.350303	0.350303	0.333939	0.333737	0.356162	0.35697	0.342424	0.329899	0.36	0.327071	0.338586	0.353535	0.338182	0.342626
male	0.333535	0.297576	0.290101	0.303838	0.314747	0.313737	0.327677	0.308889	0.312121	0.311313	0.298788	0.3	0.324848	0.319394	0.309495	0.317374	0.318788	0.306061	0.322424	0.298182	0.318788	0.314747	0.326667	0.309495	0.329091	0.332121	0.325455	0.316364	0.326263	0.300202	0.306667	0.326667	0.320202	0.312727	0.318182	0.309495	0.324646	0.305051	0.308081	0.311919	0.325455	0.304848	0.318586	0.32101	0.293333	0.322828	0.334545	0.292929	0.309091
female	0.368081	0.351313	0.389899	0.342222	0.384242	0.316162	0.347273	0.332121	0.387475	0.34303	0.332929	0.348687	0.366667	0.358384	0.336364	0.364848	0.348687	0.376162	0.365253	0.34202	0.387677	0.341818	0.359394	0.339394	0.355354	0.367475	0.354343	0.32404	0.382828	0.363636	0.322222	0.368889	0.386263	0.331717	0.365859	0.38	0.337778	0.333535	0.356566	0.350707	0.362828	0.384444	0.344242	0.382626	0.360808	0.359596	0.391717	0.308081	0.371919
male	0.361818	0.315354	0.325253	0.315354	0.331313	0.330909	0.327273	0.317374	0.32	0.332121	0.32	0.299192	0.331313	0.353131	0.323838	0.343838	0.332121	0.326667	0.334747	0.318182	0.350303	0.338182	0.339798	0.33697	0.352323	0.340202	0.347677	0.318182	0.319798	0.320202	0.308485	0.34	0.346465	0.31697	0.335758	0.335152	0.342222	0.323838	0.333333	0.343232	0.346667	0.324646	0.334747	0.337172	0.319394	0.33899	0.354949	0.300808	0.332525
male	0.361818	0.339596	0.331515	0.32202	0.345253	0.31596	0.352525	0.317576	0.34	0.333131	0.335354	0.325253	0.343636	0.344646	0.324646	0.353939	0.342626	0.345455	0.356364	0.350505	0.349697	0.338182	0.338182	0.333737	0.340202	0.356364	0.353737	0.319798	0.346869	0.341212	0.308485	0.349495	0.365051	0.327475	0.339192	0.349293	0.342424	0.332525	0.345859	0.334747	0.337172	0.34404	0.331515	0.36202	0.326263	0.348687	0.365455	0.305859	0.351919
female	0.344646	0.324242	0.325253	0.341212	0.319192	0.330303	0.33798	0.354343	0.337172	0.356364	0.326061	0.316364	0.360606	0.33798	0.312323	0.324646	0.345051	0.325455	0.326061	0.34404	0.34101	0.316768	0.327879	0.340202	0.353939	0.315758	0.319394	0.315556	0.32404	0.346465	0.329091	0.357778	0.331313	0.325859	0.32303	0.356364	0.355354	0.34202	0.352121	0.354545	0.344646	0.315556	0.330505	0.335152	0.325455	0.36202	0.324444	0.332323	0.320202
male	0.353939	0.335556	0.326869	0.311515	0.332727	0.313333	0.330303	0.30303	0.338384	0.316162	0.316162	0.312323	0.323232	0.322222	0.315354	0.327273	0.316162	0.328687	0.320404	0.323232	0.335152	0.314141	0.332525	0.320808	0.327677	0.348081	0.325859	0.307475	0.34202	0.324646	0.303636	0.344444	0.349495	0.315152	0.334343	0.320202	0.338384	0.317576	0.323434	0.331919	0.324646	0.328081	0.314949	0.338384	0.322222	0.341616	0.362626	0.305253	0.332929
male	0.331717	0.313333	0.302626	0.330909	0.32101	0.32202	0.327475	0.327677	0.326263	0.329899	0.315152	0.304848	0.328485	0.338182	0.32202	0.324242	0.314545	0.310505	0.333333	0.314545	0.332727	0.334949	0.340404	0.341414	0.342424	0.34101	0.334949	0.319192	0.339192	0.318384	0.314545	0.356768	0.335758	0.319394	0.338586	0.334545	0.34202	0.329899	0.322222	0.322626	0.338788	0.313737	0.324242	0.33798	0.30202	0.33697	0.328485	0.29899	0.307879
female	0.350707	0.33899	0.323838	0.337576	0.368081	0.332323	0.335758	0.316364	0.357778	0.327879	0.333939	0.323232	0.35798	0.336162	0.321818	0.357172	0.341414	0.353131	0.347273	0.347071	0.346263	0.319596	0.343636	0.341414	0.350909	0.343636	0.348889	0.325051	0.360808	0.349293	0.319798	0.365455	0.361818	0.326061	0.364848	0.334141	0.336364	0.328889	0.327273	0.348485	0.351717	0.345657	0.331313	0.360606	0.298182	0.364848	0.352525	0.30101	0.330707
female	0.317576	0.312929	0.30101	0.290101	0.31798	0.298788	0.302828	0.315354	0.32	0.31798	0.298182	0.294949	0.307879	0.313131	0.276162	0.305859	0.314141	0.335152	0.31596	0.315152	0.332525	0.298586	0.307879	0.305051	0.323636	0.322222	0.317374	0.286061	0.315354	0.320404	0.288485	0.312525	0.328485	0.308889	0.321414	0.322626	0.314545	0.311919	0.313131	0.316162	0.325051	0.33697	0.315354	0.319798	0.312727	0.305051	0.333131	0.309495	0.337778
male	0.339596	0.324646	0.325859	0.334747	0.339192	0.313939	0.347879	0.34101	0.346465	0.325253	0.309697	0.31596	0.350707	0.334545	0.320404	0.342626	0.332525	0.327071	0.341212	0.329091	0.340202	0.310101	0.330909	0.332121	0.351313	0.339192	0.349293	0.313939	0.356768	0.353333	0.310707	0.364242	0.347273	0.31899	0.346263	0.325253	0.325051	0.333131	0.332323	0.343838	0.343434	0.317576	0.312727	0.349697	0.306263	0.36202	0.348283	0.304242	0.298788
male	0.330909	0.311717	0.298384	0.304444	0.336566	0.311313	0.327677	0.317576	0.315556	0.305253	0.301616	0.304848	0.338182	0.332727	0.312323	0.307677	0.315354	0.311515	0.323434	0.31798	0.314545	0.31798	0.328889	0.325859	0.328687	0.328889	0.336364	0.311313	0.329495	0.317374	0.31697	0.330707	0.323434	0.304444	0.313939	0.325657	0.335556	0.314141	0.319596	0.31798	0.32202	0.311717	0.303434	0.324848	0.294545	0.322626	0.329697	0.303232	0.309495
male	0.313333	0.293737	0.321414	0.31798	0.308687	0.304242	0.318182	0.307677	0.318182	0.315556	0.289091	0.289899	0.323434	0.310707	0.320606	0.302828	0.310707	0.309091	0.316162	0.304444	0.336364	0.30303	0.310101	0.306465	0.326465	0.309091	0.31798	0.305051	0.311111	0.307071	0.293131	0.323838	0.31596	0.294545	0.321616	0.322828	0.311919	0.302828	0.317778	0.313737	0.299596	0.33899	0.319192	0.313939	0.317778	0.319394	0.321616	0.282222	0.321212
female	0.348889	0.332121	0.322424	0.330505	0.337374	0.319596	0.338182	0.335152	0.332323	0.32	0.317374	0.318788	0.339192	0.34101	0.319394	0.327879	0.323636	0.329899	0.345455	0.312323	0.343434	0.323838	0.332525	0.322424	0.338182	0.337172	0.340404	0.309495	0.33899	0.344646	0.316566	0.342222	0.337778	0.315152	0.333333	0.320404	0.33798	0.332929	0.327071	0.331111	0.33899	0.326869	0.307273	0.33697	0.303838	0.344848	0.352323	0.305859	0.315152
male	0.336364	0.35596	0.350101	0.348081	0.36404	0.308485	0.332727	0.329899	0.360404	0.324444	0.320808	0.35798	0.355152	0.334747	0.304242	0.353333	0.354343	0.385859	0.332121	0.345051	0.348687	0.314141	0.328889	0.328283	0.34	0.352929	0.336162	0.308283	0.360808	0.328889	0.321212	0.354747	0.353131	0.320202	0.358384	0.364848	0.335152	0.334141	0.35798	0.344646	0.35697	0.355354	0.317576	0.352525	0.329697	0.351919	0.368889	0.314747	0.326667
female	0.341414	0.34101	0.345051	0.336162	0.348485	0.330909	0.344242	0.329899	0.364444	0.33899	0.362424	0.340808	0.356364	0.335758	0.309899	0.356162	0.343838	0.349091	0.35899	0.351515	0.349293	0.310909	0.351919	0.337576	0.356162	0.355354	0.348283	0.30303	0.351919	0.351515	0.312323	0.351919	0.355152	0.323636	0.361414	0.339192	0.341616	0.330303	0.355758	0.36303	0.361818	0.357374	0.338384	0.363636	0.319394	0.361818	0.349899	0.335354	0.333333
female	0.353939	0.308687	0.306869	0.300202	0.317374	0.331717	0.331919	0.327071	0.335758	0.328081	0.323636	0.303636	0.33697	0.329091	0.320202	0.329697	0.314545	0.330505	0.337374	0.314949	0.334141	0.342828	0.331919	0.329899	0.350909	0.352727	0.34	0.328283	0.340606	0.322828	0.308687	0.341414	0.339596	0.344646	0.355152	0.318788	0.336566	0.328081	0.33697	0.332121	0.329899	0.323232	0.318586	0.343434	0.317576	0.353737	0.341616	0.302424	0.334545
female	0.33899	0.309091	0.318384	0.317778	0.320606	0.321616	0.327879	0.31798	0.326667	0.328081	0.302626	0.287273	0.335354	0.334949	0.326263	0.345859	0.302222	0.312121	0.332727	0.311919	0.332121	0.338384	0.33798	0.32101	0.352323	0.34202	0.34101	0.312727	0.340202	0.316768	0.301212	0.342222	0.332929	0.326667	0.331313	0.330505	0.331515	0.323434	0.325051	0.328889	0.332121	0.311111	0.319596	0.34	0.308283	0.323232	0.34202	0.29596	0.314141
female	0.347879	0.299798	0.299394	0.301414	0.306465	0.317172	0.332929	0.299596	0.316364	0.310303	0.300808	0.293939	0.31798	0.334141	0.322222	0.322626	0.305859	0.306263	0.324848	0.30101	0.324444	0.326667	0.335152	0.332929	0.343838	0.338586	0.341212	0.319192	0.324444	0.320808	0.297374	0.326263	0.338788	0.319798	0.327677	0.311919	0.327879	0.314141	0.319192	0.318788	0.319192	0.307677	0.304646	0.313737	0.297576	0.316364	0.332525	0.286263	0.313131
female	0.324444	0.310101	0.305859	0.305455	0.332121	0.307475	0.322222	0.314343	0.309293	0.32	0.307273	0.3	0.327475	0.328687	0.321414	0.311313	0.321212	0.323232	0.322424	0.305657	0.328081	0.32	0.320606	0.329495	0.343636	0.318788	0.332525	0.312727	0.331919	0.316162	0.30404	0.335354	0.330707	0.307879	0.327475	0.321414	0.331515	0.312121	0.325657	0.326667	0.325859	0.311919	0.329697	0.31899	0.310909	0.339798	0.325051	0.298384	0.304848
male	0.313131	0.291111	0.307273	0.296566	0.30303	0.283434	0.291111	0.281414	0.3	0.307879	0.272727	0.293535	0.298788	0.304444	0.28303	0.287071	0.311919	0.315556	0.28303	0.291717	0.293737	0.303434	0.289091	0.305657	0.29798	0.319192	0.292323	0.273535	0.29798	0.291111	0.287677	0.293333	0.312525	0.29697	0.292525	0.316768	0.299798	0.287677	0.291919	0.294949	0.308283	0.307879	0.312323	0.308889	0.294343	0.29798	0.303838	0.295354	0.314545
male	0.342222	0.29697	0.306869	0.312525	0.314141	0.330505	0.323838	0.317172	0.314343	0.321212	0.306465	0.285657	0.334141	0.335556	0.308687	0.328485	0.310909	0.303232	0.334343	0.305859	0.330505	0.32202	0.334141	0.333737	0.346869	0.327677	0.328889	0.315152	0.330101	0.312121	0.3	0.330707	0.328283	0.307475	0.329293	0.31899	0.327071	0.325253	0.296566	0.327677	0.329899	0.305455	0.302222	0.325253	0.30202	0.325455	0.329899	0.276364	0.318586
male	0.354343	0.346667	0.340202	0.323636	0.368081	0.317778	0.332323	0.340808	0.365253	0.329697	0.326263	0.334949	0.36303	0.344444	0.326061	0.33596	0.336162	0.366465	0.342222	0.327475	0.348485	0.334747	0.346869	0.337172	0.344848	0.371515	0.36101	0.321818	0.379394	0.342828	0.330101	0.36404	0.368889	0.32404	0.357172	0.368485	0.330505	0.319394	0.340808	0.33798	0.350707	0.360404	0.332121	0.35596	0.323636	0.349899	0.385859	0.320606	0.358586
male	0.343636	0.326263	0.309091	0.299394	0.330101	0.32	0.343838	0.318586	0.320808	0.337778	0.312525	0.307879	0.334747	0.335152	0.307475	0.322424	0.32303	0.325051	0.322828	0.307273	0.329495	0.325051	0.339394	0.344242	0.350707	0.335152	0.325657	0.311717	0.327677	0.31899	0.315556	0.345253	0.343434	0.329293	0.322828	0.328889	0.36101	0.32101	0.328283	0.34303	0.341414	0.324444	0.338586	0.333333	0.325051	0.34303	0.335556	0.316364	0.315152
female	0.338586	0.332525	0.321212	0.327273	0.330101	0.327273	0.334141	0.323636	0.342626	0.338384	0.306061	0.308283	0.351919	0.345657	0.315556	0.332929	0.312727	0.345859	0.334545	0.333737	0.337172	0.319394	0.349091	0.36303	0.352323	0.337778	0.340202	0.32101	0.336768	0.329899	0.322222	0.367071	0.340606	0.332525	0.340606	0.352929	0.358182	0.328687	0.33899	0.340606	0.358788	0.331919	0.323636	0.348889	0.316162	0.366869	0.345455	0.298586	0.317778
female	0.347677	0.326667	0.311111	0.321818	0.338788	0.322828	0.34	0.325051	0.320404	0.338586	0.328889	0.299596	0.362222	0.350303	0.319394	0.345859	0.314949	0.337374	0.330303	0.350101	0.354545	0.327273	0.346869	0.328485	0.355556	0.369091	0.349495	0.325051	0.330707	0.344646	0.316162	0.350505	0.343434	0.321212	0.33697	0.343636	0.353535	0.330303	0.341414	0.351717	0.358788	0.322626	0.317576	0.341818	0.312727	0.344242	0.35798	0.314949	0.323636
male	0.354949	0.355556	0.346465	0.325657	0.345253	0.306667	0.349697	0.327273	0.352121	0.327879	0.336162	0.341212	0.352525	0.353131	0.319394	0.354141	0.336768	0.348081	0.34101	0.332525	0.359192	0.339192	0.353131	0.349899	0.363434	0.370101	0.351717	0.314545	0.356768	0.340202	0.308687	0.349293	0.364646	0.326667	0.355152	0.34	0.340606	0.336768	0.329495	0.341212	0.348687	0.34	0.340404	0.352323	0.347677	0.367071	0.370101	0.304848	0.336162
female	0.34303	0.303232	0.302828	0.314141	0.320606	0.322828	0.315556	0.314141	0.320808	0.317172	0.313535	0.301818	0.334545	0.318788	0.308283	0.321212	0.332929	0.313737	0.318182	0.326061	0.334343	0.333939	0.316566	0.339798	0.332929	0.345859	0.330909	0.326263	0.323232	0.306869	0.298586	0.334343	0.327475	0.319192	0.325859	0.325657	0.335556	0.309899	0.324848	0.338384	0.344242	0.315354	0.323434	0.326869	0.303232	0.320808	0.335758	0.303838	0.332727
female	0.360202	0.334141	0.315758	0.330909	0.342626	0.33899	0.329495	0.34101	0.330303	0.340606	0.329697	0.311313	0.351919	0.351919	0.336768	0.345859	0.336768	0.328889	0.361414	0.329495	0.365051	0.342222	0.364444	0.346263	0.367879	0.353737	0.359798	0.333737	0.342222	0.335354	0.327879	0.364242	0.352323	0.340808	0.352323	0.340202	0.351111	0.34202	0.339798	0.354545	0.347677	0.332323	0.338586	0.354747	0.312525	0.338182	0.353131	0.314343	0.339394
male	0.314545	0.280606	0.284444	0.295354	0.300606	0.311717	0.300404	0.294545	0.296364	0.287879	0.29899	0.285657	0.298788	0.304646	0.291717	0.289495	0.299394	0.297172	0.309091	0.30404	0.3	0.317172	0.297778	0.317374	0.328283	0.308889	0.305859	0.310707	0.306667	0.3	0.294141	0.311717	0.30303	0.308485	0.305455	0.303838	0.320202	0.303838	0.289697	0.308889	0.313535	0.29697	0.307879	0.299596	0.290303	0.304848	0.307273	0.279596	0.302222
female	0.336768	0.311919	0.311919	0.321616	0.325455	0.317778	0.327071	0.331313	0.330101	0.314141	0.316768	0.304242	0.331919	0.333333	0.332727	0.32404	0.302424	0.326263	0.329899	0.31798	0.34404	0.334343	0.332121	0.325657	0.339798	0.331919	0.338586	0.305859	0.33596	0.330505	0.307071	0.345657	0.335152	0.319394	0.323232	0.311717	0.334545	0.318586	0.32	0.325051	0.326465	0.307071	0.310303	0.330101	0.301212	0.34303	0.326667	0.293535	0.308889
male	0.332121	0.311515	0.311111	0.302828	0.334545	0.294343	0.308283	0.31596	0.311313	0.325455	0.305253	0.300202	0.32303	0.325657	0.310909	0.332121	0.303232	0.317778	0.320404	0.312121	0.319798	0.315758	0.332929	0.303434	0.318384	0.317374	0.326667	0.307273	0.325051	0.333939	0.295354	0.339192	0.340606	0.299798	0.330303	0.313131	0.31697	0.322222	0.306263	0.330303	0.335556	0.307475	0.295354	0.334141	0.29697	0.324444	0.330101	0.286263	0.305455
[truncated: 51 more columns]

## Sheet: Figure 4a middle
Figure 4a - macaques
Identifiability matrix for macaque experimental subjects, reporting subjects’ similarities between test (rows) and retest (columns) parallel communication data.
Subject's similaritiey was quantified with the Jaccard similarity index.
Sex
male	0.313761	0.291177	0.294188	0.295393	0.293285	0.312556	0.259861	0.304426	0.294791
female	0.294791	0.309244	0.292984	0.299609	0.280337	0.296899	0.273111	0.311051	0.29178
male	0.302319	0.300813	0.315568	0.296597	0.281542	0.325203	0.269196	0.299609	0.287865
male	0.289672	0.280036	0.290575	0.320385	0.278832	0.303222	0.265583	0.288467	0.295393
male	0.295092	0.278531	0.29991	0.293887	0.325504	0.314062	0.282144	0.302319	0.278832
male	0.29991	0.299609	0.305932	0.301415	0.282746	0.350196	0.271304	0.300211	0.282445
female	0.281542	0.265282	0.263174	0.262572	0.265884	0.287263	0.309545	0.278531	0.281241
male	0.305932	0.282746	0.304727	0.300512	0.277326	0.320687	0.258055	0.306233	0.277326
male	0.296899	0.275821	0.287865	0.279735	0.282746	0.302017	0.274315	0.286962	0.327913

## Sheet: Figure 4a bottom
Figure 4a - mice
Identifiability matrix for mouse experimental subjects, reporting subjects’ similarities between test (rows) and retest (columns) parallel communication data.
Subject's similaritiey was quantified with the Jaccard similarity index.
Sex
male	0.311888	0.274592	0.312354	0.301632	0.301632	0.294639	0.292308	0.280653	0.300233	0.26993
male	0.276457	0.304895	0.284848	0.278322	0.287179	0.284382	0.276923	0.270396	0.259674	0.263869
male	0.287179	0.293706	0.299301	0.309091	0.294172	0.300699	0.290443	0.28951	0.301632	0.277855
male	0.321678	0.278788	0.311888	0.308625	0.296037	0.309091	0.318415	0.284848	0.290443	0.287179
male	0.272727	0.284848	0.28951	0.272261	0.319814	0.306294	0.281119	0.272261	0.290909	0.257343
male	0.290443	0.31049	0.322145	0.297902	0.317016	0.331002	0.312354	0.282517	0.284848	0.28951
male	0.295105	0.309091	0.301166	0.315152	0.304895	0.323543	0.315152	0.293706	0.286713	0.269464
male	0.30303	0.291375	0.299767	0.294172	0.288112	0.307692	0.28345	0.301632	0.306294	0.302564
male	0.294172	0.28951	0.301166	0.291841	0.289044	0.298368	0.297902	0.285781	0.311422	0.280653
male	0.285781	0.293706	0.31049	0.295571	0.294172	0.289044	0.30676	0.27972	0.320746	0.300233

## Sheet: Figure 4b
Figure 4b
Jaccard similarity indices: self-similarity (Iself, diagonal entries of the identifiability matrix) and others-similarity (Iothers, out-diagonal entries of the identifiability matrix) values for the three species.
Humans: n=100 biologically independent subjects; macaques: n=9 biologically independent animals; mice: n=10 biologically independent animals.
Humans			Macaques			Mice
Iself	Iothers		Iself	Iothers		Iself	Iothers
0.376566	0.338384		0.313761	0.294791		0.311888	0.276457
0.383838	0.320404		0.309244	0.302319		0.304895	0.287179
0.406667	0.332525		0.315568	0.289672		0.299301	0.321678
0.36404	0.341414		0.320385	0.295092		0.308625	0.272727
0.414949	0.312929		0.325504	0.29991		0.319814	0.290443
0.366869	0.339192		0.350196	0.281542		0.331002	0.295105
0.353939	0.340404		0.309545	0.305932		0.315152	0.30303
0.408889	0.334949		0.306233	0.296899		0.301632	0.294172
0.341818	0.347677		0.327913	0.291177		0.311422	0.285781
0.37899	0.313939			0.300813		0.300233	0.274592
0.368687	0.335152			0.280036			0.293706
0.386465	0.328889			0.278531			0.278788
0.391717	0.36			0.299609			0.284848
0.411515	0.349293			0.265282			0.31049
0.347879	0.360808			0.282746			0.309091
0.391111	0.330707			0.275821			0.291375
0.370101	0.349293			0.294188			0.28951
0.428283	0.33697			0.292984			0.293706
0.360404	0.335354			0.290575			0.312354
0.392121	0.327677			0.29991			0.284848
0.349293	0.354545			0.305932			0.311888
0.369697	0.332929			0.263174			0.28951
0.373333	0.336364			0.304727			0.322145
0.392727	0.345859			0.287865			0.301166
0.402222	0.346465			0.295393			0.299767
0.368687	0.367475			0.299609			0.301166
0.392121	0.320808			0.296597			0.31049
0.325455	0.33596			0.293887			0.301632
0.368081	0.318788			0.301415			0.278322
0.374747	0.337374			0.262572			0.309091
0.363232	0.350505			0.300512			0.272261
0.385253	0.359192			0.279735			0.297902
0.404242	0.333131			0.293285			0.315152
0.345051	0.348687			0.280337			0.294172
0.365859	0.364444			0.281542			0.291841
0.434949	0.330505			0.278832			0.295571
0.351919	0.328889			0.282746			0.301632
0.351111	0.338788			0.265884			0.287179
0.384646	0.35798			0.277326			0.294172
0.427071	0.354141			0.282746			0.296037
0.403838	0.359394			0.312556			0.317016
0.413131	0.327273			0.296899			0.304895
0.370909	0.364646			0.325203			0.288112
0.42101	0.313535			0.303222			0.289044
0.402626	0.325051			0.314062			0.294172
0.386061	0.358384			0.287263			0.294639
0.416364	0.344242			0.320687			0.284382
0.353535	0.328081			0.302017			0.300699
0.394343	0.364242			0.259861			0.309091
0.393939	0.346061			0.273111			0.306294
0.438788	0.343636			0.269196			0.323543
0.394343	0.328687			0.265583			0.307692
0.335152	0.33798			0.282144			0.298368
0.395556	0.34202			0.271304			0.289044
0.365253	0.361212			0.258055			0.292308
0.427879	0.316566			0.274315			0.276923
0.358384	0.356768			0.304426			0.290443
0.373131	0.319596			0.311051			0.318415
0.350707	0.351313			0.299609			0.281119
0.416768	0.353535			0.288467			0.312354
0.426869	0.342424			0.302319			0.28345
0.38202	0.319192			0.300211			0.297902
0.374343	0.332525			0.278531			0.30676
0.373333	0.356162			0.286962			0.280653
0.422626	0.340808			0.294791			0.270396
0.368687	0.350303			0.29178			0.28951
0.429091	0.351515			0.287865			0.284848
0.431919	0.372323			0.295393			0.272261
0.396768	0.333535			0.278832			0.282517
0.334343	0.368081			0.282445			0.293706
0.419596	0.361818			0.281241			0.285781
0.36	0.361818			0.277326			0.27972
0.380404	0.344646						0.300233
0.444646	0.353939						0.259674
0.357374	0.331717						0.301632
0.362828	0.350707						0.290443
0.439798	0.317576						0.290909
0.360606	0.339596						0.284848
0.408687	0.330909						0.286713
0.356364	0.313333						0.306294
0.380606	0.348889						0.320746
0.383232	0.336364						0.26993
0.435354	0.341414						0.263869
0.425455	0.353939						0.277855
0.386061	0.33899						0.287179
0.378384	0.347879						0.257343
0.352323	0.324444						0.28951
0.356162	0.313131						0.269464
0.358182	0.342222						0.302564
0.352323	0.354343						0.280653
0.445859	0.343636
0.354545	0.338586
0.40101	0.347677
0.396162	0.354949
0.418182	0.34303
0.366869	0.360202
0.387677	0.314545
0.333333	0.336768
0.368081	0.332121
0.360606	0.324444
	0.322424
	0.322222
	0.34101
	0.305859
	0.303434
	0.326465
	0.317778
	0.325051
	0.315758
	0.355556
	0.320606
	0.330101
	0.30404
	0.334747
	0.312929
	0.337576
	0.309293
	0.33697
	0.311919
	0.318182
	0.305657
	0.322828
	0.325051
	0.312121
	0.324242
	0.292525
	0.318586
	0.311313
	0.315556
	0.329091
	0.332323
	0.305859
	0.313131
	0.346263
	0.302222
	0.327475
	0.317172
	0.333131
	0.338384
	0.34101
	0.332727
	0.339394
	0.31697
	0.320404
	0.324242
	0.325253
	0.311919
	0.31899
	0.350101
	0.320808
	0.31899
	0.322626
	0.316162
	0.334949
	0.316364
	0.333737
	0.32101
	0.317374
	0.348485
	0.33697
	0.315758
	0.320606
	0.329091
	0.315556
	0.32101
	0.362828
	0.33596
	0.297576
	0.351313
	0.315354
	0.339596
	0.324242
	0.335556
	0.313333
	0.33899
	0.312929
	0.324646
	0.311717
	0.293737
	0.332121
	0.35596
	0.34101
	0.308687
	0.309091
	0.299798
	0.310101
	0.291111
	0.29697
	0.346667
	0.326263
	0.332525
	0.326667
	0.355556
	0.303232
	0.334141
	0.280606
	0.311919
	0.311515
	0.308485
	0.334949
	0.303232
	0.335354
	0.294949
	0.301616
	0.327273
	0.314141
	0.309495
	0.309495
	0.349293
	0.322828
	0.32202
	0.305657
	0.317576
	0.322626
	0.349293
	0.30303
	0.320202
	0.303636
	0.323838
	0.305657
	0.336768
	0.307879
	0.314747
	0.320808
	0.290505
	0.330707
	0.314545
	0.29697
	0.334949
	0.339596
	0.304646
	0.306465
	0.346667
	0.319596
	0.321212
	0.312121
	0.303838
	0.330707
	0.350707
	0.325455
	0.345051
	0.371313
	0.291515
	0.321818
	0.311111
	0.354949
	0.319394
	0.361818
	0.331313
	0.308283
	0.322626
	0.293737
	0.313939
	0.305657
	0.319394
	0.321616
	0.311313
	0.328485
	0.310909
	0.321818
	0.34
	0.347475
	0.321818
	0.323232
	0.336768
	0.327677
	0.290101
	0.389899
	0.325253
	0.331515
	0.325253
	0.326869
	0.302626
	0.323838
	0.30101
	0.325859
	0.298384
	0.321414
	0.322424
	0.350101
	0.345051
	0.306869
	0.318384
	0.299394
	0.305859
	0.307273
	0.306869
	0.340202
	0.309091
	0.321212
	0.311111
	0.346465
	0.302828
	0.315758
	0.284444
	0.311919
	0.311111
	0.320606
	0.319798
	0.310909
	0.330303
	0.305051
	0.300606
	0.32404
	0.306465
	0.334747
	0.315556
	0.321818
	0.320404
	0.352525
	0.322828
	0.338182
	0.311515
	0.320808
	0.307475
	0.314343
	0.315152
	0.322626
	0.311717
	0.327879
	0.32404
	0.306263
	0.31899
	0.290707
	0.338586
	0.312525
	0.312323
	0.320808
	0.331111
	0.314141
	0.333535
	0.347677
	0.312525
	0.322222
	0.313131
	0.313535
	0.344646
	0.327475
	0.32
	0.333333
	0.311515
	0.325051
	0.334545
	0.303838
	0.301414
	0.328283
	0.334545
	0.341818
	0.314141
	0.325455
	0.319596
	0.325657
	0.304444
	0.315152
	0.299192
	0.323636
	0.346465
	0.333333
	0.31899
	0.325657
	0.318788
	0.305051
	0.324242
	0.329495
	0.328687
	0.303838
	0.342222
	0.315354
	0.32202
	0.341212
	0.311515
	0.330909
	0.337576
	0.290101
	0.334747
	0.304444
	0.31798
	0.330505
	0.348081
	0.336162
	0.300202
	0.317778
	0.301414
	0.305455
	0.296566
	0.312525
	0.323636
	0.299394
	0.327273
	0.321818
	0.325657
	0.314141
	0.330909
	0.295354
	0.321616
	0.302828
	0.332525
	0.353737
	0.323434
	0.329899
	0.309697
	0.311313
	0.338788
	0.310505
	0.326465
	0.314545
	0.363232
	0.334545
	0.340808
	0.332525
	0.349293
	0.330101
	0.345859
	0.328283
	0.337778
	0.316364
	0.317778
	0.316162
	0.344242
	0.334141
	0.320202
	0.337576
	0.290707
	0.324444
	0.319596
	0.323232
	0.340202
	0.36303
	0.322424
	0.329899
	0.35798
	0.314747
	0.332323
	0.323838
	0.327273
	0.358586
	0.364444
	0.327071
	0.358586
	0.338384
	0.331111
	0.335556
	0.327879
	0.333333
	0.324444
	0.364242
	0.348889
	0.319798
	0.335152
	0.333737
	0.346869
	0.30202
	0.342424
	0.327273
	0.33798
	0.343232
	0.326061
	0.337778
	0.328485
	0.333333
	0.328687
	0.335152
	0.367879
	0.341212
	0.314747
	0.384242
	0.331313
	0.345253
	0.319192
	0.332727
	0.32101
	0.368081
	0.31798
	0.339192
	0.336566
	0.308687
	0.337374
	0.36404
	0.348485
	0.317374
	0.320606
	0.306465
	0.332121
	0.30303
	0.314141
	0.368081
	0.330101
	0.330101
	0.338788
	0.345253
	0.320606
	0.342626
	0.300606
	0.325455
	0.334545
	0.344444
	0.307273
	0.309899
	0.324444
	0.315354
	0.32404
	0.319798
	0.313333
	0.329899
	0.310505
	0.303232
	0.32101
	0.340202
	0.309697
	0.316566
	0.294747
	0.321818
	0.315556
	0.318182
	0.32202
	0.330101
	0.311515
	0.339192
	0.332929
	0.329091
	0.321212
	0.314343
	0.32202
	0.309899
	0.321616
	0.312121
	0.319596
	0.308687
	0.332727
	0.336566
	0.320404
	0.324848
	0.336768
	0.333535
	0.322626
	0.323232
	0.32202
	0.335758
	0.299596
	0.312121
	0.319798
	0.305657
	0.290505
	0.316768
	0.319192
	0.335758
	0.325455
	0.325051
	0.328687
	0.327273
	0.296566
	0.316566
	0.29798
	0.334949
	0.338182
	0.323434
	0.32
	0.318182
	0.282828
	0.30303
	0.334141
	0.316566
	0.338384
	0.313737
	0.316162
	0.330909
	0.31596
	0.330303
	0.313333
	0.32202
	0.332323
	0.298788
	0.313939
	0.311313
	0.304242
	0.319596
	0.308485
	0.330909
	0.331717
	0.321616
	0.317172
	0.307475
	0.283434
	0.330505
	0.317778
	0.32
	0.327273
	0.322828
	0.306667
	0.322828
	0.33899
	0.311717
	0.317778
	0.294343
	0.341212
	0.330707
	0.314949
	0.319596
	0.324848
	0.304444
	0.343838
	0.313737
	0.333333
	0.315556
	0.325859
	0.328283
	0.345051
	0.326263
	0.334343
	0.314343
	0.350101
	0.324242
	0.314747
	0.311111
	0.340606
	0.323434
	0.341414
	0.345253
	0.347475
	0.353131
	0.313131
	0.343838
	0.319192
	0.341818
	0.333333
	0.338586
	0.312323
	0.333333
	0.343232
	0.320202
	0.343232
	0.341616
	0.340606
	0.346465
	0.343636
	0.333737
	0.360202
	0.319192
	0.326869
	0.334141
	0.329899
	0.307677
	0.332929
	0.348283
	0.336364
	0.315758
	0.334141
	0.337576
	0.333131
	0.305657
	0.33697
	0.334949
	0.337172
	0.358788
	0.328283
	0.312121
	0.332121
	0.329091
	0.322626
	0.345859
	0.347273
	0.34404
	0.327677
	0.347273
	0.327273
	0.352525
	0.33798
	0.330303
	0.327475
	0.335758
	0.302828
	0.347879
	0.327677
	0.318182
	0.338182
	0.332727
	0.344242
	0.331919
	0.327879
	0.332929
	0.322222
	0.291111
	0.323838
	0.332323
	0.343838
	0.334141
	0.34
	0.349697
	0.315556
	0.329495
	0.300404
	0.327071
	0.308283
	0.340606
	0.331515
	0.305253
	0.325253
	0.337576
	0.295758
	0.311919
	0.32
	0.330101
	0.305859
	0.343434
	0.322828
	0.322424
	0.322424
	0.325455
	0.310505
	0.334141
	0.310303
	0.318788
	0.323838
	0.310505
	0.30101
	0.334141
	0.328889
	0.308283
	0.329091
	0.304444
	0.329697
	0.308889
	0.334949
	0.319394
	0.328889
	0.29596
	0.31798
	0.338384
	0.328485
	0.312727
	0.316768
	0.328283
	0.327071
	0.32202
	0.322828
	0.333939
	0.313535
	0.328485
	0.342222
	0.310303
	0.314949
	0.310707
	0.337172
	0.330101
	0.304646
	0.316364
	0.328485
	0.321414
	0.290101
	0.322828
	0.321616
	0.341818
	0.324444
	0.32404
	0.32404
	0.328283
	0.318586
	0.316162
	0.330909
	0.327879
	0.347475
	0.308889
	0.332121
	0.317374
	0.317576
	0.354343
	0.30303
	0.327677
	0.316364
	0.315354
	0.34101
	0.317576
	0.307677
	0.335152
	0.329899
	0.329899
	0.327071
	0.31798
	0.299596
	0.314343
	0.281414
	0.317172
	0.340808
	0.318586
	0.323636
	0.325051
	0.327273
	0.314141
	0.34101
	0.294545
	0.331313
	0.31596
	0.331515
	0.341212
	0.345657
	0.331111
	0.337778
	0.288485
	0.319596
	0.33697
	0.313939
	0.324646
	0.348889
	0.31899
	0.339394
	0.320808
	0.349899
	0.319192
	0.360808
	0.313737
	0.320606
	0.319192
	0.326263
	0.313535
	0.332525
	0.339798
	0.328485
	0.350909
	0.295354
	0.325657
	0.31596
	0.330505
	0.342424
	0.352323
	0.312525
	0.330505
	0.362424
	0.316768
	0.339192
	0.340202
	0.311515
	0.338788
	0.36101
	0.335354
	0.361212
	0.338788
	0.319798
	0.339394
	0.325051
	0.338182
	0.341414
	0.359192
	0.341616
	0.322424
	0.340808
	0.334343
	0.34202
	0.335758
	0.332121
	0.334343
	0.331111
	0.339798
	0.329293
	0.339192
	0.334343
	0.337374
	0.321616
	0.34202
	0.349697
	0.349697
	0.312121
	0.387475
	0.32
	0.34
	0.337172
	0.338384
	0.326263
	0.357778
	0.32
	0.346465
	0.315556
	0.318182
	0.332323
	0.360404
	0.364444
	0.335758
	0.326667
	0.316364
	0.309293
	0.3
	0.314343
	0.365253
	0.320808
	0.342626
	0.320404
	0.352121
	0.320808
	0.330303
	0.296364
	0.330101
	0.311313
	0.339596
	0.318586
	0.306061
	0.318586
	0.32202
	0.324444
	0.301212
	0.333535
	0.314141
	0.32303
	0.312727
	0.330505
	0.334949
	0.322626
	0.337778
	0.332121
	0.325859
	0.311919
	0.312929
	0.314545
	0.333535
	0.309697
	0.353939
	0.330909
	0.327273
	0.34202
	0.301818
	0.331111
	0.309293
	0.334949
	0.325859
	0.330505
	0.316566
	0.321818
	0.343838
	0.315758
	0.324444
	0.327273
	0.332929
	0.349899
	0.33899
	0.317778
	0.351111
	0.327475
	0.325253
	0.324848
	0.314343
	0.32101
	0.336566
	0.331515
	0.357778
	0.313131
	0.327475
	0.34404
	0.334949
	0.303232
	0.322222
	0.304242
	0.333737
	0.335556
	0.319192
	0.323232
	0.321414
	0.32
	0.322828
	0.345253
	0.334747
	0.332121
	0.311313
	0.34303
	0.332121
	0.333131
	0.356364
	0.316162
	0.329899
	0.327879
	0.31798
	0.325253
	0.305253
	0.315556
	0.32
	0.324444
	0.33899
	0.328081
	0.328081
	0.310303
	0.32
	0.307879
	0.321212
	0.329697
	0.337778
	0.338384
	0.338586
	0.327879
	0.317172
	0.340606
	0.287879
	0.314141
	0.325455
	0.330707
	0.325051
	0.309697
	0.32303
	0.325657
	0.298384
	0.304444
	0.316566
	0.301212
	0.323434
	0.327273
	0.311919
	0.32101
	0.306263
	0.329091
	0.31798
	0.332727
	0.307879
	0.328889
	0.3
	0.321616
	0.321212
	0.320808
	0.325859
	0.317374
	0.334545
	0.290505
	0.327273
	0.3
	0.319192
	0.322626
	0.325859
	0.307879
	0.322222
	0.335354
	0.322626
	0.332727
	0.325657
	0.315152
	0.346465
	0.346869
	0.315556
	0.348283
	0.306667
	0.324646
	0.316162
	0.322828
	0.302424
	0.331717
	0.340606
	0.340202
	0.309495
	0.336364
	0.336162
	0.330707
	0.309091
	0.329697
	0.316566
	0.320808
	0.351515
	0.34
	0.308687
	0.320606
	0.313939
	0.308889
	0.325859
	0.351515
	0.311919
	0.298788
	0.332929
	0.32
	0.335354
	0.326061
	0.316162
	0.315152
	0.333939
	0.298182
	0.309697
	0.301616
	0.289091
	0.317374
	0.320808
	0.362424
	0.323636
	0.302626
	0.300808
	0.307273
	0.272727
	0.306465
	0.326263
	0.312525
	0.306061
	0.328889
	0.336162
	0.313535
	0.329697
	0.29899
	0.316768
	0.305253
	0.301212
	0.343232
	0.314949
	0.306465
	0.333939
	0.285051
	0.27697
	0.328889
	0.30101
	0.304444
	0.313333
	0.316162
	0.314949
	0.312323
	0.33798
	0.311919
	0.346667
	0.30303
	0.324242
	0.302222
	0.296768
	0.290909
	0.327879
	0.302222
	0.294747
	0.306667
	0.277172
	0.306263
	0.306263
	0.320202
	0.31899
	0.337778
	0.295354
	0.298384
	0.327273
	0.306061
	0.311111
	0.309495
	0.311717
	0.317172
	0.34404
	0.320808
	0.329293
	0.329495
	0.30303
	0.330303
	0.31697
	0.309697
	0.319798
	0.33798
	0.321212
	0.296364
	0.313737
	0.305051
	0.312323
	0.294949
	0.32303
	0.304242
	0.306465
	0.329899
	0.329293
	0.317778
	0.311919
	0.325859
	0.314545
	0.308889
	0.32404
	0.34202
	0.3
	0.348687
	0.299192
	0.325253
	0.316364
	0.312323
	0.304848
	0.323232
	0.294949
	0.31596
	0.304848
	0.289899
	0.318788
	0.35798
	0.340808
	0.303636
	0.287273
	0.293939
	0.3
	0.293535
	0.285657
	0.334949
	0.307879
	0.308283
	0.299596
	0.341212
	0.301818
	0.311313
	0.285657
	0.304242
	0.300202
	0.33899
	0.324242
	0.330909
	0.342222
	0.339394
	0.309293
	0.316768
	0.349697
	0.329697
	0.33798
	0.348081
	0.355354
	0.347475
	0.338788
	0.361212
	0.335152
	0.350101
	0.322828
	0.33596
	0.333131
	0.347273
	0.338586
	0.36
	0.346667
	0.329899
	0.337374
	0.306061
	0.344444
	0.319596
	0.33899
	0.337374
	0.350707
	0.315354
	0.355152
	0.359394
	0.332727
	0.346667
	0.356566
	0.354949
	0.351111
	0.347071
	0.334545
	0.372929
	0.319192
	0.352323
	0.335758
	0.320404
	0.316566
	0.342424
	0.344444
	0.357374
	0.317172
	0.336768
	0.355556
	0.36
	0.319394
	0.317778
	0.317576
	0.348081
	0.342828
	0.34303
	0.331111
	0.342222
	0.329293
	0.328687
	0.350909
	0.334545
	0.36404
	0.324848
	0.366667
	0.331313
	0.343636
	0.360606
	0.323232
	0.328485
	0.35798
	0.307879
	0.350707
	0.338182
	0.323434
	0.339192
	0.355152
	0.356364
	0.33697
	0.335354
	0.31798
	0.327475
	0.298788
	0.334141
	0.36303
	0.334747
	0.351919
	0.362222
	0.352525
	0.334545
	0.351919
	0.298788
	0.331919
	0.32303
	0.345455
	0.325455
	0.326465
	0.317172
	0.316162
	0.316768
	0.332323
	0.33798
	0.333737
	0.338788
	0.326263
	0.32
	0.317172
	0.332525
	0.333737
	0.317374
	0.339798
	0.323434
	0.330101
	0.31798
	0.351919
	0.326465
	0.347677
	0.352929
	0.337374
	0.35697
	0.310505
	0.335758
	0.320404
	0.335556
	0.329293
	0.334141
	0.317172
	0.320606
	0.352323
	0.324242
	0.33596
	0.335556
	0.335556
	0.335354
	0.351313
	0.333333
	0.351919
	0.328889
	0.308081
	0.345859
	0.331111
	0.324444
	0.347273
	0.352525
	0.348889
	0.316566
	0.343232
	0.333535
	0.332929
	0.309495
	0.344242
	0.330707
	0.332929
	0.349091
	0.327879
	0.313939
	0.324444
	0.310505
	0.326667
	0.334343
	0.337172
	0.361616
	0.319394
	0.358384
	0.353131
	0.344646
	0.33798
	0.322222
	0.338182
	0.336162
	0.313131
	0.334545
	0.332727
	0.310707
	0.34101
	0.334747
	0.335758
	0.329091
	0.334949
	0.334141
	0.328687
	0.304444
	0.335556
	0.344444
	0.335152
	0.345657
	0.350303
	0.353131
	0.318788
	0.351919
	0.304646
	0.333333
	0.325657
	0.327071
	0.316162
	0.327475
	0.307475
	0.300404
	0.289495
	0.329091
	0.304242
	0.312121
	0.324646
	0.293737
	0.302626
	0.299798
	0.344444
	0.331111
	0.313737
	0.325253
	0.310505
	0.294949
	0.319394
	0.327879
	0.322828
	0.329697
	0.344242
	0.330909
	0.349293
	0.321212
	0.325253
	0.309293
	0.319394
	0.324646
	0.323232
	0.314141
	0.318384
	0.326061
	0.306667
	0.306465
	0.330303
	0.31697
	0.32
	0.312323
	0.301212
	0.334141
	0.293939
	0.287475
	0.32101
	0.322424
	0.299798
	0.324646
	0.314141
	0.335354
	0.314343
	0.327273
	0.326061
	0.325051
	0.306667
	0.328889
	0.317576
	0.326465
	0.317172
	0.315556
	0.315152
	0.304848
	0.307879
	0.309091
	0.311515
	0.307273
	0.329899
	0.309495
	0.336364
	0.323838
	0.324646
	0.312323
	0.315354
	0.32202
	0.321818
	0.276162
	0.320404
	0.312323
	0.320606
	0.319394
	0.304242
	0.309899
	0.320202
	0.326263
	0.322222
	0.321414
	0.28303
	0.308687
	0.326061
	0.307475
	0.315556
	0.319394
	0.319394
	0.308283
	0.336768
	0.291717
	0.332727
	0.310909
	0.334141
	0.337576
	0.32404
	0.348687
	0.344848
	0.308889
	0.330707
	0.341414
	0.304242
	0.333333
	0.319596
	0.34404
	0.31596
	0.332929
	0.328081
	0.321212
	0.335556
	0.311919
	0.324242
	0.313333
	0.344444
	0.334545
	0.332929
	0.325455
	0.341616
	0.352121
	0.305253
	0.328889
	0.327071
	0.333131
	0.329697
	0.369495
	0.329899
	0.334343
	0.337374
	0.339596
	0.325253
	0.336768
	0.334141
	0.345657
	0.348687
	0.329899
	0.357778
	0.329293
	0.312121
	0.326869
	0.311717
	0.31697
	0.335556
	0.351717
	0.345051
	0.325455
	0.347475
	0.340606
	0.331919
	0.317778
	0.355556
	0.330101
	0.326465
	0.354949
	0.326465
	0.317778
	0.331515
	0.331919
	0.320606
	0.329495
	0.341212
	0.336566
	0.317374
	0.364848
	0.343838
	0.353939
	0.324646
	0.327273
	0.324242
	0.357172
	0.305859
	0.342626
	0.307677
	0.302828
	0.327879
	0.353333
	0.356162
	0.329697
	0.345859
	0.322626
	0.311313
	0.287071
	0.328485
	0.33596
	0.322424
	0.332929
	0.345859
	0.354141
	0.321212
	0.345859
	0.289495
	0.32404
	0.332121
	0.325859
	0.337778
	0.330505
	0.320202
	0.331515
	0.300808
	0.304646
	0.336566
	0.31899
	0.33596
	0.309697
	0.339192
	0.335556
	0.328687
	0.313535
	0.330101
	0.345455
	0.3
	0.349091
	0.320606
	0.326667
	0.317374
	0.342424
	0.332525
	0.320202
	0.322828
	0.285455
	0.327677
	0.313333
	0.312727
	0.329697
	0.338788
	0.306869
	0.321616
	0.352323
	0.325455
	0.311717
	0.32202
	0.316566
	0.330505
	0.351111
	0.332929
	0.364242
	0.318788
	0.320606
	0.33798
	0.313131
	0.332121
	0.329697
	0.334545
	0.346465
	0.322828
	0.324444
	0.323838
	0.322222
	0.304646
	0.331111
	0.308283
	0.315152
	0.335758
	0.326263
	0.316566
	0.332323
	0.335152
	0.332525
	0.325051
	0.350303
	0.332727
	0.318788
	0.348687
	0.332121
	0.342626
	0.345051
	0.316162
	0.314545
	0.341414
	0.314141
	0.332525
	0.315354
	0.310707
	0.323636
	0.354343
	0.343838
	0.314545
	0.302222
	0.305859
	0.321212
	0.311919
	0.310909
	0.336162
	0.32303
	0.312727
	0.314949
	0.336768
	0.332929
	0.336768
	0.299394
	0.302424
	0.303232
	0.333131
	0.356566
	0.329091
	0.326263
	0.342424
	0.290303
	0.307677
	0.331111
	0.312525
	0.32
	0.318788
	0.369495
	0.331515
	0.336162
	0.303636
	0.34202
	0.324646
	0.314747
	0.336364
	0.31798
	0.330101
	0.316768
	0.339798
	0.325455
	0.328687
	0.350303
	0.296162
	0.329091
	0.30202
	0.32303
	0.338788
	0.356566
	0.319596
	0.329899
	0.36
	0.307677
	0.331919
	0.330909
	0.317172
	0.351515
	0.365051
	0.354343
	0.36404
	0.340808
	0.314141
	0.342222
	0.333535
	0.359394
	0.328687
	0.390707
	0.349495
	0.32
	0.327071
	0.322828
	0.330505
	0.313333
	0.335556
	0.338182
	0.323636
	0.364848
	0.324242
	0.340202
	0.332929
	0.366263
	0.329697
	0.331313
	0.343838
	0.333535
	0.306061
	0.376162
	0.326667
	0.345455
	0.325455
	0.328687
	0.310505
	0.353131
	0.335152
	0.327071
	0.311515
	0.309091
	0.329899
	0.385859
	0.349091
	0.330505
	0.312121
	0.306263
	0.323232
	0.315556
	0.303232
	0.366465
	0.325051
	0.345859
	0.337374
	0.348081
	0.313737
	0.328889
	0.297172
	0.326263
	0.317778
	0.340606
	0.326869
	0.314747
	0.340606
	0.336566
	0.300808
	0.327071
	0.330505
	0.320202
	0.332525
	0.328283
	0.342828
	0.315354
	0.342424
	0.32404
	0.335152
	0.322626
	0.343838
	0.326667
	0.310909
	0.336768
	0.341414
	0.325657
	0.355556
	0.340606
	0.370303
	0.314343
	0.329293
	0.320808
	0.322626
	0.344242
	0.349293
	0.323232
	0.344646
	0.345253
	0.329697
	0.32101
	0.342828
	0.342424
	0.341818
	0.353333
	0.334949
	0.361616
	0.31697
	0.31899
	0.333737
	0.340606
	0.311313
	0.343838
	0.347071
	0.362626
	0.325051
	0.355354
	0.34101
	0.336162
	0.326061
	0.346465
	0.314343
	0.341616
	0.355354
	0.33798
	0.334545
	0.336364
	0.313333
	0.319192
	0.328081
	0.338384
	0.337172
	0.322424
	0.365253
	0.334747
	0.356364
	0.326061
	0.320404
	0.333333
	0.347273
	0.31596
	0.341212
	0.323434
	0.316162
	0.345455
	0.332121
	0.35899
	0.337374
	0.332727
	0.324848
	0.322424
	0.28303
	0.334343
	0.342222
	0.322828
	0.334545
	0.330303
	0.34101
	0.318182
	0.361414
	0.309091
	0.329899
	0.320404
	0.321212
	0.311515
	0.326869
	0.342222
	0.322222
	0.304444
	0.292323
	0.338586
	0.299192
	0.322222
	0.335152
	0.343636
	0.328687
	0.325455
	0.318586
	0.331717
	0.300404
	0.338384
	0.30404
	0.311515
	0.323636
	0.316566
	0.321212
	0.326667
	0.320404
	0.323636
	0.291919
	0.336768
	0.312525
	0.321212
	0.338182
	0.333535
	0.306869
	0.321818
	0.338182
	0.313737
	0.325253
	0.322222
	0.327071
	0.359798
	0.340404
	0.328687
	0.340404
	0.3
	0.324848
	0.32202
	0.319596
	0.306061
	0.333131
	0.336768
	0.330707
	0.295354
	0.327071
	0.329697
	0.338788
	0.307677
	0.32303
	0.305253
	0.319798
	0.350303
	0.331111
	0.319394
	0.333131
	0.324444
	0.315758
	0.321818
	0.336162
	0.325051
	0.298182
	0.34202
	0.318182
	0.350505
	0.34404
	0.323232
	0.314545
	0.347071
	0.315152
	0.329091
	0.31798
	0.304444
	0.312323
	0.345051
	0.351515
	0.314949
	0.311919
	0.30101
	0.305657
	0.291717
	0.305859
	0.327475
	0.307273
	0.333737
	0.350101
	0.332525
	0.326061
	0.329495
	0.30404
	0.31798
	0.312121
	0.341212
	0.344242
	0.360606
	0.325455
	0.341212
	0.312323
	0.340202
	0.351919
	0.316768
	0.344444
	0.328283
	0.345657
	0.32303
	0.358586
	0.337374
[truncated: 7,905 more rows]

## Sheet: Figure 4c
Figure 4c
Jaccard similarity indices: self-similarity (Iself, diagonal entries of the identifiability matrix) and others-similarity (Iothers, out-diagonal entries of the identifiability matrix) values for the three species, when considering only region pairs with low parallel communication scores (PCS ≤ 1.3 on average).
Humans: n=100 biologically independent subjects; macaques: n=9 biologically independent animals; mice: n=10 biologically independent animals.
Humans			Macaques			Mice
Iself	Iothers		Iself	Iothers		Iself	Iothers
0.538093	0.494969		0.403846	0.373342		0.394711	0.363369
0.511739	0.45472		0.391247	0.391247		0.392752	0.354554
0.524197	0.489219		0.393899	0.374005		0.390793	0.397649
0.502635	0.477719		0.401194	0.374005		0.377081	0.350637
0.560134	0.433637		0.419098	0.375332		0.406464	0.365328
0.488261	0.478198		0.448939	0.348806		0.4143	0.38002
0.497844	0.489219		0.372016	0.389257		0.400588	0.364349
0.552468	0.475323		0.3813	0.377321		0.386876	0.367287
0.480594	0.518927		0.407162	0.366711		0.388834	0.36141
0.543364	0.459511			0.391247		0.378061	0.351616
0.491615	0.478678			0.351459			0.365328
0.514135	0.470532			0.366048			0.349657
0.518448	0.52276			0.377321			0.370225
0.575946	0.493052			0.338859			0.408423
0.470532	0.531385			0.362732			0.385896
0.543364	0.473886			0.344164			0.369246
0.51126	0.505989			0.37069			0.375122
0.57403	0.482032			0.384615			0.359452
0.491615	0.470053			0.37931			0.389814
0.530426	0.461428			0.389257			0.370225
0.493052	0.512218			0.393899			0.404505
0.516531	0.486344			0.341512			0.371205
0.527552	0.479157			0.388594			0.437806
0.544801	0.51126			0.366048			0.397649
0.560134	0.509823			0.367374			0.398629
0.531385	0.520843			0.376658			0.377081
0.560613	0.453282			0.384615			0.388834
0.445616	0.505031			0.3813			0.385896
0.530906	0.455678			0.395889			0.360431
0.520364	0.483948			0.339523			0.382958
0.490177	0.510302			0.377984			0.355534
0.547197	0.508385			0.344828			0.378061
0.560134	0.471969			0.378647			0.37904
0.46047	0.500719			0.359416			0.358472
0.520843	0.526114			0.359416			0.363369
0.583134	0.476761			0.35809			0.370225
0.49449	0.482511			0.364721			0.380999
0.487782	0.482032			0.343501			0.359452
0.531864	0.489219			0.350133			0.38002
0.571155	0.515573			0.357427			0.356513
0.558697	0.518448			0.399867			0.423115
0.562051	0.482511			0.391247			0.388834
0.502635	0.533301			0.428382			0.374143
0.600862	0.451366			0.39191			0.378061
0.512218	0.453761			0.403846			0.368266
0.527072	0.495927			0.364058			0.382958
0.561092	0.485865			0.397878			0.369246
0.473407	0.451845			0.385942			0.37904
0.530906	0.513656			0.339523			0.383937
0.540968	0.512698			0.340186			0.390793
0.594633	0.501677			0.352122			0.4143
0.553426	0.475323			0.340186			0.388834
0.48299	0.509823			0.354111			0.376102
0.557259	0.506948			0.356101			0.375122
0.502635	0.51126			0.324934			0.364349
0.575467	0.450407			0.36008			0.360431
0.472448	0.508385			0.397215			0.354554
0.519885	0.478198			0.377984			0.392752
0.50551	0.509823			0.38992			0.357493
0.585529	0.515093			0.376658			0.393732
0.600383	0.482511			0.376658			0.368266
0.514614	0.454241			0.383289			0.394711
0.492573	0.48874			0.348806			0.384917
0.521322	0.511739			0.358753			0.360431
0.541926	0.485386			0.385942			0.349657
0.499281	0.517968			0.3813			0.375122
0.571634	0.506469			0.375995			0.374143
0.5793	0.532822			0.375332			0.333007
0.563967	0.470532			0.366048			0.366308
0.452803	0.533301			0.375995			0.36141
0.585529	0.513177			0.344828			0.346719
0.530906	0.502156			0.363395			0.352595
0.525156	0.500719						0.374143
0.599425	0.503115						0.326151
0.507906	0.482511						0.366308
0.503115	0.497844						0.370225
0.593675	0.442262						0.364349
0.459511	0.488261						0.366308
0.56828	0.465261						0.375122
0.488261	0.449449						0.399608
0.474365	0.488261						0.384917
0.530426	0.499281						0.349657
0.538572	0.501677						0.326151
0.585529	0.502156						0.346719
0.533301	0.486823						0.34476
0.538093	0.488261						0.330069
0.495927	0.463824						0.369246
0.489698	0.432199						0.342801
0.450407	0.479636						0.369246
0.479636	0.516052						0.353575
0.590321	0.480115
0.461428	0.481552
0.544322	0.497844
0.549593	0.506469
0.569238	0.484907
0.509823	0.521322
0.560613	0.447053
0.478678	0.482511
0.508385	0.471011
0.498802	0.467178
	0.447053
	0.468615
	0.469574
	0.416387
	0.451366
	0.469094
	0.451366
	0.465261
	0.448491
	0.503594
	0.447053
	0.478678
	0.447532
	0.476761
	0.43172
	0.501198
	0.436512
	0.468136
	0.432678
	0.476761
	0.460949
	0.456157
	0.463345
	0.466219
	0.472928
	0.413512
	0.466219
	0.439866
	0.462865
	0.489698
	0.485386
	0.428845
	0.458074
	0.510302
	0.433158
	0.481073
	0.458553
	0.457595
	0.500719
	0.491136
	0.484427
	0.494969
	0.427887
	0.448011
	0.467657
	0.451366
	0.422137
	0.462386
	0.498802
	0.478198
	0.463824
	0.478678
	0.464782
	0.48299
	0.451845
	0.48299
	0.463824
	0.467657
	0.495927
	0.464782
	0.449449
	0.465261
	0.469574
	0.435553
	0.466219
	0.486344
	0.484907
	0.422616
	0.50551
	0.461907
	0.495927
	0.455199
	0.47724
	0.45999
	0.477719
	0.427408
	0.466219
	0.435074
	0.42597
	0.46574
	0.510302
	0.483948
	0.450886
	0.455199
	0.445137
	0.456636
	0.400096
	0.432199
	0.505989
	0.457595
	0.469574
	0.468136
	0.514614
	0.440824
	0.491615
	0.406804
	0.448011
	0.456636
	0.440824
	0.470053
	0.432678
	0.466699
	0.403929
	0.439387
	0.474365
	0.445137
	0.450886
	0.426449
	0.469574
	0.451366
	0.464303
	0.434116
	0.441782
	0.447053
	0.485865
	0.444178
	0.447053
	0.417825
	0.464782
	0.436033
	0.473886
	0.442741
	0.437949
	0.469094
	0.415908
	0.456636
	0.447053
	0.439866
	0.479157
	0.481073
	0.424533
	0.432678
	0.480115
	0.451845
	0.451845
	0.443699
	0.426929
	0.473407
	0.483948
	0.459511
	0.488261
	0.499281
	0.406325
	0.447532
	0.435074
	0.482511
	0.449928
	0.505989
	0.484907
	0.450407
	0.46574
	0.433637
	0.450407
	0.425491
	0.461428
	0.45472
	0.453761
	0.471011
	0.446095
	0.436991
	0.479636
	0.481552
	0.441303
	0.455199
	0.462386
	0.458553
	0.412075
	0.528031
	0.46574
	0.471969
	0.462386
	0.456636
	0.43747
	0.450886
	0.413991
	0.457595
	0.429804
	0.440345
	0.44897
	0.487302
	0.478678
	0.444178
	0.451845
	0.42597
	0.439866
	0.416866
	0.436991
	0.489219
	0.42597
	0.455199
	0.448011
	0.488261
	0.425012
	0.452803
	0.412554
	0.440824
	0.439866
	0.456636
	0.461428
	0.428845
	0.468136
	0.413512
	0.428366
	0.461907
	0.432678
	0.484907
	0.450407
	0.442741
	0.451845
	0.503115
	0.455199
	0.488261
	0.432678
	0.453282
	0.433158
	0.429804
	0.43747
	0.469094
	0.451845
	0.472448
	0.464303
	0.447532
	0.461907
	0.410158
	0.495927
	0.442262
	0.447532
	0.462386
	0.473407
	0.441303
	0.47724
	0.495927
	0.444178
	0.457115
	0.449928
	0.428366
	0.489219
	0.464782
	0.436033
	0.482032
	0.436512
	0.440824
	0.463345
	0.43172
	0.402012
	0.462386
	0.473407
	0.497844
	0.437949
	0.478678
	0.466219
	0.473886
	0.419741
	0.453282
	0.423095
	0.480115
	0.476761
	0.463824
	0.447053
	0.475323
	0.456157
	0.435074
	0.467178
	0.463824
	0.470053
	0.427887
	0.491136
	0.459511
	0.459032
	0.483469
	0.442741
	0.479636
	0.483469
	0.402012
	0.474844
	0.423575
	0.429804
	0.45999
	0.479157
	0.48299
	0.441303
	0.45999
	0.423095
	0.429804
	0.395783
	0.444178
	0.462865
	0.411596
	0.46574
	0.456157
	0.470532
	0.439387
	0.473886
	0.414471
	0.451845
	0.428845
	0.49449
	0.493052
	0.447053
	0.475803
	0.428845
	0.449449
	0.471011
	0.448011
	0.473407
	0.436033
	0.496885
	0.459511
	0.484427
	0.474365
	0.502156
	0.458553
	0.502635
	0.468136
	0.467657
	0.42597
	0.475803
	0.455678
	0.480115
	0.498323
	0.464782
	0.492094
	0.426929
	0.461428
	0.450886
	0.479157
	0.50024
	0.506469
	0.437949
	0.475323
	0.512218
	0.45472
	0.472448
	0.463824
	0.464782
	0.515093
	0.526114
	0.469574
	0.518927
	0.465261
	0.449449
	0.487782
	0.453761
	0.466219
	0.454241
	0.524677
	0.512218
	0.451366
	0.486823
	0.479636
	0.484427
	0.434116
	0.504552
	0.46574
	0.490656
	0.499281
	0.468615
	0.483948
	0.486344
	0.470532
	0.46574
	0.493531
	0.499281
	0.502156
	0.432199
	0.540968
	0.47724
	0.494969
	0.46047
	0.479636
	0.473407
	0.508864
	0.430762
	0.494011
	0.459032
	0.440345
	0.475323
	0.517968
	0.489698
	0.468136
	0.465261
	0.453761
	0.474844
	0.412075
	0.431241
	0.531385
	0.456636
	0.477719
	0.485386
	0.502635
	0.451366
	0.495927
	0.435553
	0.488261
	0.476282
	0.472928
	0.429324
	0.414471
	0.44897
	0.437949
	0.442741
	0.438908
	0.434595
	0.47724
	0.421658
	0.422137
	0.433158
	0.468136
	0.432199
	0.454241
	0.410637
	0.437949
	0.438428
	0.427408
	0.44322
	0.457595
	0.42597
	0.467657
	0.460949
	0.461428
	0.467178
	0.436033
	0.453282
	0.419262
	0.439387
	0.434116
	0.44322
	0.429324
	0.466699
	0.46574
	0.438428
	0.446095
	0.474844
	0.461907
	0.459511
	0.46574
	0.445616
	0.480115
	0.419262
	0.415908
	0.430762
	0.407283
	0.4092
	0.433158
	0.448011
	0.467657
	0.452803
	0.471969
	0.450886
	0.459511
	0.4092
	0.440345
	0.406804
	0.467657
	0.458074
	0.441303
	0.43172
	0.446574
	0.41495
	0.4207
	0.455678
	0.454241
	0.466219
	0.429324
	0.440345
	0.455678
	0.44322
	0.456636
	0.429804
	0.447532
	0.451845
	0.406804
	0.453282
	0.431241
	0.416866
	0.446574
	0.43172
	0.466219
	0.453282
	0.457115
	0.448491
	0.421658
	0.384763
	0.444657
	0.451845
	0.428845
	0.438428
	0.452803
	0.441303
	0.440824
	0.476282
	0.42597
	0.450407
	0.423095
	0.491615
	0.478678
	0.442262
	0.459511
	0.451366
	0.415908
	0.47724
	0.448491
	0.47724
	0.447532
	0.46574
	0.466699
	0.488261
	0.470053
	0.488261
	0.435553
	0.498802
	0.446574
	0.446095
	0.444178
	0.484907
	0.464303
	0.482032
	0.485386
	0.487302
	0.512698
	0.429324
	0.493531
	0.439866
	0.487782
	0.486823
	0.483948
	0.43747
	0.480594
	0.500719
	0.450407
	0.47724
	0.477719
	0.467657
	0.491136
	0.504073
	0.481073
	0.518927
	0.444178
	0.457115
	0.46574
	0.468615
	0.438908
	0.48299
	0.500719
	0.487302
	0.451845
	0.49449
	0.495448
	0.48299
	0.421179
	0.50024
	0.48874
	0.484907
	0.510781
	0.47149
	0.437949
	0.481552
	0.469574
	0.451366
	0.497365
	0.487782
	0.491136
	0.460949
	0.502156
	0.480115
	0.514614
	0.477719
	0.461907
	0.465261
	0.468136
	0.426929
	0.488261
	0.467178
	0.441782
	0.478678
	0.492573
	0.492573
	0.475803
	0.473886
	0.467178
	0.453761
	0.404408
	0.456157
	0.485865
	0.479157
	0.46574
	0.493531
	0.492094
	0.451366
	0.486823
	0.430283
	0.468136
	0.431241
	0.482511
	0.456636
	0.441782
	0.451366
	0.466219
	0.4092
	0.443699
	0.445137
	0.474844
	0.429324
	0.469094
	0.45999
	0.472928
	0.455678
	0.455678
	0.436512
	0.481552
	0.43747
	0.431241
	0.447053
	0.439866
	0.436033
	0.472928
	0.476761
	0.437949
	0.464782
	0.415429
	0.467178
	0.441303
	0.461907
	0.467178
	0.482511
	0.415429
	0.455678
	0.486344
	0.463345
	0.453761
	0.455678
	0.442262
	0.457115
	0.456636
	0.44897
	0.483948
	0.429804
	0.451845
	0.475323
	0.430283
	0.429324
	0.439866
	0.48299
	0.473407
	0.430762
	0.462386
	0.475323
	0.462865
	0.4207
	0.461428
	0.469574
	0.491136
	0.46047
	0.457595
	0.449449
	0.477719
	0.459511
	0.439866
	0.467178
	0.451845
	0.480594
	0.430762
	0.473407
	0.459032
	0.448011
	0.479157
	0.43172
	0.461428
	0.441782
	0.427408
	0.488261
	0.439866
	0.442262
	0.456636
	0.479157
	0.470053
	0.469094
	0.463824
	0.427887
	0.43172
	0.377096
	0.440345
	0.489219
	0.441303
	0.463345
	0.462865
	0.467178
	0.444657
	0.476282
	0.423575
	0.45999
	0.445616
	0.492573
	0.469094
	0.485386
	0.485386
	0.462865
	0.398658
	0.475323
	0.467178
	0.463345
	0.453761
	0.499281
	0.440824
	0.494969
	0.467178
	0.509823
	0.457115
	0.528989
	0.457595
	0.453761
	0.450407
	0.489698
	0.471011
	0.483948
	0.495927
	0.489219
	0.526593
	0.421179
	0.481552
	0.44322
	0.47149
	0.50551
	0.513177
	0.452803
	0.487302
	0.522281
	0.475803
	0.494969
	0.50024
	0.446095
	0.484427
	0.515573
	0.477719
	0.532343
	0.469574
	0.44897
	0.471011
	0.453761
	0.466219
	0.485386
	0.527552
	0.500719
	0.453282
	0.513177
	0.48874
	0.505031
	0.475803
	0.485386
	0.485386
	0.485865
	0.497844
	0.47724
	0.476761
	0.480594
	0.492094
	0.471011
	0.498323
	0.494969
	0.501677
	0.44897
	0.547197
	0.479636
	0.520843
	0.483948
	0.486823
	0.474365
	0.503594
	0.43747
	0.51126
	0.440824
	0.446095
	0.484907
	0.517489
	0.519885
	0.494969
	0.48299
	0.457595
	0.46574
	0.407283
	0.457115
	0.541926
	0.449449
	0.484907
	0.483469
	0.491136
	0.474844
	0.487782
	0.423575
	0.474365
	0.452324
	0.48874
	0.44897
	0.434116
	0.453282
	0.444178
	0.445137
	0.435553
	0.47149
	0.444657
	0.439387
	0.439387
	0.456636
	0.485865
	0.464303
	0.502156
	0.467657
	0.448491
	0.44897
	0.419262
	0.441303
	0.470532
	0.447532
	0.489698
	0.472928
	0.469574
	0.487782
	0.419741
	0.466219
	0.43747
	0.47149
	0.459032
	0.458074
	0.44322
	0.471011
	0.498802
	0.448011
	0.457595
	0.463345
	0.454241
	0.490177
	0.48299
	0.446095
	0.504552
	0.445616
	0.457595
	0.445137
	0.446095
	0.442262
	0.464303
	0.471011
	0.509344
	0.445616
	0.469094
	0.490656
	0.491136
	0.419262
	0.455678
	0.433158
	0.480594
	0.481073
	0.456636
	0.436991
	0.458074
	0.456157
	0.473407
	0.473407
	0.460949
	0.479157
	0.433158
	0.484427
	0.474844
	0.470053
	0.510781
	0.441782
	0.460949
	0.455678
	0.421179
	0.461907
	0.441303
	0.439387
	0.46574
	0.459511
	0.472448
	0.458553
	0.45999
	0.44322
	0.45472
	0.405367
	0.449928
	0.482032
	0.464782
	0.463345
	0.474844
	0.472928
	0.464303
	0.486344
	0.418783
	0.446574
	0.45472
	0.455199
	0.443699
	0.425012
	0.462865
	0.447532
	0.401533
	0.433637
	0.440824
	0.415908
	0.466699
	0.45999
	0.419741
	0.458074
	0.438428
	0.473407
	0.433637
	0.480594
	0.425491
	0.436033
	0.397221
	0.466699
	0.456157
	0.450407
	0.457115
	0.453761
	0.489219
	0.402012
	0.473407
	0.419741
	0.468615
	0.472448
	0.456636
	0.436991
	0.453761
	0.47149
	0.444657
	0.462386
	0.458553
	0.434116
	0.484907
	0.479157
	0.462865
	0.491136
	0.413033
	0.43747
	0.437949
	0.438428
	0.408241
	0.463345
	0.488261
	0.482511
	0.429324
	0.480115
	0.476761
	0.459032
	0.425012
	0.481552
	0.453761
	0.446095
	0.495448
	0.473886
	0.42597
	0.460949
	0.443699
	0.438908
	0.468615
	0.482511
	0.455199
	0.417825
	0.48299
	0.457595
	0.494969
	0.459511
	0.447532
	0.448491
	0.464303
	0.403929
	0.459511
	0.42597
	0.401533
	0.447532
	0.456636
	0.509823
	0.453761
	0.44322
	0.418783
	0.426449
	0.373263
	0.42597
	0.472928
	0.429804
	0.441303
	0.478678
	0.475803
	0.436033
	0.481552
	0.426449
	0.439866
	0.425012
	0.422616
	0.467178
	0.429804
	0.434595
	0.452803
	0.395304
	0.396742
	0.456157
	0.42597
	0.443699
	0.430283
	0.435074
	0.453761
	0.435553
	0.461428
	0.423095
	0.486344
	0.42022
	0.435553
	0.416866
	0.429804
	0.430762
	0.45472
	0.443699
	0.433158
	0.449928
	0.398658
	0.442741
	0.424054
	0.453761
	0.463824
	0.471011
	0.424054
	0.434595
	0.467657
	0.419262
	0.439387
	0.436991
	0.428366
	0.45472
	0.468615
	0.453282
	0.468136
	0.445137
	0.413991
	0.453282
	0.426929
	0.428366
	0.444657
	0.473886
	0.447532
	0.423575
	0.443699
	0.429804
	0.436991
	0.415908
	0.450407
	0.430762
	0.443699
	0.47149
	0.457595
	0.435553
	0.44897
	0.445137
	0.444178
	0.448491
	0.446574
	0.476282
	0.421658
	0.491136
	0.425491
	0.475323
	0.439866
	0.433158
	0.431241
	0.457115
	0.408721
	0.456157
	0.414471
	0.393388
	0.425491
	0.48299
	0.474844
	0.436991
	0.423575
	0.427408
	0.429804
	0.375659
	0.410158
	0.472928
	0.413033
	0.445616
	0.439866
	0.473407
	0.412075
	0.461428
	0.416866
	0.428845
	0.425491
	0.479157
	0.456636
	0.459032
	0.483469
	0.471011
	0.412554
	0.465261
	0.490177
	0.459511
	0.493052
	0.484907
	0.485386
	0.489698
	0.473886
	0.50551
	0.457115
	0.494011
	0.460949
	0.448011
	0.459511
	0.496885
	0.484907
	0.501677
	0.496885
	0.466219
	0.491136
	0.437949
	0.495448
	0.445137
	0.475803
	0.49449
	0.479157
	0.452803
	0.497844
	0.505031
	0.466219
	0.482032
	0.502156
	0.487782
	0.483948
	0.495448
	0.470053
	0.523239
	0.434595
	0.476282
	0.46047
	0.449928
	0.444657
	0.470532
	0.496406
	0.502156
	0.451366
	0.486344
	0.496885
	0.50024
	0.457595
	0.479157
	0.458553
	0.506948
	0.495927
	0.470532
	0.460949
	0.484427
	0.464303
	0.46047
	0.491615
	0.486344
	0.52276
	0.451366
	0.51701
	0.474365
	0.499281
	0.481073
	0.456157
	0.481073
	0.503115
	0.425491
	0.484907
	0.459032
	0.447532
	0.466699
	0.50024
	0.511739
	0.492573
	0.485386
	0.453761
	0.472448
	0.404887
	0.469574
	0.508864
	0.453282
	0.483469
	0.509344
	0.494969
	0.482032
	0.498802
	0.427408
	0.469574
	0.448011
	0.503594
	0.45999
	0.463824
	0.457595
	0.446095
	0.421658
	0.464303
	0.476761
	0.474844
	0.488261
	0.449928
	0.456636
	0.44322
	0.473407
	0.488261
	0.454241
	0.482032
	0.462865
	0.45472
	0.453761
	0.512698
	0.470053
	0.493531
	0.495927
	0.48299
	0.510302
	0.435074
	0.478198
	0.440824
	0.47724
	0.470053
	0.47724
	0.452324
	0.456636
	0.513656
	0.458074
	0.48299
	0.476282
	0.466699
	0.478198
	0.506948
	0.463824
	0.510302
	0.461907
	0.432199
	0.47724
	0.463345
	0.46047
	0.493052
	0.509344
	0.508864
	0.44322
	0.507427
	0.472928
	0.479636
	0.433158
	0.484427
	0.46574
	0.475323
	0.494011
	0.470532
	0.447053
	0.458074
	0.451845
	0.471011
	0.494011
	0.478198
	0.516052
	0.44322
	0.517489
	0.494969
	0.492094
	0.481073
	0.456157
	0.482511
	0.468615
	0.433637
	0.474365
	0.473407
	0.431241
	0.480115
	0.484907
	0.478678
	0.467178
	0.474365
	0.463345
	0.463824
	0.412554
	0.459032
	0.506469
	0.456636
	0.480594
	0.495927
	0.505031
	0.44322
	0.512698
	0.424533
	0.478678
	0.452324
	0.444657
	0.434595
	0.445137
	0.431241
	0.416866
	0.388596
	0.438908
	0.430762
	0.418783
	0.445137
	0.402012
	0.426929
	0.415908
	0.474365
	0.467657
	0.435074
	0.450407
	0.411116
	0.4092
	0.432199
	0.44322
	0.431241
	0.451845
	0.461907
	0.460949
	0.474365
	0.419262
	0.447532
	0.422137
	0.451845
	0.43747
	0.441782
	0.41495
	0.428845
	0.45999
	0.426449
	0.439866
	0.448491
	0.425012
	0.450886
	0.441782
	0.421658
	0.471011
	0.405846
	0.395304
	0.449928
	0.436512
	0.418304
	0.442741
	0.447053
	0.464303
	0.412554
	0.452324
	0.439866
	0.442262
	0.418304
	0.446574
	0.441303
	0.452803
	0.451366
	0.441303
	0.43172
	0.42597
	0.416866
	0.419741
	0.429324
	0.431241
	0.447532
	0.423575
	0.470053
	0.440824
	0.441303
	0.444657
	0.419741
	0.438908
	0.444178
	0.384284
	0.433637
	0.424054
	0.430762
	0.433637
	0.441303
	0.441782
	0.439387
	0.444178
	0.43747
	0.436512
	0.388596
	0.4207
	0.452324
	0.428366
	0.427887
	0.436033
	0.450407
	0.413033
	0.463824
	0.397221
	0.445616
	0.423575
	0.475323
	0.46574
	0.438908
	0.48874
	0.478678
	0.410637
	0.467657
	0.464782
	0.42597
	0.487782
	0.446095
	0.471969
	0.43172
	0.474844
	0.471011
	0.447532
	0.484907
	0.442262
	0.442741
	0.444178
	0.495927
	0.487302
	0.464782
	0.464782
	0.481073
	0.511739
	0.417825
	0.487302
	0.438908
	0.475803
	0.481073
	0.50551
	0.45472
	0.486823
	0.494011
	0.463824
	0.469094
	0.464782
	0.456636
	0.495448
	0.504073
	0.469094
	0.516531
	0.45472
	0.438428
	0.459511
	0.432678
	0.431241
	0.479157
	0.509823
	0.501677
	0.456636
	0.500719
	0.501677
	0.483469
	0.446574
	0.504073
	0.461428
	0.473886
	0.507906
	0.479636
	0.44897
	0.464782
	0.481073
	0.449928
	0.486344
	0.493052
	0.476282
	0.441303
	0.497844
	0.478198
	0.510302
	0.462865
	0.466219
	0.471969
	0.505031
	0.418783
	0.489698
	0.442262
	0.429804
	0.463824
	0.494969
	0.516531
	0.474365
	0.496885
	0.45999
	0.446574
	0.390034
	0.441782
	0.479636
	0.449449
	0.467657
	0.482032
	0.509344
	0.44897
	0.499281
	0.403929
	0.457595
	0.463345
	0.468136
	0.467657
	0.463824
	0.458074
	0.460949
	0.408721
	0.43747
	0.473407
	0.455678
	0.480115
	0.445137
	0.470532
	0.459511
	0.480115
	0.446574
	0.481073
	0.47724
	0.435074
	0.473407
	0.440824
	0.481552
	0.450407
	0.496406
	0.474844
	0.458553
	0.471969
	0.412075
	0.472448
	0.441782
	0.44897
	0.482511
	0.493531
	0.434595
	0.455678
	0.505031
	0.457115
	0.449928
	0.462865
	0.441303
	0.478198
	0.50551
	0.459032
	0.51701
	0.436512
	0.436512
	0.464303
	0.435553
	0.458553
	0.463345
	0.472928
	0.492094
	0.443699
	0.471011
	0.457595
	0.472448
	0.427408
	0.480594
	0.437949
	0.459511
	0.483948
	0.458074
	0.436512
	0.469094
	0.473407
	0.454241
	0.460949
	0.486344
	0.486344
	0.451366
	0.484427
	0.482511
	0.505031
	0.492573
	0.457595
	0.455678
	0.479157
	0.426449
	0.467657
	0.429804
	0.43172
	0.464303
	0.489219
	0.489219
	0.448011
	0.446095
	0.441782
	0.466219
	0.410158
	0.444657
	0.481552
	0.448491
	0.441782
	0.474365
	0.479636
	0.469094
	0.497844
	0.426929
	0.427408
	0.435553
	0.491615
	0.501198
	0.469094
	0.471969
	0.47149
	0.396263
	0.461428
	0.482511
	0.447053
	0.470053
	0.443699
	0.517489
	0.450886
	0.478198
	0.450407
	0.49976
	0.452803
	0.447532
	0.468615
	0.448491
	0.486823
	0.471969
	0.493052
	0.474844
	0.483469
	0.525635
	0.432678
	0.486344
	0.424533
	0.471969
	0.496406
	0.501198
	0.455199
	0.471969
	0.516531
	0.438428
	0.471011
	0.487302
	0.457115
	0.491136
	0.525156
	0.494011
	0.529947
	0.466699
	0.421179
	0.482032
	0.461907
	0.487782
	0.456157
	0.546718
	0.49449
	0.468615
	0.48874
	0.484907
	0.48874
	0.442741
	0.486823
	0.484907
	0.481073
	0.528989
	0.466219
	0.474365
	0.476761
	0.49976
	0.462865
	0.494011
	0.492573
	0.489698
	0.440345
	0.544322
	0.466219
	0.50551
	0.46047
	0.480115
	0.457595
	0.503594
	0.463824
	0.477719
	0.436033
	0.440824
	0.47149
	0.528989
	0.50024
	0.48299
	0.470053
	0.468136
	0.463824
	0.422137
	0.436512
	0.524197
	0.46047
	0.482032
	0.494011
	0.508864
	0.440345
	0.48874
	0.419262
	0.464782
	0.441782
	0.489219
	0.461907
	0.456157
	0.483469
	0.473407
	0.411116
	0.466219
	0.473886
	0.445616
	0.478678
	0.451845
	0.491136
	0.439866
	0.498323
	0.456636
	0.490177
	0.461428
	0.488261
	0.453282
	0.444657
	0.482511
	0.483469
	0.469574
	0.491615
	0.486823
	0.532822
	0.439866
	0.476761
	0.451366
	0.451366
	0.494011
	0.494011
	0.461907
	0.48874
	0.501198
	0.47149
	0.46047
	0.491615
	0.45999
	0.495448
	0.494969
	0.476761
	0.526593
	0.453761
	0.448491
	0.483948
	0.470053
	0.440824
	0.485865
	0.509823
	0.509344
	0.464303
	0.50551
	0.485865
	0.483469
	0.445137
	0.495448
	0.450407
	0.498323
	0.498802
	0.476761
	0.470053
	0.481552
	0.454241
	0.466699
	0.487782
	0.48299
	0.478198
	0.44897
	0.529947
	0.481552
	0.516052
	0.464782
	0.452803
	0.474844
	0.491136
	0.434116
	0.484907
	0.447532
	0.429804
	0.491136
	0.485865
	0.512698
	0.483948
	0.472448
	0.461428
	0.459511
	0.400096
	0.453761
	0.497365
	0.445616
	0.469574
	0.480115
	0.483948
	0.446095
	0.527552
	0.427887
	0.473407
	0.455678
	0.469094
	0.447532
	0.444657
	0.469094
	0.46047
	0.415429
	0.42022
	0.470532
	0.413991
	0.460949
	0.460949
	0.489698
	0.45472
	0.472448
	0.446574
	0.478678
	0.4207
	0.482511
	0.424533
	0.421658
	0.469574
	0.455678
	0.463824
	0.467178
	0.462865
	0.476282
	0.416387
	0.486823
	0.43172
	0.466699
	0.504552
	0.472928
	0.436991
	0.45472
	0.486823
	0.440345
	0.472448
	0.464303
	0.455678
	0.506469
	0.489698
	0.467178
	0.486823
	0.424533
	0.450407
	0.442741
	0.449449
	0.417825
	0.474365
	0.481552
	0.48299
	0.438428
	0.473886
	0.466219
	0.466219
	0.431241
	0.474844
	0.438908
	0.471011
	0.482511
	0.470532
	0.449449
	0.472448
	0.463345
	0.431241
	0.462386
	0.466699
	0.473886
	0.4207
	0.502156
	0.455199
	0.500719
	0.466219
	0.448011
	0.460949
	0.480115
	0.434116
	0.466699
	0.443699
	0.415429
	0.435553
	0.492573
	0.502156
	0.454241
	0.442741
	0.44897
	0.445616
	0.405846
	0.434595
	0.473407
	0.424054
	0.459032
	0.492094
	0.470053
	0.456157
	0.479636
	0.424533
	0.464782
	0.435074
	0.510302
	0.502635
	0.491136
	0.469094
	0.496885
	0.427408
	0.480594
	0.498802
	0.462865
	0.505031
	0.454241
	0.491136
	0.461428
	0.52851
	0.487782
[truncated: 7,905 more rows]

## Sheet: Figure 4d
Figure 4d
Jaccard similarity indices: self-similarity (Iself, diagonal entries of the identifiability matrix) and others-similarity (Iothers, out-diagonal entries of the identifiability matrix) values for the three species, when considering only region pairs with high parallel communication scores (PCS > 1.3 on average).
Humans: n=100 biologically independent subjects; macaques: n=9 biologically independent animals; mice: n=10 biologically independent animals.
Humans			Macaques			Mice
Iself	Iothers		Iself	Iothers		Iself	Iothers
0.258819	0.22424		0.238831	0.229454		0.236655	0.197509
0.290604	0.222494		0.241037	0.228351		0.225089	0.225979
0.320992	0.218302		0.250414	0.219526		0.216192	0.252669
0.263011	0.242054		0.253172	0.229454		0.246441	0.201957
0.309116	0.224939		0.247656	0.237176		0.241103	0.22242
0.278379	0.237862		0.268064	0.225593		0.255338	0.217972
0.249039	0.231925		0.257584	0.236624		0.237544	0.247331
0.304226	0.232623		0.243795	0.230006		0.224199	0.227758
0.240657	0.222843		0.261997	0.228351		0.241103	0.217082
0.259169	0.207824			0.225593		0.229537	0.204626
0.279078	0.230527			0.220629			0.228648
0.293399	0.225637			0.205736			0.214413
0.299336	0.241355			0.23497			0.207295
0.291652	0.244499			0.204082			0.22153
0.25847	0.236465			0.216216			0.239324
0.280126	0.226336			0.218974			0.220641
0.267202	0.235068			0.230557			0.211744
0.32204	0.231226			0.216768			0.233986
0.264757	0.237164			0.216768			0.241993
0.291303	0.230178			0.225593			0.207295
0.244499	0.239609			0.232763			0.227758
0.262662	0.221097			0.198014			0.215302
0.260915	0.232274			0.23497			0.217082
0.281872	0.225288			0.222835			0.213523
0.287111	0.227384			0.235521			0.209964
0.250087	0.255676			0.235521			0.232206
0.269298	0.22424			0.223387			0.239324
0.237862	0.212714			0.22118			0.225089
0.249389	0.219001			0.222835			0.203737
0.268599	0.230527			0.198566			0.241993
0.270695	0.23402			0.236073			0.196619
0.267202	0.250437			0.225593			0.225089
0.290604	0.231925			0.222284			0.257117
0.260915	0.237862			0.214562			0.235765
0.252882	0.246594			0.216768			0.226868
0.32693	0.223891			0.212907			0.227758
0.247992	0.216905			0.214562			0.229537
0.251484	0.23437			0.201324			0.22153
0.277331	0.262312			0.216768			0.216192
0.32204	0.236465			0.220629			0.241103
0.290954	0.243451			0.239934			0.220641
0.304576	0.214111			0.218423			0.228648
0.274886	0.241705			0.239382			0.209964
0.289906	0.213063			0.229454			0.208185
0.322738	0.231226			0.239382			0.226868
0.283269	0.258121			0.223387			0.214413
0.310863	0.241006			0.256481			0.207295
0.266154	0.237862			0.232212			0.229537
0.294796	0.255327			0.193602			0.241103
0.286762	0.22459			0.217319			0.229537
0.325183	0.228432			0.200221			0.241103
0.278379	0.221795			0.20353			0.233986
0.227384	0.212714			0.222284			0.227758
0.277681	0.221795			0.200772			0.210854
0.265107	0.251834			0.202427			0.226868
0.320293	0.219001			0.202978			0.201068
0.275236	0.246245			0.227248			0.232206
0.266154	0.203982			0.255378			0.25089
0.237862	0.235767			0.22449			0.211744
0.293748	0.235767			0.215113			0.238434
0.300384	0.240307			0.240485			0.206406
0.285365	0.220747			0.231109			0.209964
0.288159	0.218652			0.220077			0.235765
0.265456	0.242752			0.227248			0.208185
0.335662	0.235417			0.218974			0.198399
0.273489	0.228082			0.217319			0.211744
0.325183	0.238561			0.214562			0.203737
0.324485	0.255327			0.228902			0.217082
0.274886	0.233671			0.206288			0.206406
0.247992	0.247642			0.204633			0.232206
0.298638	0.251484			0.228351			0.230427
0.235417	0.259518			0.205736			0.213523
0.274886	0.230877						0.233096
0.33182	0.245197						0.199288
0.247642	0.221795						0.242883
0.260566	0.243451						0.217972
0.327628	0.226685						0.224199
0.288509	0.231226						0.210854
0.292351	0.232972						0.206406
0.260217	0.214111						0.22153
0.31226	0.247293						0.262456
0.275934	0.217604						0.197509
0.360112	0.22459						0.207295
0.308767	0.245896						0.215302
0.278729	0.231226						0.234875
0.261963	0.245547						0.191281
0.247642	0.222843						0.217082
0.258819	0.226336						0.202847
0.290954	0.242054						0.241993
0.259518	0.236465						0.214413
0.340552	0.244149
0.276633	0.23437
0.296542	0.238212
0.284317	0.244499
0.308068	0.239609
0.262662	0.242752
0.261614	0.217953
0.227384	0.230527
0.265805	0.230877
0.259867	0.220398
	0.231575
	0.215508
	0.247293
	0.225288
	0.195599
	0.222494
	0.220398
	0.222843
	0.219001
	0.247642
	0.228432
	0.221795
	0.199441
	0.231226
	0.226336
	0.218302
	0.216556
	0.241355
	0.223891
	0.202585
	0.192455
	0.225637
	0.22424
	0.19979
	0.215857
	0.204331
	0.210968
	0.217604
	0.208173
	0.212015
	0.220747
	0.216207
	0.207475
	0.226685
	0.206776
	0.215508
	0.214111
	0.242403
	0.220049
	0.231575
	0.222145
	0.225987
	0.236116
	0.227384
	0.2197
	0.233322
	0.231575
	0.21446
	0.241705
	0.206078
	0.213413
	0.208872
	0.207824
	0.227035
	0.217604
	0.224939
	0.216905
	0.207824
	0.241006
	0.2438
	0.218302
	0.215159
	0.226685
	0.228082
	0.215159
	0.272791
	0.227384
	0.206427
	0.23891
	0.208523
	0.225637
	0.228781
	0.232274
	0.206427
	0.237862
	0.22948
	0.221446
	0.221795
	0.197345
	0.234719
	0.243451
	0.236815
	0.20503
	0.202585
	0.193853
	0.203283
	0.211666
	0.198393
	0.230527
	0.230527
	0.232623
	0.223542
	0.239609
	0.202934
	0.21935
	0.188613
	0.212714
	0.205728
	0.212015
	0.236465
	0.208872
	0.239609
	0.215508
	0.201188
	0.220049
	0.218652
	0.206427
	0.22424
	0.261614
	0.22913
	0.218302
	0.212015
	0.227035
	0.231925
	0.249738
	0.20014
	0.227733
	0.220398
	0.221097
	0.210618
	0.236815
	0.20957
	0.224939
	0.212714
	0.199092
	0.23891
	0.217953
	0.192805
	0.229829
	0.236465
	0.217255
	0.21446
	0.249389
	0.223192
	0.225987
	0.216207
	0.214111
	0.226685
	0.25358
	0.227733
	0.240657
	0.27803
	0.207824
	0.230178
	0.220747
	0.261963
	0.22424
	0.256724
	0.21935
	0.20468
	0.218302
	0.191757
	0.21446
	0.218302
	0.215857
	0.22459
	0.207475
	0.22459
	0.212365
	0.237862
	0.238212
	0.249738
	0.234719
	0.227035
	0.245197
	0.232274
	0.201188
	0.289207
	0.222843
	0.22913
	0.225288
	0.232274
	0.204331
	0.231226
	0.218652
	0.229829
	0.202585
	0.234719
	0.230178
	0.250087
	0.247642
	0.206776
	0.221097
	0.207125
	0.208173
	0.227384
	0.212015
	0.231575
	0.223891
	0.223542
	0.211317
	0.243102
	0.213762
	0.215857
	0.191058
	0.217953
	0.217255
	0.221446
	0.216556
	0.224939
	0.229829
	0.225987
	0.207475
	0.223542
	0.21446
	0.225288
	0.217255
	0.233671
	0.22459
	0.242752
	0.226336
	0.228781
	0.223192
	0.22424
	0.215857
	0.230178
	0.225987
	0.215857
	0.20957
	0.222494
	0.221795
	0.203283
	0.21481
	0.203633
	0.223891
	0.217953
	0.213762
	0.217604
	0.227384
	0.221446
	0.228781
	0.239609
	0.216556
	0.223891
	0.213413
	0.229829
	0.23926
	0.227384
	0.235417
	0.224939
	0.220398
	0.240657
	0.240657
	0.210618
	0.228082
	0.230527
	0.233322
	0.228082
	0.223891
	0.213762
	0.212714
	0.217604
	0.220398
	0.21446
	0.208872
	0.20957
	0.251484
	0.238212
	0.225637
	0.216556
	0.218652
	0.210269
	0.220049
	0.231575
	0.225637
	0.213413
	0.233671
	0.210269
	0.222145
	0.237513
	0.215857
	0.222494
	0.231226
	0.208523
	0.232623
	0.217604
	0.236465
	0.236116
	0.252532
	0.22913
	0.197345
	0.214111
	0.212714
	0.21481
	0.22424
	0.216556
	0.222145
	0.217604
	0.226336
	0.223891
	0.220049
	0.222843
	0.226685
	0.208523
	0.226685
	0.210968
	0.21446
	0.252183
	0.233322
	0.223542
	0.222843
	0.210618
	0.242403
	0.210269
	0.21935
	0.225987
	0.265805
	0.243451
	0.236116
	0.22913
	0.237862
	0.236465
	0.231575
	0.226336
	0.243102
	0.236465
	0.202585
	0.21446
	0.245197
	0.21446
	0.21481
	0.224939
	0.191408
	0.22459
	0.223891
	0.20957
	0.223542
	0.25847
	0.238212
	0.223891
	0.245547
	0.212714
	0.230178
	0.221795
	0.227035
	0.244499
	0.246594
	0.223192
	0.241705
	0.245896
	0.244848
	0.22459
	0.236116
	0.236465
	0.229829
	0.247293
	0.229829
	0.223891
	0.22459
	0.227384
	0.246594
	0.205728
	0.22424
	0.226336
	0.226685
	0.22948
	0.222145
	0.231226
	0.213413
	0.233322
	0.228781
	0.2197
	0.272092
	0.223891
	0.22913
	0.269997
	0.224939
	0.236116
	0.216207
	0.225637
	0.20992
	0.265456
	0.235767
	0.226336
	0.247293
	0.212714
	0.236815
	0.251834
	0.245547
	0.207475
	0.215159
	0.199092
	0.228082
	0.223542
	0.228781
	0.249039
	0.237862
	0.222494
	0.231925
	0.230527
	0.225288
	0.230877
	0.202235
	0.206776
	0.231226
	0.250786
	0.218302
	0.233671
	0.233671
	0.225987
	0.237513
	0.232972
	0.224939
	0.222494
	0.22948
	0.216556
	0.23926
	0.246944
	0.220398
	0.216207
	0.210269
	0.237164
	0.225987
	0.238561
	0.233671
	0.237164
	0.228082
	0.245547
	0.239609
	0.232623
	0.21481
	0.225637
	0.226336
	0.230178
	0.235767
	0.223192
	0.22948
	0.220747
	0.235068
	0.242403
	0.23437
	0.236465
	0.236116
	0.239958
	0.222843
	0.21935
	0.231925
	0.230527
	0.212365
	0.236465
	0.23891
	0.231575
	0.203982
	0.231925
	0.225288
	0.239609
	0.232623
	0.217953
	0.239609
	0.230877
	0.21446
	0.226336
	0.218652
	0.238212
	0.250786
	0.237513
	0.238561
	0.22459
	0.186518
	0.217255
	0.245547
	0.216207
	0.245197
	0.22948
	0.225637
	0.239958
	0.223192
	0.238212
	0.228432
	0.230527
	0.245197
	0.220049
	0.212365
	0.223891
	0.222145
	0.227035
	0.218652
	0.232274
	0.243102
	0.222843
	0.221446
	0.22424
	0.20957
	0.247293
	0.220049
	0.240657
	0.246245
	0.228082
	0.208523
	0.236815
	0.23891
	0.228432
	0.221097
	0.200489
	0.231575
	0.222843
	0.222145
	0.217604
	0.232623
	0.223192
	0.246594
	0.215508
	0.228432
	0.21935
	0.223891
	0.227384
	0.240657
	0.221446
	0.222145
	0.225987
	0.241705
	0.235068
	0.219001
	0.214111
	0.235417
	0.220747
	0.23891
	0.243102
	0.245547
	0.236815
	0.228432
	0.234719
	0.231226
	0.235417
	0.221446
	0.232623
	0.221097
	0.225987
	0.228432
	0.225288
	0.245547
	0.242403
	0.247992
	0.241006
	0.226685
	0.226336
	0.244499
	0.228082
	0.231925
	0.238212
	0.228781
	0.212015
	0.223542
	0.237164
	0.226336
	0.216556
	0.217255
	0.222494
	0.223891
	0.221446
	0.217953
	0.222843
	0.22948
	0.247992
	0.223891
	0.220398
	0.223192
	0.226685
	0.228781
	0.235417
	0.244848
	0.236815
	0.230527
	0.23437
	0.215857
	0.23437
	0.236116
	0.23437
	0.227035
	0.23926
	0.212365
	0.245547
	0.225987
	0.228082
	0.235767
	0.216207
	0.236116
	0.227035
	0.221446
	0.235068
	0.226336
	0.208523
	0.227384
	0.220398
	0.245197
	0.238212
	0.228082
	0.245896
	0.216556
	0.21481
	0.205728
	0.22424
	0.218652
	0.237164
	0.240307
	0.205728
	0.233322
	0.2438
	0.213063
	0.215857
	0.228781
	0.22459
	0.215857
	0.251834
	0.222843
	0.212714
	0.225288
	0.230527
	0.218652
	0.226685
	0.217604
	0.236815
	0.23402
	0.216207
	0.202585
	0.232972
	0.221097
	0.213762
	0.230178
	0.223542
	0.22948
	0.212365
	0.242403
	0.211666
	0.216905
	0.208872
	0.217604
	0.230527
	0.230178
	0.20992
	0.215508
	0.245197
	0.232274
	0.223891
	0.230877
	0.22459
	0.228781
	0.238561
	0.245197
	0.222843
	0.231575
	0.216556
	0.230877
	0.225637
	0.212714
	0.20992
	0.221446
	0.218302
	0.1949
	0.221795
	0.213762
	0.232972
	0.225288
	0.226685
	0.232623
	0.21935
	0.215857
	0.225987
	0.231575
	0.237513
	0.250437
	0.220049
	0.22913
	0.214111
	0.222494
	0.26336
	0.209221
	0.230178
	0.224939
	0.233671
	0.233671
	0.228432
	0.20957
	0.246594
	0.221097
	0.227733
	0.223542
	0.211666
	0.206078
	0.228781
	0.211666
	0.227384
	0.232623
	0.22913
	0.221795
	0.22459
	0.225288
	0.219001
	0.242403
	0.200489
	0.237513
	0.221446
	0.214111
	0.247992
	0.2438
	0.218652
	0.246594
	0.208173
	0.206078
	0.242054
	0.20503
	0.230527
	0.23926
	0.230178
	0.225987
	0.214111
	0.233322
	0.218652
	0.238212
	0.208872
	0.223542
	0.223542
	0.207125
	0.198743
	0.222145
	0.225987
	0.211317
	0.222843
	0.203633
	0.212015
	0.223192
	0.227733
	0.223542
	0.235068
	0.210269
	0.216207
	0.245896
	0.200838
	0.225637
	0.223542
	0.213413
	0.232623
	0.248341
	0.231575
	0.236465
	0.243451
	0.225637
	0.243451
	0.231226
	0.244848
	0.236465
	0.236465
	0.225637
	0.227035
	0.215159
	0.221795
	0.223192
	0.233671
	0.220398
	0.22424
	0.218302
	0.22459
	0.221446
	0.23891
	0.227733
	0.22459
	0.212714
	0.228082
	0.2438
	0.23891
	0.212365
	0.271044
	0.203633
	0.208173
	0.230178
	0.230178
	0.218302
	0.251484
	0.23437
	0.226336
	0.22424
	0.224939
	0.221097
	0.245896
	0.251135
	0.2197
	0.212714
	0.213413
	0.19525
	0.221795
	0.210269
	0.236465
	0.227035
	0.23891
	0.201537
	0.250786
	0.208523
	0.215508
	0.203633
	0.224939
	0.208523
	0.230877
	0.223542
	0.212714
	0.220398
	0.232972
	0.236465
	0.203283
	0.232972
	0.219001
	0.238212
	0.220398
	0.238561
	0.224939
	0.21935
	0.217953
	0.233322
	0.236465
	0.212015
	0.235417
	0.222145
	0.233671
	0.209221
	0.254977
	0.227384
	0.223542
	0.235767
	0.215857
	0.232623
	0.215857
	0.235417
	0.228781
	0.237513
	0.22424
	0.213063
	0.230877
	0.21935
	0.227384
	0.228082
	0.244499
	0.247642
	0.23402
	0.22424
	0.23926
	0.241355
	0.228781
	0.237164
	0.218302
	0.232623
	0.243451
	0.229829
	0.247293
	0.216556
	0.22424
	0.237164
	0.221097
	0.218652
	0.224939
	0.210269
	0.226685
	0.22948
	0.219001
	0.240307
	0.221795
	0.220747
	0.213063
	0.251834
	0.242752
	0.224939
	0.222494
	0.239958
	0.228082
	0.233322
	0.2438
	0.22459
	0.23437
	0.234719
	0.242752
	0.225637
	0.206078
	0.225288
	0.213762
	0.225987
	0.241705
	0.232972
	0.231925
	0.213413
	0.221795
	0.236815
	0.227384
	0.218652
	0.245197
	0.247293
	0.23926
	0.222145
	0.20992
	0.23437
	0.192455
	0.217604
	0.231226
	0.239958
	0.238561
	0.225637
	0.221097
	0.236815
	0.223192
	0.210269
	0.225987
	0.217604
	0.219001
	0.230527
	0.233322
	0.221097
	0.20992
	0.223891
	0.233671
	0.224939
	0.222145
	0.250786
	0.22913
	0.215857
	0.222843
	0.226336
	0.230178
	0.217953
	0.221795
	0.209221
	0.220747
	0.212714
	0.210269
	0.213413
	0.230527
	0.213762
	0.226336
	0.236116
	0.233671
	0.238212
	0.228781
	0.228432
	0.245547
	0.250437
	0.208173
	0.244149
	0.22913
	0.242403
	0.227384
	0.238561
	0.225288
	0.235767
	0.232972
	0.236465
	0.222145
	0.231575
	0.233671
	0.237164
	0.22459
	0.219001
	0.216556
	0.22948
	0.246594
	0.242403
	0.223192
	0.218302
	0.21935
	0.214111
	0.221795
	0.256025
	0.207475
	0.212015
	0.223542
	0.2197
	0.219001
	0.228781
	0.220398
	0.217953
	0.23891
	0.221097
	0.200489
	0.210968
	0.207125
	0.222494
	0.221795
	0.254977
	0.228781
	0.20014
	0.21481
	0.220398
	0.199441
	0.21935
	0.21935
	0.227035
	0.207475
	0.2197
	0.23437
	0.22424
	0.219001
	0.206078
	0.227035
	0.217953
	0.212714
	0.252882
	0.231226
	0.213063
	0.247293
	0.20468
	0.189661
	0.236116
	0.20992
	0.202934
	0.228082
	0.22948
	0.213762
	0.222494
	0.247992
	0.230877
	0.244848
	0.217604
	0.243102
	0.218652
	0.19979
	0.188963
	0.235417
	0.199092
	0.193853
	0.202235
	0.188613
	0.206776
	0.220398
	0.222843
	0.213413
	0.240657
	0.201537
	0.199092
	0.224939
	0.223542
	0.217604
	0.216556
	0.226685
	0.216905
	0.253231
	0.22424
	0.228082
	0.245197
	0.222145
	0.240657
	0.236815
	0.223192
	0.228781
	0.23891
	0.22913
	0.203633
	0.219001
	0.214111
	0.221446
	0.206776
	0.230178
	0.212015
	0.206427
	0.226685
	0.235767
	0.231925
	0.212015
	0.23891
	0.220049
	0.207125
	0.234719
	0.244149
	0.211317
	0.244848
	0.207125
	0.215857
	0.226336
	0.22424
	0.212714
	0.225637
	0.212015
	0.213762
	0.224939
	0.21446
	0.241006
	0.266853
	0.243102
	0.206427
	0.187915
	0.196647
	0.205379
	0.233671
	0.1949
	0.23437
	0.231226
	0.208173
	0.197345
	0.244848
	0.221446
	0.201886
	0.19001
	0.213413
	0.208872
	0.236815
	0.227733
	0.237513
	0.23926
	0.243451
	0.23402
	0.208523
	0.247293
	0.235068
	0.224939
	0.248341
	0.260566
	0.2438
	0.240307
	0.256025
	0.246245
	0.245197
	0.222145
	0.254279
	0.241006
	0.238212
	0.231925
	0.256724
	0.237164
	0.230527
	0.225288
	0.20992
	0.23437
	0.228082
	0.23926
	0.222843
	0.257073
	0.215159
	0.251135
	0.253231
	0.235417
	0.247992
	0.250437
	0.258121
	0.254279
	0.23891
	0.235767
	0.26336
	0.235068
	0.261963
	0.244848
	0.225987
	0.223192
	0.249039
	0.233671
	0.251834
	0.21935
	0.227733
	0.252532
	0.257772
	0.218652
	0.20014
	0.21481
	0.232274
	0.231226
	0.250087
	0.236465
	0.238561
	0.230877
	0.232623
	0.248341
	0.223891
	0.248341
	0.232623
	0.257073
	0.227035
	0.230178
	0.272791
	0.226336
	0.217255
	0.252183
	0.222145
	0.252882
	0.250087
	0.232972
	0.246245
	0.249389
	0.243102
	0.223542
	0.225987
	0.219001
	0.221795
	0.221446
	0.235417
	0.256724
	0.248341
	0.256025
	0.254977
	0.24869
	0.227035
	0.244848
	0.20503
	0.231575
	0.231925
	0.230178
	0.227384
	0.226336
	0.21481
	0.221446
	0.240307
	0.236116
	0.236815
	0.230877
	0.229829
	0.236116
	0.220398
	0.225288
	0.229829
	0.221097
	0.217604
	0.236116
	0.221795
	0.23926
	0.219001
	0.234719
	0.221795
	0.241355
	0.24869
	0.231226
	0.245197
	0.2197
	0.231925
	0.232623
	0.232274
	0.226685
	0.229829
	0.218652
	0.221446
	0.234719
	0.226685
	0.228781
	0.232972
	0.239958
	0.231226
	0.237862
	0.238212
	0.236465
	0.231925
	0.217604
	0.250087
	0.234719
	0.225288
	0.241006
	0.238212
	0.232274
	0.22424
	0.223542
	0.231925
	0.225987
	0.21935
	0.242054
	0.232274
	0.22913
	0.243451
	0.223891
	0.216905
	0.227035
	0.207475
	0.221446
	0.217953
	0.23437
	0.249039
	0.22913
	0.242403
	0.249738
	0.237164
	0.233671
	0.22459
	0.232972
	0.239609
	0.225288
	0.232623
	0.230178
	0.222843
	0.239609
	0.225288
	0.231575
	0.228432
	0.233322
	0.239958
	0.230178
	0.225637
	0.245547
	0.226336
	0.246594
	0.247293
	0.244149
	0.242403
	0.228082
	0.234719
	0.217255
	0.227384
	0.233322
	0.241355
	0.229829
	0.241705
	0.217255
	0.215508
	0.217255
	0.249039
	0.212015
	0.23437
	0.236815
	0.21481
	0.212015
	0.215159
	0.249738
	0.231575
	0.225288
	0.23402
	0.237164
	0.211666
	0.237164
	0.2438
	0.2438
	0.240657
	0.25847
	0.236116
	0.258121
	0.249738
	0.236116
	0.227035
	0.222843
	0.242403
	0.236815
	0.240657
	0.237862
	0.228432
	0.21935
	0.209221
	0.244149
	0.238212
	0.22459
	0.217953
	0.213413
	0.23437
	0.212365
	0.208872
	0.227035
	0.23926
	0.213413
	0.238561
	0.217255
	0.241355
	0.242752
	0.236116
	0.243102
	0.239609
	0.225288
	0.243102
	0.227384
	0.23437
	0.21935
	0.223891
	0.230178
	0.216556
	0.228432
	0.228432
	0.225637
	0.216905
	0.244149
	0.226336
	0.23891
	0.238561
	0.239609
	0.215857
	0.23926
	0.236815
	0.232623
	0.197345
	0.237862
	0.230877
	0.240307
	0.236116
	0.204331
	0.213762
	0.233322
	0.240307
	0.238212
	0.237513
	0.206078
	0.227035
	0.23402
	0.21935
	0.233671
	0.23437
	0.223891
	0.231925
	0.244149
	0.21481
	0.250437
	0.228781
	0.231226
	0.244149
	0.240307
	0.246594
	0.247293
	0.234719
	0.230877
	0.251484
	0.215508
	0.220747
	0.227384
	0.250786
	0.231575
	0.22948
	0.223891
	0.22913
	0.226685
	0.216905
	0.237862
	0.217953
	0.23402
	0.223192
	0.236815
	0.223891
	0.239958
	0.235767
	0.223192
	0.213413
	0.245547
	0.22913
	0.21935
	0.270346
	0.23891
	0.223192
	0.223192
	0.249039
	0.220398
	0.243451
	0.244848
	0.236465
	0.235417
	0.228432
	0.242054
	0.237862
	0.220049
	0.230178
	0.223542
	0.233671
	0.230877
	0.236465
	0.230877
	0.229829
	0.235767
	0.223192
	0.221446
	0.223891
	0.247293
	0.23437
	0.219001
	0.243451
	0.21481
	0.222145
	0.23437
	0.223192
	0.226336
	0.215159
	0.230527
	0.234719
	0.227035
	0.267901
	0.245896
	0.239958
	0.223891
	0.225987
	0.216556
	0.249389
	0.223542
	0.235417
	0.20957
	0.210269
	0.228781
	0.250087
	0.23926
	0.22424
	0.235767
	0.222494
	0.212714
	0.212015
	0.245896
	0.231226
	0.229829
	0.234719
	0.246594
	0.241006
	0.228082
	0.23402
	0.206078
	0.226685
	0.236465
	0.222145
	0.243102
	0.233322
	0.2197
	0.237164
	0.222145
	0.207824
	0.236815
	0.21935
	0.230877
	0.210968
	0.243451
	0.245197
	0.218302
	0.216556
	0.220049
	0.249389
	0.201537
	0.25847
	0.232972
	0.213762
	0.220398
	0.230178
	0.228781
	0.21935
	0.214111
	0.193154
	0.222145
	0.2197
	0.213413
	0.218302
	0.225987
	0.213762
	0.223891
	0.241006
	0.22948
	0.210968
	0.21935
	0.225637
	0.222843
	0.238561
	0.241006
	0.252882
	0.232972
	0.236116
	0.245896
	0.223891
	0.239958
	0.232274
	0.233671
	0.240307
	0.234719
	0.217604
	0.226336
	0.212714
	0.215159
	0.222145
	0.213762
	0.20992
	0.227733
	0.230178
	0.22913
	0.232623
	0.23437
	0.2438
	0.225987
	0.251135
	0.220747
	0.222145
	0.249738
	0.222494
	0.22424
	0.237513
	0.213063
	0.211666
	0.241006
	0.232274
	0.23402
	0.231925
	0.222494
	0.221097
	0.256025
	0.237862
	0.217255
	0.197345
	0.206776
	0.215508
	0.240307
	0.213413
	0.230178
	0.231575
	0.218652
	0.198743
	0.232623
	0.233671
	0.21935
	0.206427
	0.211317
	0.206776
	0.217604
	0.251135
	0.227035
	0.220049
	0.248341
	0.213063
	0.195599
	0.220747
	0.21446
	0.210618
	0.227733
	0.261614
	0.244499
	0.232623
	0.196647
	0.227035
	0.231226
	0.217953
	0.239958
	0.222843
	0.215857
	0.203633
	0.228082
	0.216556
	0.215857
	0.222494
	0.196647
	0.21446
	0.212714
	0.21446
	0.223891
	0.251135
	0.220747
	0.226336
	0.245896
	0.212365
	0.230527
	0.216905
	0.215159
	0.249738
	0.248341
	0.252532
	0.243102
	0.249039
	0.236116
	0.240307
	0.239958
	0.265805
	0.235767
	0.276982
	0.2438
	0.211666
	0.209221
	0.20468
	0.215159
	0.219001
	0.225288
	0.231226
	0.208872
	0.245197
	0.220747
	0.242403
	0.228082
	0.268949
	0.232623
	0.212714
	0.235417
	0.2197
	0.208173
	0.25358
	0.224939
	0.228781
	0.227035
	0.218302
	0.203283
	0.243451
	0.241355
	0.217255
	0.220747
	0.213063
	0.226685
	0.281523
	0.23891
	0.21935
	0.196996
	0.188264
	0.220747
	0.237862
	0.206078
	0.251484
	0.226336
	0.246594
	0.223192
	0.230877
	0.221446
	0.212365
	0.208173
	0.225288
	0.227384
	0.232274
	0.228432
	0.211666
	0.236465
	0.236815
	0.220398
	0.225637
	0.225987
	0.228781
	0.225987
	0.238212
	0.234719
	0.22459
	0.228781
	0.227384
	0.222145
	0.221446
	0.238561
	0.23437
	0.213413
	0.230527
	0.237862
	0.220747
	0.256374
	0.23402
	0.251834
	0.222843
	0.221795
	0.225637
	0.228781
	0.235068
	0.2438
	0.222145
	0.239609
	0.231575
	0.226336
	0.21935
	0.23437
	0.256724
	0.229829
	0.250087
	0.231575
	0.241355
	0.217255
	0.22459
	0.22424
	0.246245
	0.216905
	0.240307
	0.228432
	0.255676
	0.223542
	0.245896
	0.235417
	0.228781
	0.23926
	0.237862
	0.215159
	0.227384
	0.250786
	0.236815
	0.235767
	0.230527
	0.210618
	0.211666
	0.211666
	0.232972
	0.23437
	0.230178
	0.245197
	0.227733
	0.239958
	0.224939
	0.223891
	0.230178
	0.242403
	0.229829
	0.236465
	0.232972
	0.233322
	0.23926
	0.220049
	0.246944
	0.230527
	0.230877
	0.225288
	0.222494
	0.197695
	0.247293
	0.22913
	0.233322
	0.236116
	0.221097
	0.236815
	0.224939
	0.240307
	0.222494
	0.225288
	0.221795
	0.213413
	0.212365
	0.241006
	0.249738
	0.221446
	0.223542
	0.199092
	0.242403
	0.215508
	0.221097
	0.243451
	0.237164
	0.236815
	0.218302
	0.225288
	0.22459
	0.212714
	0.233322
	0.216207
	0.231226
	0.217255
	0.215159
	0.217255
	0.22424
	0.216556
	0.212365
	0.201188
	0.227384
	0.225637
	0.215159
	0.216905
	0.231925
	0.212015
	0.224939
	0.229829
	0.221446
	0.217953
	0.218652
	0.233322
	0.252882
	0.231575
	0.227733
	0.233671
	0.209221
	0.233322
	0.23402
	0.224939
	0.22459
	0.230178
	0.231226
	0.2197
	0.191058
	0.220049
	0.230178
	0.245896
	0.217604
	0.212365
	0.207824
	0.20957
	0.253929
	0.22948
	0.22459
	0.231575
	0.223192
	0.231575
	0.21935
	0.241006
	0.216556
	0.208872
	0.225288
	0.218302
	0.241006
	0.254977
	0.232274
	0.207824
	0.250087
	0.228432
	0.228781
	0.226336
	0.223542
	0.222494
	0.237513
	0.241705
	0.213413
	0.216556
	0.193154
	0.203633
	0.208523
	0.212015
	0.221097
	0.222145
	0.242403
	0.246594
	0.232274
	0.231226
	0.220049
	0.216207
	0.210968
	0.222494
	0.217953
	0.228781
	0.265456
	0.220747
	0.227733
	0.228432
	0.237862
	0.244848
	0.210269
	0.227384
	0.236465
	0.239609
	0.222145
	0.234719
	0.227733
[truncated: 7,905 more rows]
