# Supplementary material for: Evidence for increased parallel information transmission in human brain networks compared to macaques and male mice
Source: Nat Commun. 2023 Dec 11;14:8216. doi: 10.1038/s41467-023-43971-z (PMC10713651; doi:10.1038/s41467-023-43971-z)
Supplement: Supplementary file 4 — Source Data [file 41467_2023_43971_MOESM4_ESM.zip › source-data-files/Figure3-source-data.xlsx]

## Sheet: Figure 3a
Figure 3a
Average parallel communication score (PCS) of each brain region with the rest of the brain network, for the three investigated species.
Brain region labels and functional circuit assignments are reported in this file in additional sheets.
Human			Macaque			Mouse
Brain region ID	Group-average nodal PCS		Brain region ID	Group-average nodal PCS		Brain region ID	Group-average nodal PCS
1	1.69364		1	1.48697		1	1.14923
2	1.16838		2	1.63649		2	1.34923
3	1.4198		3	1.37449		3	1.42769
4	1.71727		4	1.52538		4	1.44923
5	1.77545		5	1.52263		5	1.14154
6	1.38727		6	1.35802		6	1.30154
7	1.1797		7	1.61454		7	1.46308
8	1.58222		8	1.45405		8	1.11692
9	1.39414		9	1.56653		9	1.39846
10	1.47626		10	1.5048		10	1.12615
11	1.2203		11	1.50617		11	1.39231
12	1.13717		12	1.62414		12	1.17538
13	1.53879		13	1.38134		13	1.22308
14	1.65737		14	1.34842		14	1.38154
15	1.41535		15	1.40192		15	1.32154
16	1.58202		16	0.801097		16	1.29385
17	1.6396		17	1.39369		17	1.42
18	1.18384		18	1.64198		18	1.52154
19	1.64556		19	1.5775		19	1.46308
20	1.39545		20	1.29904		20	1.31231
21	1.55646		21	1.25377		21	1.16
22	1.52788		22	0.832647		22	1.39231
23	1.35354		23	1.46914		23	1.25077
24	1.21869		24	1.45816		24	1.23538
25	1.67202		25	1.48834		25	1.55077
26	1.61727		26	1.39232		26	1.74923
27	1.72808		27	1.35391		27	1.68615
28	1.37424		28	1.4321		28	1.60923
29	1.61818		29	1.51029		29	1.79077
30	1.60727		30	1.36763		30	1.44615
31	1.51545		31	1.58573		31	1.53692
32	0.958586		32	1.34568		32	1.60769
33	1.58758		33	1.45267		33	1.87538
34	1.50737		34	1.20576		34	1.55846
35	1.77838		35	1.37586		35	1.72154
36	1.85414		36	1.23594		36	1.77231
37	1.76404		37	1.60082		37	1.67077
38	1.48303		38	0.997257		38	1.41231
39	1.36465		39	1.13032		39	1.47846
40	1.15465		40	0.910837		40	1.65231
41	1.64606		41	1.1989		41	1.04308
42	1.66768		42	1.01509		42	1.38154
43	1.52859		43	1.28807		43	1.19231
44	1.62848		44	1.01783		44	1.06154
45	1.43939		45	1.09602		45	1.08769
46	1.46273		46	1.36077		46	1.51385
47	1.30636		47	1.49931		47	1.24462
48	1.73152		48	1.22085		48	1.26154
49	1.74677		49	0.973937		49	1.37846
50	1.52586		50	1.30727		50	1.38615
51	1.49465		51	1.24966		51	1.24615
52	1.40788		52	1.34156		52	1.38615
53	1.71414		53	1.13992		53	1.64154
54	1.20626		54	1.36488		54	1.38462
55	1.41636		55	1.31687		55	1.46769
56	1.5699		56	1.52675		56	1.39231
57	1.52556		57	1.57476		57	1.39846
58	1.60182		58	1.38409		58	1.52
59	1.4204		59	1.39918		59	1.40308
60	1.30131		60	1.32647		60	1.38154
61	1.2204		61	1.32647		61	1.36462
62	1.54636		62	1.3155		62	1.51846
63	1.37899		63	1.37586		63	1.36
64	1.82596		64	1.36488		64	1.54
65	1.45354		65	1.22359		65	1.65538
66	2.0204		66	1.16735		66	1.44462
67	1.82111		67	1.27572
68	1.62939		68	1.22085
69	1.72545		69	1.68176
70	1.74		70	1.55281
71	1.62949		71	1.49794
72	1.73677		72	1.57202
73	1.38071		73	1.39781
74	2.06182		74	1.15775
75	1.82202		75	1.14266
76	1.81182		76	1.27984
77	1.23505		77	1.3155
78	1.29828		78	1.67078
79	1.26818		79	1.46228
80	1.42444		80	1.59396
81	1.56525		81	1.63512
82	1.38636		82	1.24417
83	1.60758
84	1.52495
85	1.55283
86	1.38343
87	1.42434
88	1.8501
89	1.83727
90	1.13394
91	1.38364
92	1.44636
93	1.26303
94	1.34061
95	1.71333
96	1.65495
97	1.52465
98	1.42737
99	1.8899
100	1.97071

## Sheet: Figure 3b left
Figure 3b - left matrix (humans)
Average parallel communication scores (PCSs) within and between brain systems.
Brain systems have been organized into unimodal/multimodal regions and transmodal regions.
		unimodal	unimodal	unimodal	unimodal	transmodal	transmodal	transmodal
		VIS	SM	DA	VA	L	CN	DMN
unimodal	VIS	1.44022	1.05555	1.17714	1.07142	1.63471	1.88081	1.85583
unimodal	SM	1.05555	0.952967	1.69862	1.59202	1.158	2.27769	1.59509
unimodal	DA	1.17714	1.69862	0.816	1.4855	1.43573	1.86195	1.92589
unimodal	VA	1.07142	1.59202	1.4855	0.798182	1.80767	1.82917	1.92316
transmodal	L	1.63471	1.158	1.43573	1.80767	0.641	1.74369	0.97975
transmodal	CN	1.88081	2.27769	1.86195	1.82917	1.74369	1.09833	1.53808
transmodal	DMN	1.85583	1.59509	1.92589	1.92316	0.97975	1.53808	0.791268

## Sheet: Figure 3b middle
Figure 3b - middle matrix (macaque)
Average parallel communication scores (PCSs) within and between brain systems.
Brain systems have been organized into unimodal/multimodal regions and transmodal regions.
		unimodal	unimodal	unimodal	unimodal	transmodal	transmodal	transmodal
		VIS	SM	DA	VA	L	CN	DMN
unimodal	VIS	1.26173	1.62315	1.74444	1.62639	1.33457	1.56806	1.52716
unimodal	SM	1.62315	1.03367	1.34722	1.20023	1.24023	1.43056	1.48148
unimodal	DA	1.74444	1.34722	1.24206	1.50174	1.30324	1.42188	1.5
unimodal	VA	1.62639	1.20023	1.50174	1.19444	1.23302	1.48611	1.34568
transmodal	L	1.33457	1.24023	1.30324	1.23302	1.0029	1.28549	1.27572
transmodal	CN	1.56806	1.43056	1.42188	1.48611	1.28549	1.12698	1.38426
transmodal	DMN	1.52716	1.48148	1.5	1.34568	1.27572	1.38426	1.35657

## Sheet: Figure 3b right
Figure 3b - right matrix (mice)
Average parallel communication scores (PCSs) within and between brain systems.
Brain systems have been organized into unimodal/multimodal regions and transmodal regions.
		unimodal	unimodal	unimodal	unimodal	transmodal	transmodal
		VIS	SM	BR	AD	L	DMN
unimodal	VIS	1.09451	1.06429	1.52214	1.71905	0.979464	1.43175
unimodal	SM	1.06429	1.22444	1.796	1.6	1.0675	1.38278
unimodal	BR	1.52214	1.796	1.46222	1.74333	1.63	1.70778
unimodal	AD	1.71905	1.6	1.74333	0.873333	1.74375	1.63056
transmodal	L	0.979464	1.0675	1.63	1.74375	0.807143	1.26181
transmodal	DMN	1.43175	1.38278	1.70778	1.63056	1.26181	1.32876

## Sheet: Figure 3c
Figure 3c
Average parallel communication scores (PCSs) between unimodal systems, between transmodal systems, and between unimodal and transmodal systems (cross-modal communication) for individual experimental subjects.
For each species, null distributions were obtained by randomly shuffling tsubject-wise raw fMRI time series across brain regions while preserving the original structural connectivity information.
Humans: n=100 biologically independent subjects; macaques: n=9 biologically independent subjects; mice: n=10 biologically independent subjects.
Human					Human - null model				Macaque					Macaque - null model				Mouse					Mouse - null model
Subject	Sex	PCS unimodal	PCS transmodal	PCS cross-modal	PCS unimodal	PCS transmodal	PCS cross-modal		Subject	Sex	PCS unimodal	PCS transmodal	PCS cross-modal	PCS unimodal	PCS transmodal	PCS cross-modal		Subject	Sex	PCS unimodal	PCS transmodal	PCS cross-modal	PCS unimodal	PCS transmodal	PCS cross-modal
1	female	1.15185	0.952381	1.5977	1.04871	1.01753	1.00869		1	male	1.40683	1.24947	1.35467	0.988777	0.977653	0.995891		1	male	1.29103	1.26769	1.36346	0.965064	0.908246	0.917587
2	male	1.27586	1.36585	2.03407	1.03399	1.02135	1.00287		2	male	1.51351	1.23467	1.38218	0.981437	0.967315	0.987482		2	male	1.71154	1.22462	1.52308	0.969115	0.914831	0.937327
3	male	1.42105	1.24042	1.8358	1.02676	1.01218	0.990837		3	male	1.29872	1.15011	1.24103	0.975846	0.978171	0.99692		3	male	1.38333	1.28	1.50962	0.971641	0.903015	0.932163
4	male	1.23412	1.23345	1.97865	1.03985	1.02962	1.01268		4	male	1.45235	1.34672	1.40012	0.979915	0.986628	0.992488		4	male	1.48205	1.23385	1.34423	0.980577	0.891477	0.920337
5	female	1.29341	1.2079	1.81856	1.04137	0.99813	1.00116		5	male	1.25605	1.24736	1.47189	0.975263	0.982178	0.991938		5	male	1.45769	1.26154	1.475	0.980692	0.910031	0.931827
6	male	1.36842	1.26365	1.87151	1.02772	1.02057	0.998083		6	male	1.13229	1.07188	1.10287	0.966046	0.973932	0.99067		6	male	1.34359	1.38154	1.525	0.980269	0.890708	0.925654
7	female	1.12765	1.06039	1.77299	1.04725	1.0251	1.0105		7	female	1.72404	1.5	1.76555	0.989474	0.988256	0.999438		7	male	1.51923	1.13231	1.44904	0.986038	0.878092	0.930808
8	female	1.19843	1.3252	1.94007	1.03813	1.01666	1.00437		8	male	1.47084	1.27167	1.36124	0.988094	0.974567	0.994085		8	male	1.42692	1.23385	1.38558	0.981577	0.895477	0.934404
9	female	1.38959	1.18699	1.77504	1.03653	1.01951	1.00614		9	female	1.52632	1.25264	1.44557	0.979218	0.985053	1.00404		9	male	1.36154	1.32615	1.39038	0.992782	0.891877	0.936529
10	male	1.20024	1.27758	1.82471	1.03967	1.00495	1.00126											10	male	1.3859	1.2	1.48077	0.981397	0.904708	0.927481
11	female	1.1827	1.3101	2.05501	1.02224	1.00786	0.993428
12	male	1.41258	1.37747	1.95977	1.04142	1.02506	1.00744
13	male	1.18814	1.18699	1.82553	1.02763	1.01295	0.998945
14	female	1.19056	1.08246	1.8789	1.03954	1.01453	1.00558
15	female	1.14882	1.08943	1.75205	1.03275	1.01489	1.00071
16	female	1.20569	1.08246	1.8399	1.02999	1.02747	1.01002
17	male	1.45735	1.26945	1.94622	1.03981	1.01477	1.00299
18	male	1.40895	1.18815	1.87233	1.03586	1.01708	1.00149
19	female	1.07925	1.15447	1.69212	1.04021	1.0164	1.00321
20	male	1.25106	1.46574	2.02299	1.02915	1.01473	0.996346
21	female	1.25771	1.26132	1.69828	1.01944	1.02689	1.00506
22	female	1.27586	0.780488	1.60591	1.03989	1.01627	1.01098
23	male	1.07623	1.07549	1.67611	1.03569	1.00116	0.997389
24	male	1.33273	1.08246	1.8087	1.04199	1.01973	1.00696
25	female	1.07441	1.03136	1.64696	1.04292	1.01354	1.00108
26	male	1.20145	1.19048	1.61043	1.02673	1.01387	0.998194
27	male	1.13007	1.08362	1.70525	1.03318	1.01659	1.00333
28	male	1.32002	1.18467	1.60016	1.0327	1.02206	1.00563
29	female	1.14459	1.11847	2.00205	1.04005	1.01676	0.997451
30	female	1.26437	1.15563	1.90805	1.03923	1.02669	1.01132
31	female	1.3654	1.02904	1.87849	1.04953	1.00797	0.999984
32	female	1.16818	1.17538	1.86617	1.03616	1.0156	1.00023
33	female	1.16757	1.08943	1.64778	1.03183	1.0144	1.01184
34	male	1.29522	1.11266	1.79885	1.03836	1.0051	1.00175
35	female	1.11313	1.13124	1.7188	1.03415	1.02048	1.00053
36	female	1.31639	1.14866	1.84154	1.03071	1.01885	1.00596
37	male	1.22384	1.2288	1.71264	1.04371	1.0217	1.01122
38	male	1.20145	1.13937	1.85222	1.03226	1.02015	1.00522
39	female	1.28554	1.223	1.87685	1.037	1.01662	1.00115
40	female	1.10708	1.33333	1.89286	1.0358	1.02452	1.01285
41	female	1.11615	1.16841	1.88424	1.03805	1.02276	1.00217
42	female	1.41924	1.22648	1.74548	1.02381	1.02087	1.00182
43	male	1.41863	1.19628	1.94171	1.04342	1.012	1.00214
44	female	1.23533	1.18815	1.86741	1.04417	1.01774	1.00454
45	female	1.58621	1.2892	1.80213	1.03159	1.03654	1.01019
46	male	1.11978	1.22532	1.91092	1.04272	1.01044	1.00249
47	male	1.26255	1.18467	1.8165	1.04633	1.02568	1.01607
48	female	1.43981	1.43554	2.04105	1.02577	1.01465	0.994938
49	female	1.49486	1.08246	1.69089	1.04379	1.00944	1.00315
50	female	1.16939	1.21603	1.8477	1.03836	1.02046	1.00465
51	male	1.38173	1.08014	1.87808	1.03222	1.02684	1.00562
52	female	1.09135	0.980256	1.6954	1.03625	1.01808	1.01144
53	female	1.16394	1.11847	1.63218	1.04036	1.02189	1.00358
54	female	1.24319	1.12427	1.81814	1.01609	1.01403	0.99619
55	male	1.10587	1.09292	1.68842	1.02977	1.02344	1.00752
56	male	1.30067	1.29965	1.69704	1.04405	1.02168	1.00921
57	male	1.42771	1.29849	2.11002	1.02362	1.01719	0.9942
58	female	1.28857	1.05691	1.95649	1.04279	1.01396	1.01058
59	male	1.27405	1.07782	1.8789	1.02928	1.01495	1.00631
60	female	1.04719	0.981417	1.74672	1.04898	1.01441	1.01553
61	female	1.19177	1.11614	1.72537	1.04319	1.00704	1.00268
62	male	1.19843	1.23229	2.05296	1.03736	1.02038	1.00191
63	male	1.29401	1.40883	1.99795	1.0126	1.00765	0.9953
64	male	1.16334	1.26365	1.6913	1.03279	1.01178	0.999261
65	male	1.32365	1.28107	1.76847	1.02707	1.03137	1.01088
66	female	1.41016	1.19164	1.89039	1.04278	1.02226	1.00865
67	female	1.19419	1.10569	1.68473	1.03833	1.02289	1.00787
68	male	1.24622	1.23461	1.97947	1.04837	1.00161	1.00873
69	female	1.18088	1.23577	1.74877	1.03231	1.0211	1.00701
70	male	1.32305	1.18235	1.78284	1.03179	1.00703	0.994602
71	female	1.34543	1.15563	1.84442	1.02462	1.00846	0.995172
72	male	1.24077	1.3194	1.92447	1.03068	1.01772	1.00435
73	female	1.42045	1.17654	1.97455	1.04102	1.01024	1.00169
74	female	1.1585	1.10918	1.72537	1.03358	1.01024	0.991798
75	female	1.27889	1.3252	1.93678	1.02924	1.01619	0.998358
76	male	1.2559	1.2741	1.88095	1.0401	1.01947	1.00431
77	male	1.16031	1.44832	1.9725	1.02889	1.02296	1.00554
78	male	1.56927	1.48316	2.14778	1.03095	1.01281	0.992894
79	female	1.0363	1.26713	1.80337	1.03229	1.01818	1.00303
80	male	1.19056	1.09524	1.69704	1.02869	1.0199	1.00149
81	male	1.54809	1.42509	1.82923	1.02823	1.02057	0.997783
82	female	1.20569	1.24623	1.79187	1.0233	1.02377	1.00622
83	male	1.56261	1.33217	2.12192	1.03088	1.00244	0.993588
84	female	1.11676	1.39721	1.80213	1.02842	1.02153	1.0039
85	female	1.14096	1.19861	1.66708	1.03097	1.01855	1.00384
86	female	1.1833	0.880372	1.74959	1.04166	1.02035	1.01257
87	female	1.24803	0.902439	1.72537	1.03776	1.0169	1.00589
88	female	1.20508	1.18931	1.76149	1.03126	1.01307	1.00693
89	male	1.85602	1.29384	2.21182	1.02886	1.00688	0.992886
90	male	1.0605	1.01161	1.57718	1.04362	1.01636	1.00927
91	male	1.2686	1.19048	1.7931	1.03278	1.01731	1.00056
92	female	1.31518	1.31707	1.85837	1.03647	1.00581	1.00057
93	female	1.22142	1.03484	1.88547	1.03683	1.02267	1.00352
94	male	1.24743	1.11847	1.81363	1.03777	1.0147	1.00627
95	male	1.33878	1.2137	1.80049	1.04083	1.00901	1.0009
96	male	1.18512	1.24739	1.91133	1.03615	1.01027	0.997348
97	female	1.12583	1.10105	1.77627	1.03708	1.01	1.0031
98	female	1.268	1.10453	1.79228	1.03831	1.01804	1.01192
99	male	1.24198	1.22648	1.78612	1.03158	1.03006	1.00934
100	female	1.36661	1.05807	1.71018	1.03335	1.01163	1.00058

## Sheet: Human - brain regions
Brain region labels and functional circuit assignments - Human
Brain region ID	Brain region label	Brain region functional assignment		Functional system ID	Functional system label
1	'7Networks_LH_Vis_1'	1		1	visual (VIS)
2	'7Networks_LH_Vis_2'	1		2	somatomotor (SM)
3	'7Networks_LH_Vis_3'	1		3	dorsal attention (DA)
4	'7Networks_LH_Vis_4'	1		4	ventral attention (VA)
5	'7Networks_LH_Vis_5'	1		5	limbic (L)
6	'7Networks_LH_Vis_6'	1		6	control (CN)
7	'7Networks_LH_Vis_7'	1		7	default mode (DMN)
8	'7Networks_LH_Vis_8'	1
9	'7Networks_LH_Vis_9'	1
10	'7Networks_RH_Vis_1'	1
11	'7Networks_RH_Vis_2'	1
12	'7Networks_RH_Vis_3'	1
13	'7Networks_RH_Vis_4'	1
14	'7Networks_RH_Vis_5'	1
15	'7Networks_RH_Vis_6'	1
16	'7Networks_RH_Vis_7'	1
17	'7Networks_RH_Vis_8'	1
18	'7Networks_LH_SomMot_1'	2
19	'7Networks_LH_SomMot_2'	2
20	'7Networks_LH_SomMot_3'	2
21	'7Networks_LH_SomMot_4'	2
22	'7Networks_LH_SomMot_5'	2
23	'7Networks_LH_SomMot_6'	2
24	'7Networks_RH_SomMot_1'	2
25	'7Networks_RH_SomMot_2'	2
26	'7Networks_RH_SomMot_3'	2
27	'7Networks_RH_SomMot_4'	2
28	'7Networks_RH_SomMot_5'	2
29	'7Networks_RH_SomMot_6'	2
30	'7Networks_RH_SomMot_7'	2
31	'7Networks_RH_SomMot_8'	2
32	'7Networks_LH_DorsAttn_Post_1'	3
33	'7Networks_LH_DorsAttn_Post_2'	3
34	'7Networks_LH_DorsAttn_Post_3'	3
35	'7Networks_LH_DorsAttn_Post_4'	3
36	'7Networks_LH_DorsAttn_Post_5'	3
37	'7Networks_LH_DorsAttn_Post_6'	3
38	'7Networks_LH_DorsAttn_PrCv_1'	3
39	'7Networks_LH_DorsAttn_FEF_1'	3
40	'7Networks_RH_DorsAttn_Post_1'	3
41	'7Networks_RH_DorsAttn_Post_2'	3
42	'7Networks_RH_DorsAttn_Post_3'	3
43	'7Networks_RH_DorsAttn_Post_4'	3
44	'7Networks_RH_DorsAttn_Post_5'	3
45	'7Networks_RH_DorsAttn_PrCv_1'	3
46	'7Networks_RH_DorsAttn_FEF_1'	3
47	'7Networks_LH_SalVentAttn_ParOper_1'	4
48	'7Networks_LH_SalVentAttn_FrOperIns_1'	4
49	'7Networks_LH_SalVentAttn_FrOperIns_2'	4
50	'7Networks_LH_SalVentAttn_PFCl_1'	4
51	'7Networks_LH_SalVentAttn_Med_1'	4
52	'7Networks_LH_SalVentAttn_Med_2'	4
53	'7Networks_LH_SalVentAttn_Med_3'	4
54	'7Networks_RH_SalVentAttn_TempOccPar_1'	4
55	'7Networks_RH_SalVentAttn_TempOccPar_2'	4
56	'7Networks_RH_SalVentAttn_FrOperIns_1'	4
57	'7Networks_RH_SalVentAttn_Med_1'	4
58	'7Networks_RH_SalVentAttn_Med_2'	4
59	'7Networks_LH_Limbic_OFC_1'	5
60	'7Networks_LH_Limbic_TempPole_1'	5
61	'7Networks_LH_Limbic_TempPole_2'	5
62	'7Networks_RH_Limbic_OFC_1'	5
63	'7Networks_RH_Limbic_TempPole_1'	5
64	'7Networks_LH_Cont_Par_1'	6
65	'7Networks_LH_Cont_PFCl_1'	6
66	'7Networks_LH_Cont_pCun_1'	6
67	'7Networks_LH_Cont_Cing_1'	6
68	'7Networks_RH_Cont_Par_1'	6
69	'7Networks_RH_Cont_Par_2'	6
70	'7Networks_RH_Cont_PFCl_1'	6
71	'7Networks_RH_Cont_PFCl_2'	6
72	'7Networks_RH_Cont_PFCl_3'	6
73	'7Networks_RH_Cont_PFCl_4'	6
74	'7Networks_RH_Cont_Cing_1'	6
75	'7Networks_RH_Cont_PFCmp_1'	6
76	'7Networks_RH_Cont_pCun_1'	6
77	'7Networks_LH_Default_Temp_1'	7
78	'7Networks_LH_Default_Temp_2'	7
79	'7Networks_LH_Default_Par_1'	7
80	'7Networks_LH_Default_Par_2'	7
81	'7Networks_LH_Default_PFC_1'	7
82	'7Networks_LH_Default_PFC_2'	7
83	'7Networks_LH_Default_PFC_3'	7
84	'7Networks_LH_Default_PFC_4'	7
85	'7Networks_LH_Default_PFC_5'	7
86	'7Networks_LH_Default_PFC_6'	7
87	'7Networks_LH_Default_PFC_7'	7
88	'7Networks_LH_Default_pCunPCC_1'	7
89	'7Networks_LH_Default_pCunPCC_2'	7
90	'7Networks_RH_Default_Par_1'	7
91	'7Networks_RH_Default_Temp_1'	7
92	'7Networks_RH_Default_Temp_2'	7
93	'7Networks_RH_Default_Temp_3'	7
94	'7Networks_RH_Default_PFCv_1'	7
95	'7Networks_RH_Default_PFCv_2'	7
96	'7Networks_RH_Default_PFCdPFCm_1'	7
97	'7Networks_RH_Default_PFCdPFCm_2'	7
98	'7Networks_RH_Default_PFCdPFCm_3'	7
99	'7Networks_RH_Default_pCunPCC_1'	7
100	'7Networks_RH_Default_pCunPCC_2'	7

## Sheet: Macaque - brain regions
Brain region labels and functional circuit assignments - Macaque
Brain region ID	Brain region label	Brain region functional assignment		Functional system ID	Functional system label
1	'VACv_R'	1		1	visual (VIS)
2	'V2_R'	1		2	somatomotor (SM)
3	'TCv_R'	1		3	dorsal attention (DA)
4	'VACd_R'	1		4	ventral attention (VA)
5	'V1_R'	1		5	limbic (L)
6	'VACv_L'	1		6	control (CN)
7	'V2_L'	1		7	default mode (DMN)
8	'TCv_L'	1
9	'VACd_L'	1
10	'V1_L'	1
11	'A2_R'	2
12	'S2_R'	2
13	'S1_R'	2
14	'A1_R'	2
15	'M1_R'	2
16	'FEF_R'	2
17	'A2_L'	2
18	'S2_L'	2
19	'S1_L'	2
20	'A1_L'	2
21	'M1_L'	2
22	'FEF_L'	2
23	'PCm_R'	3
24	'PCip_R'	3
25	'PCs_R'	3
26	'PMCm_R'	3
27	'PCm_L'	3
28	'PCip_L'	3
29	'PCs_L'	3
30	'PMCm_L'	3
31	'Ia_R'	4
32	'PMCvl_R'	4
33	'Ip_R'	4
34	'PMCdl_R'	4
35	'Ia_L'	4
36	'PMCvl_L'	4
37	'Ip_L'	4
38	'PMCdl_L'	4
39	'TCpol_R'	5
40	'Amyg_R'	5
41	'PFCoi_R'	5
42	'PFCom_R'	5
43	'PFCol_R'	5
44	'TCi_R'	5
45	'PHC_R'	5
46	'G_R'	5
47	'CCs_R'	5
48	'TCpol_L'	5
49	'Amyg_L'	5
50	'PFCoi_L'	5
51	'PFCom_L'	5
52	'PFCol_L'	5
53	'TCi_L'	5
54	'PHC_L'	5
55	'G_L'	5
56	'CCs_L'	5
57	'PFCpol_R'	6
58	'PFCvl_R'	6
59	'PFCcl_R'	6
60	'PCi_R'	6
61	'PFCpol_L'	6
62	'PFCvl_L'	6
63	'PFCcl_L'	6
64	'PCi_L'	6
65	'TCs_R'	7
66	'TCc_R'	7
67	'HC_R'	7
68	'PFCm_R'	7
69	'CCr_R'	7
70	'CCp_R'	7
71	'CCa_R'	7
72	'PFCdm_R'	7
73	'PFCdl_R'	7
74	'TCs_L'	7
75	'TCc_L'	7
76	'HC_L'	7
77	'PFCm_L'	7
78	'CCr_L'	7
79	'CCp_L'	7
80	'CCa_L'	7
81	'PFCdm_L'	7
82	'PFCdl_L'	7

## Sheet: Mouse - brain regions
Brain region labels and functional circuit assignments - Mouse
Brain region ID	Brain region label	Brain region functional assignment		Functional system ID	Functional system label
1	'VISC'	1		1	visual (VIS)
2	'VISal'	1		2	somatomotor (SM)
3	'VISam'	1		3	barrel (BR)
4	'Lateral visual area'	1		4	auditory (AD)
5	'Primary visual area'	1		5	limbic (L)
6	'Posterolateral visual area'	1		6	default mode (DMN)
7	'posteromedial visual area'	1
8	'VISC'	1
9	'VISal'	1
10	'VISam'	1
11	'Lateral visual area'	1
12	'Primary visual area'	1
13	'Posterolateral visual area'	1
14	'posteromedial visual area'	1
15	'Gustatory areas'	2
16	'Primary motor area'	2
17	'Secondary motor area'	2
18	'Primary somatosensory area, mouth'	2
19	'Supplemental somatosensory area'	2
20	'Gustatory areas'	2
21	'Primary motor area'	2
22	'Secondary motor area'	2
23	'Primary somatosensory area, mouth'	2
24	'Supplemental somatosensory area'	2
25	'Primary somatosensory area, barrel field'	3
26	'Primary somatosensory area, lower limb'	3
27	'Primary somatosensory area, nose'	3
28	'Primary somatosensory area, trunk'	3
29	'Primary somatosensory area, upper limb'	3
30	'Primary somatosensory area, barrel field'	3
31	'Primary somatosensory area, lower limb'	3
32	'Primary somatosensory area, nose'	3
33	'Primary somatosensory area, trunk'	3
34	'Primary somatosensory area, upper limb'	3
35	'Dorsal auditory area'	4
36	'Primary auditory area'	4
37	'Ventral auditory area'	4
38	'Dorsal auditory area'	4
39	'Primary auditory area'	4
40	'Ventral auditory area'	4
41	'Basomedial amygdalar nucleus'	5
42	'Claustrum'	5
43	'Lateral amygdalar nucleus'	5
44	'Posterior amygdalar nucleus'	5
45	'Basomedial amygdalar nucleus'	5
46	'Claustrum'	5
47	'Lateral amygdalar nucleus'	5
48	'Posterior amygdalar nucleus'	5
49	'Dentate gyrus'	6
50	'Ectorhinal area'	6
51	'Infralimbic area'	6
52	'Parasubiculum'	6
53	'Perirhinal area'	6
54	'Prelimbic area'	6
55	'Postsubiculum'	6
56	'Presubiculum'	6
57	'Temporal association areas'	6
58	'Dentate gyrus'	6
59	'Ectorhinal area'	6
60	'Infralimbic area'	6
61	'Parasubiculum'	6
62	'Perirhinal area'	6
63	'Prelimbic area'	6
64	'Postsubiculum'	6
65	'Presubiculum'	6
66	'Temporal association areas'	6
