# Supplementary material for: Evidence for increased parallel information transmission in human brain networks compared to macaques and male mice
Source: Nat Commun. 2023 Dec 11;14:8216. doi: 10.1038/s41467-023-43971-z (PMC10713651; doi:10.1038/s41467-023-43971-z)
Supplement: Supplementary file 4 — Source Data [file 41467_2023_43971_MOESM4_ESM.zip › source-data-files/Figure2-source-data.xlsx]

## Sheet: Figure 2a top
Figure 2a - top row (humans)	Subject-specific values and null distributions for communication density. Values are grouped for k-shortest paths (1st, 2nd, 3rd, 4th, 5th k-shortest paths).
h-HCP - subject sex	h-HCP - 1-shortest path	h-HCP null - 1-shortest path	h-HCP - 2-shortest path	h-HCP null - 2-shortest path	h-HCP - 3-shortest path	h-HCP null - 3-shortest path	h-HCP - 4-shortest path	h-HCP null - 4-shortest path	h-HCP - 5-shortest path	h-HCP null - 5-shortest path
female	0.34151	0.270985	0.357374	0.264242	0.307071	0.239798	0.256364	0.196566	0.235758	0.17798
male	0.449981	0.329245	0.435152	0.277374	0.375758	0.243838	0.319798	0.19798	0.296768	0.175556
male	0.406286	0.219241	0.420202	0.240606	0.360808	0.218384	0.312323	0.177778	0.286263	0.15798
male	0.43235	0.287466	0.42303	0.265657	0.36202	0.229293	0.310505	0.197374	0.27697	0.173535
female	0.400153	0.334994	0.40303	0.280202	0.355556	0.252727	0.295354	0.210303	0.272121	0.193333
male	0.45343	0.25757	0.418384	0.26303	0.362828	0.235152	0.296566	0.192727	0.28101	0.18
female	0.353775	0.31123	0.380202	0.27697	0.333333	0.24202	0.278788	0.193939	0.254747	0.178586
female	0.395554	0.283634	0.411919	0.262828	0.369293	0.244646	0.310505	0.186263	0.285253	0.179192
female	0.373706	0.252204	0.409899	0.255758	0.351919	0.237172	0.308081	0.189293	0.277172	0.176566
male	0.407819	0.2867	0.400808	0.265657	0.344646	0.234949	0.290101	0.193333	0.270505	0.18
female	0.435416	0.321579	0.436364	0.265253	0.368889	0.230909	0.310303	0.203232	0.289091	0.175556
male	0.447681	0.302798	0.438586	0.268889	0.383838	0.242222	0.325455	0.201212	0.291919	0.178384
male	0.401686	0.327712	0.405455	0.28303	0.346465	0.247273	0.280606	0.206667	0.257374	0.181414
female	0.377539	0.305864	0.40101	0.274141	0.348283	0.242222	0.294343	0.20202	0.267879	0.181414
female	0.412035	0.28325	0.369697	0.271515	0.321414	0.24404	0.274141	0.19899	0.252929	0.184444
female	0.40207	0.283634	0.396162	0.265051	0.337576	0.242626	0.288283	0.189495	0.262424	0.173939
male	0.446148	0.274818	0.441818	0.260606	0.379596	0.233535	0.317172	0.189091	0.291515	0.167273
male	0.386355	0.22499	0.426263	0.248889	0.365859	0.239394	0.308889	0.185051	0.293939	0.174545
female	0.363358	0.264469	0.368081	0.264848	0.320808	0.231515	0.268889	0.184242	0.244646	0.172525
male	0.479494	0.221541	0.434343	0.26101	0.375354	0.234949	0.314141	0.191717	0.291717	0.179192
female	0.353775	0.290149	0.39697	0.262222	0.334545	0.234141	0.290101	0.191515	0.267071	0.180404
female	0.355692	0.279417	0.35899	0.266263	0.307677	0.245455	0.255354	0.192727	0.242626	0.172121
male	0.344576	0.309314	0.375354	0.262222	0.318788	0.23899	0.260404	0.189899	0.235152	0.181414
male	0.390954	0.307781	0.408687	0.272323	0.34202	0.246869	0.297172	0.190101	0.269495	0.171919
female	0.336527	0.285167	0.357172	0.266061	0.307273	0.234141	0.264646	0.194949	0.242222	0.175354
male	0.360291	0.25872	0.370303	0.260404	0.326869	0.221818	0.264646	0.17798	0.249091	0.166061
male	0.356458	0.25757	0.370505	0.24	0.321616	0.21899	0.273333	0.18	0.251717	0.165051
male	0.374856	0.249138	0.386061	0.258586	0.325859	0.222626	0.271111	0.189293	0.253737	0.170909
female	0.404369	0.332695	0.406263	0.279798	0.360606	0.249899	0.303636	0.203636	0.278384	0.186869
female	0.430433	0.305864	0.404444	0.271111	0.351313	0.230909	0.3	0.200202	0.279596	0.174949
female	0.408202	0.247604	0.420606	0.249495	0.362828	0.234545	0.294343	0.189495	0.266465	0.170505
female	0.390954	0.297815	0.399394	0.269293	0.347879	0.234747	0.29798	0.191717	0.261616	0.184646
female	0.347643	0.25527	0.366869	0.269899	0.325051	0.235556	0.264242	0.186465	0.250909	0.178586
male	0.413185	0.25527	0.393535	0.266667	0.340202	0.243838	0.295152	0.195354	0.264646	0.179192
female	0.34266	0.284017	0.38	0.265859	0.322626	0.24	0.277172	0.195556	0.253939	0.183434
female	0.402836	0.298965	0.411515	0.26303	0.348889	0.228081	0.298586	0.183232	0.274343	0.170909
male	0.392871	0.287466	0.388081	0.268081	0.334747	0.233939	0.278182	0.2	0.257172	0.186667
male	0.400153	0.314297	0.393131	0.280606	0.348081	0.24404	0.295758	0.196364	0.26303	0.18202
female	0.411269	0.297815	0.410505	0.267677	0.353939	0.246263	0.301818	0.193333	0.282626	0.179596
female	0.422767	0.293982	0.402626	0.266667	0.353939	0.23798	0.289697	0.194141	0.26404	0.177778
female	0.390954	0.277501	0.399596	0.258384	0.341818	0.22202	0.286667	0.195556	0.269091	0.177576
female	0.378306	0.300498	0.411313	0.279394	0.357172	0.245455	0.301212	0.20202	0.277172	0.189697
male	0.434266	0.312764	0.433535	0.257172	0.369091	0.236768	0.316768	0.204848	0.289091	0.17798
female	0.39747	0.266386	0.402424	0.262424	0.353939	0.230505	0.297172	0.189293	0.275152	0.171515
female	0.371407	0.279801	0.431111	0.266061	0.379798	0.237172	0.332929	0.197172	0.301212	0.174343
male	0.39862	0.277501	0.409091	0.246869	0.350303	0.225051	0.289697	0.192727	0.268283	0.177374
male	0.378689	0.275585	0.403434	0.26404	0.348687	0.226061	0.29697	0.189697	0.272929	0.169899
female	0.478344	0.326562	0.449495	0.276566	0.400202	0.248081	0.334949	0.199596	0.298182	0.185859
female	0.344193	0.286317	0.409495	0.255354	0.350909	0.24	0.300404	0.191515	0.277374	0.174141
female	0.394021	0.239555	0.400606	0.251313	0.350101	0.221818	0.292727	0.189293	0.260202	0.168283
male	0.37524	0.257187	0.41596	0.238788	0.365859	0.21697	0.313131	0.177576	0.280808	0.162828
female	0.355692	0.31123	0.368889	0.270303	0.31899	0.248081	0.26101	0.197778	0.232929	0.183434
female	0.359141	0.259103	0.368081	0.255758	0.319798	0.227273	0.267475	0.186667	0.241818	0.166667
female	0.397854	0.292066	0.404444	0.254141	0.339798	0.22101	0.290303	0.184848	0.261212	0.185253
male	0.379839	0.245305	0.363838	0.254343	0.317374	0.229091	0.265657	0.183434	0.243232	0.166061
male	0.37064	0.252204	0.393939	0.264242	0.349495	0.237778	0.290101	0.191313	0.266667	0.173535
male	0.449981	0.28785	0.454141	0.269495	0.390909	0.245051	0.343232	0.193333	0.315556	0.18202
female	0.394404	0.269069	0.42202	0.254343	0.352727	0.231111	0.310505	0.183838	0.283838	0.169091
male	0.386355	0.271368	0.407071	0.251717	0.350707	0.231111	0.304444	0.19798	0.271717	0.17596
female	0.355692	0.284783	0.365859	0.280808	0.32202	0.254747	0.256162	0.205657	0.248485	0.17899
female	0.37524	0.267152	0.376364	0.255152	0.335152	0.223434	0.279596	0.186263	0.252323	0.163838
male	0.451897	0.274818	0.419798	0.263838	0.371111	0.235758	0.313535	0.192323	0.282222	0.173131
male	0.449598	0.25527	0.423434	0.253131	0.383636	0.223434	0.327677	0.177172	0.288687	0.167273
male	0.366424	0.287083	0.387879	0.265859	0.32101	0.234141	0.28202	0.190707	0.256566	0.174747
male	0.378689	0.274435	0.399394	0.242828	0.352121	0.225657	0.305253	0.186061	0.278788	0.168889
female	0.391721	0.303181	0.417172	0.25798	0.374141	0.237778	0.316162	0.19596	0.294545	0.183232
female	0.332311	0.262553	0.386263	0.261818	0.32	0.23899	0.28404	0.193737	0.254747	0.17596
male	0.418551	0.285933	0.426061	0.273737	0.361616	0.236162	0.317576	0.194949	0.279192	0.172525
female	0.336144	0.287466	0.39596	0.26	0.343232	0.240808	0.286465	0.193535	0.267071	0.171515
male	0.413952	0.272135	0.402424	0.255354	0.346667	0.228485	0.294949	0.186667	0.262626	0.169697
female	0.371023	0.248754	0.420808	0.264444	0.354343	0.235354	0.309293	0.190303	0.27798	0.169293
male	0.415102	0.311997	0.417172	0.274343	0.363636	0.240606	0.309899	0.20202	0.281414	0.177374
female	0.402453	0.264469	0.434343	0.254343	0.380808	0.228889	0.326667	0.183232	0.296768	0.170303
female	0.379456	0.296665	0.37697	0.279798	0.327475	0.243838	0.275152	0.19798	0.249293	0.185455
female	0.431583	0.298965	0.420808	0.284848	0.369899	0.245859	0.308889	0.202222	0.283636	0.189495
male	0.392871	0.279034	0.418384	0.279798	0.357576	0.24101	0.309091	0.190303	0.274545	0.175556
male	0.414335	0.295899	0.425253	0.250707	0.369293	0.228485	0.307071	0.178586	0.290101	0.166667
male	0.518973	0.290149	0.469293	0.259192	0.414141	0.225859	0.352727	0.187879	0.329293	0.16404
female	0.363358	0.254887	0.38404	0.251717	0.335354	0.226465	0.284848	0.183636	0.258182	0.170505
male	0.364124	0.294366	0.37798	0.260606	0.334949	0.236768	0.270909	0.191717	0.247475	0.180404
male	0.409352	0.25872	0.438586	0.247475	0.37899	0.227677	0.330101	0.194343	0.301616	0.167677
female	0.388271	0.258337	0.400202	0.257576	0.348283	0.237576	0.287475	0.188889	0.260606	0.162626
male	0.462629	0.198544	0.469495	0.238586	0.415152	0.209495	0.348889	0.177576	0.320404	0.15697
female	0.384822	0.326562	0.39899	0.278384	0.346061	0.244848	0.284444	0.197778	0.270505	0.186465
female	0.370257	0.297049	0.370303	0.28101	0.325859	0.250707	0.270707	0.198586	0.247879	0.185051
female	0.374856	0.258337	0.377778	0.255354	0.320202	0.247273	0.268687	0.196162	0.245051	0.175354
female	0.385588	0.261403	0.369899	0.26	0.320808	0.229899	0.283232	0.188687	0.245657	0.17899
female	0.371407	0.269452	0.386263	0.257576	0.348687	0.226667	0.284444	0.178586	0.26101	0.168889
male	0.549253	0.275201	0.506667	0.266061	0.429495	0.235556	0.373333	0.19697	0.334343	0.180202
male	0.34496	0.262553	0.351313	0.251515	0.29798	0.227071	0.250101	0.18202	0.225051	0.176566
male	0.376389	0.247604	0.407475	0.236768	0.341414	0.206869	0.293737	0.176566	0.272121	0.159798
female	0.399387	0.284783	0.42	0.269293	0.357172	0.242222	0.307475	0.190303	0.287677	0.175758
female	0.399003	0.264086	0.403838	0.248283	0.346465	0.224444	0.286667	0.179192	0.268485	0.171515
male	0.390188	0.2844	0.395758	0.274141	0.345051	0.239192	0.290909	0.19798	0.266263	0.182222
male	0.388271	0.310464	0.403636	0.261818	0.361818	0.24	0.29798	0.188687	0.276162	0.172525
male	0.409352	0.321579	0.411717	0.280202	0.351515	0.244444	0.295556	0.208687	0.278788	0.188081
female	0.379839	0.302415	0.373535	0.262424	0.33798	0.246869	0.273535	0.195354	0.256364	0.190707
female	0.378689	0.285933	0.403232	0.26404	0.340202	0.233131	0.28404	0.188081	0.270505	0.173333
male	0.394404	0.235339	0.396162	0.238182	0.338586	0.213535	0.289293	0.177374	0.275152	0.163838
female	0.394404	0.273668	0.390505	0.262424	0.337576	0.233535	0.286869	0.194545	0.259192	0.173737
NaN	NaN	0.279034	NaN	0.260606	NaN	0.246667	NaN	0.192727	NaN	0.171717
NaN	NaN	0.285167	NaN	0.273737	NaN	0.237576	NaN	0.194141	NaN	0.178384
NaN	NaN	0.31813	NaN	0.25697	NaN	0.223636	NaN	0.191919	NaN	0.18
NaN	NaN	0.324645	NaN	0.289495	NaN	0.246263	NaN	0.205657	NaN	0.191919
NaN	NaN	0.301648	NaN	0.246465	NaN	0.237172	NaN	0.192121	NaN	0.178384
NaN	NaN	0.323112	NaN	0.270505	NaN	0.247879	NaN	0.196566	NaN	0.182222
NaN	NaN	0.298965	NaN	0.272929	NaN	0.240202	NaN	0.196566	NaN	0.187879
NaN	NaN	0.292833	NaN	0.259394	NaN	0.229697	NaN	0.190707	NaN	0.172929
NaN	NaN	0.292449	NaN	0.26	NaN	0.24	NaN	0.200404	NaN	0.181616
NaN	NaN	0.272901	NaN	0.254141	NaN	0.239798	NaN	0.190909	NaN	0.173939
NaN	NaN	0.266769	NaN	0.267273	NaN	0.234545	NaN	0.19899	NaN	0.18202
NaN	NaN	0.287083	NaN	0.265859	NaN	0.226263	NaN	0.193737	NaN	0.183838
NaN	NaN	0.264852	NaN	0.251313	NaN	0.225455	NaN	0.187677	NaN	0.162828
NaN	NaN	0.286317	NaN	0.274343	NaN	0.246465	NaN	0.19798	NaN	0.185051
NaN	NaN	0.301265	NaN	0.274949	NaN	0.241616	NaN	0.197778	NaN	0.186869
NaN	NaN	0.298965	NaN	0.259596	NaN	0.240808	NaN	0.204848	NaN	0.184242
NaN	NaN	0.279801	NaN	0.266465	NaN	0.225657	NaN	0.192727	NaN	0.17596
NaN	NaN	0.270602	NaN	0.247879	NaN	0.227475	NaN	0.182828	NaN	0.166061
NaN	NaN	0.270218	NaN	0.264242	NaN	0.246869	NaN	0.194141	NaN	0.181818
NaN	NaN	0.297432	NaN	0.256768	NaN	0.233131	NaN	0.18404	NaN	0.172323
NaN	NaN	0.297432	NaN	0.257374	NaN	0.225657	NaN	0.186465	NaN	0.173131
NaN	NaN	0.275201	NaN	0.258384	NaN	0.24404	NaN	0.204646	NaN	0.180808
NaN	NaN	0.2844	NaN	0.267475	NaN	0.252121	NaN	0.191717	NaN	0.177374
NaN	NaN	0.267535	NaN	0.260808	NaN	0.233535	NaN	0.18202	NaN	0.179596
NaN	NaN	0.324262	NaN	0.272525	NaN	0.241616	NaN	0.194949	NaN	0.178182
NaN	NaN	0.289	NaN	0.261818	NaN	0.229697	NaN	0.18202	NaN	0.16
NaN	NaN	0.272518	NaN	0.253939	NaN	0.234949	NaN	0.186061	NaN	0.179192
NaN	NaN	0.257953	NaN	0.249495	NaN	0.224646	NaN	0.187879	NaN	0.173535
NaN	NaN	0.282484	NaN	0.260606	NaN	0.236364	NaN	0.193131	NaN	0.173939
NaN	NaN	0.247221	NaN	0.243636	NaN	0.224646	NaN	0.179596	NaN	0.156768
NaN	NaN	0.281717	NaN	0.270909	NaN	0.238384	NaN	0.195354	NaN	0.174343
NaN	NaN	0.277118	NaN	0.267071	NaN	0.230303	NaN	0.193333	NaN	0.173333
NaN	NaN	0.278651	NaN	0.254141	NaN	0.233939	NaN	0.194747	NaN	0.176162
NaN	NaN	0.240705	NaN	0.256768	NaN	0.226263	NaN	0.183838	NaN	0.16303
NaN	NaN	0.251821	NaN	0.264444	NaN	0.23697	NaN	0.191313	NaN	0.175354
NaN	NaN	0.25872	NaN	0.26202	NaN	0.237374	NaN	0.190909	NaN	0.181818
NaN	NaN	0.252587	NaN	0.249697	NaN	0.227879	NaN	0.180404	NaN	0.162828
NaN	NaN	0.289383	NaN	0.266263	NaN	0.24101	NaN	0.191717	NaN	0.174545
NaN	NaN	0.301265	NaN	0.259798	NaN	0.225051	NaN	0.180404	NaN	0.178586
NaN	NaN	0.291299	NaN	0.263838	NaN	0.237172	NaN	0.195556	NaN	0.185455
NaN	NaN	0.295132	NaN	0.268889	NaN	0.241414	NaN	0.197374	NaN	0.17899
NaN	NaN	0.263703	NaN	0.250303	NaN	0.231111	NaN	0.182626	NaN	0.169899
NaN	NaN	0.280184	NaN	0.255758	NaN	0.235152	NaN	0.193737	NaN	0.169293
NaN	NaN	0.282484	NaN	0.264848	NaN	0.225859	NaN	0.188687	NaN	0.169697
NaN	NaN	0.26102	NaN	0.258788	NaN	0.236768	NaN	0.195758	NaN	0.181414
NaN	NaN	0.266386	NaN	0.264848	NaN	0.243232	NaN	0.195152	NaN	0.180606
NaN	NaN	0.320046	NaN	0.259394	NaN	0.235758	NaN	0.195152	NaN	0.172727
NaN	NaN	0.307397	NaN	0.263838	NaN	0.238586	NaN	0.186263	NaN	0.182424
NaN	NaN	0.298199	NaN	0.261616	NaN	0.245657	NaN	0.195354	NaN	0.170303
NaN	NaN	0.273285	NaN	0.27798	NaN	0.247071	NaN	0.204242	NaN	0.185051
NaN	NaN	0.330778	NaN	0.271515	NaN	0.241616	NaN	0.200808	NaN	0.18404
NaN	NaN	0.303565	NaN	0.26404	NaN	0.234141	NaN	0.187677	NaN	0.172525
NaN	NaN	0.304331	NaN	0.271111	NaN	0.235556	NaN	0.196162	NaN	0.175354
NaN	NaN	0.231123	NaN	0.243636	NaN	0.215354	NaN	0.173939	NaN	0.158384
NaN	NaN	0.275968	NaN	0.261616	NaN	0.237576	NaN	0.192929	NaN	0.178586
NaN	NaN	0.269452	NaN	0.258384	NaN	0.237576	NaN	0.190909	NaN	0.169091
NaN	NaN	0.281717	NaN	0.26202	NaN	0.232121	NaN	0.183838	NaN	0.165455
NaN	NaN	0.307014	NaN	0.285253	NaN	0.250707	NaN	0.206667	NaN	0.188081
NaN	NaN	0.2844	NaN	0.245657	NaN	0.220606	NaN	0.184848	NaN	0.176364
NaN	NaN	0.271368	NaN	0.261818	NaN	0.229697	NaN	0.190505	NaN	0.176162
NaN	NaN	0.281334	NaN	0.257374	NaN	0.233939	NaN	0.191919	NaN	0.172929
NaN	NaN	0.259486	NaN	0.254141	NaN	0.229293	NaN	0.185253	NaN	0.168889
NaN	NaN	0.25872	NaN	0.257374	NaN	0.23697	NaN	0.180808	NaN	0.17798
NaN	NaN	0.206209	NaN	0.241616	NaN	0.218384	NaN	0.178384	NaN	0.160404
NaN	NaN	0.275201	NaN	0.260202	NaN	0.241616	NaN	0.195152	NaN	0.17697
NaN	NaN	0.278651	NaN	0.265455	NaN	0.232121	NaN	0.20101	NaN	0.180606
NaN	NaN	0.274818	NaN	0.276162	NaN	0.229899	NaN	0.189697	NaN	0.184242
NaN	NaN	0.328095	NaN	0.266061	NaN	0.242424	NaN	0.194949	NaN	0.17596
NaN	NaN	0.313147	NaN	0.248889	NaN	0.229495	NaN	0.193939	NaN	0.17596
NaN	NaN	0.256037	NaN	0.247475	NaN	0.21899	NaN	0.180202	NaN	0.171111
NaN	NaN	0.281334	NaN	0.265455	NaN	0.236566	NaN	0.190909	NaN	0.18
NaN	NaN	0.282484	NaN	0.270505	NaN	0.240404	NaN	0.198182	NaN	0.170505
NaN	NaN	0.313147	NaN	0.281616	NaN	0.247677	NaN	0.194545	NaN	0.185051
NaN	NaN	0.282867	NaN	0.252121	NaN	0.222828	NaN	0.186263	NaN	0.17798
NaN	NaN	0.2844	NaN	0.265859	NaN	0.230505	NaN	0.196566	NaN	0.183434
NaN	NaN	0.262169	NaN	0.262222	NaN	0.236364	NaN	0.187475	NaN	0.177778
NaN	NaN	0.246071	NaN	0.247071	NaN	0.236566	NaN	0.186465	NaN	0.171717
NaN	NaN	0.245305	NaN	0.248081	NaN	0.237576	NaN	0.191717	NaN	0.178384
NaN	NaN	0.298199	NaN	0.266465	NaN	0.243838	NaN	0.200606	NaN	0.182828
NaN	NaN	0.295516	NaN	0.275152	NaN	0.247071	NaN	0.197172	NaN	0.179798
NaN	NaN	0.305098	NaN	0.26404	NaN	0.23697	NaN	0.193131	NaN	0.174343
NaN	NaN	0.269452	NaN	0.264848	NaN	0.234949	NaN	0.190101	NaN	0.174747
NaN	NaN	0.277501	NaN	0.249495	NaN	0.225051	NaN	0.191111	NaN	0.168485
NaN	NaN	0.271368	NaN	0.249495	NaN	0.230101	NaN	0.194747	NaN	0.165859
NaN	NaN	0.262169	NaN	0.258384	NaN	0.233535	NaN	0.191717	NaN	0.176768
NaN	NaN	0.269069	NaN	0.267071	NaN	0.233333	NaN	0.199596	NaN	0.178384
NaN	NaN	0.263703	NaN	0.246667	NaN	0.227273	NaN	0.191313	NaN	0.172727
NaN	NaN	0.290916	NaN	0.257374	NaN	0.234949	NaN	0.187071	NaN	0.162828
NaN	NaN	0.282867	NaN	0.250101	NaN	0.226869	NaN	0.189293	NaN	0.172525
NaN	NaN	0.278268	NaN	0.250505	NaN	0.227273	NaN	0.192323	NaN	0.169091
NaN	NaN	0.281717	NaN	0.269293	NaN	0.236566	NaN	0.194141	NaN	0.172727
NaN	NaN	0.246838	NaN	0.254545	NaN	0.229697	NaN	0.192121	NaN	0.168485
NaN	NaN	0.327328	NaN	0.272121	NaN	0.249091	NaN	0.197576	NaN	0.18202
NaN	NaN	0.2844	NaN	0.278182	NaN	0.252121	NaN	0.201414	NaN	0.188283
NaN	NaN	0.304331	NaN	0.269899	NaN	0.235758	NaN	0.194545	NaN	0.174949
NaN	NaN	0.289766	NaN	0.24404	NaN	0.223232	NaN	0.176566	NaN	0.168687
NaN	NaN	0.302798	NaN	0.276162	NaN	0.238182	NaN	0.196364	NaN	0.186263
NaN	NaN	0.301265	NaN	0.268485	NaN	0.227071	NaN	0.194545	NaN	0.177778
NaN	NaN	0.270218	NaN	0.272727	NaN	0.238384	NaN	0.202626	NaN	0.186869
NaN	NaN	0.300115	NaN	0.269293	NaN	0.247273	NaN	0.196768	NaN	0.172525
NaN	NaN	0.316596	NaN	0.277374	NaN	0.242424	NaN	0.196566	NaN	0.183434
NaN	NaN	0.316596	NaN	0.266061	NaN	0.241414	NaN	0.194343	NaN	0.182424
NaN	NaN	0.259103	NaN	0.264242	NaN	0.229091	NaN	0.185253	NaN	0.179192
NaN	NaN	0.28555	NaN	0.250101	NaN	0.22303	NaN	0.180404	NaN	0.166465
NaN	NaN	0.270602	NaN	0.264444	NaN	0.232929	NaN	0.192525	NaN	0.172121
NaN	NaN	0.275585	NaN	0.247071	NaN	0.235758	NaN	0.185253	NaN	0.164848
NaN	NaN	0.273285	NaN	0.266263	NaN	0.237778	NaN	0.19798	NaN	0.174545
NaN	NaN	0.250287	NaN	0.261818	NaN	0.237576	NaN	0.188485	NaN	0.173535
NaN	NaN	0.308931	NaN	0.295354	NaN	0.256768	NaN	0.203636	NaN	0.192121
NaN	NaN	0.302031	NaN	0.277576	NaN	0.234747	NaN	0.193939	NaN	0.179596
NaN	NaN	0.264469	NaN	0.251313	NaN	0.226667	NaN	0.187677	NaN	0.173333
NaN	NaN	0.25642	NaN	0.242626	NaN	0.231919	NaN	0.190101	NaN	0.175354
NaN	NaN	0.299348	NaN	0.258788	NaN	0.231515	NaN	0.189495	NaN	0.171313
NaN	NaN	0.279801	NaN	0.272121	NaN	0.245051	NaN	0.20202	NaN	0.187677
NaN	NaN	0.310464	NaN	0.27899	NaN	0.242626	NaN	0.199394	NaN	0.183838
NaN	NaN	0.288233	NaN	0.261818	NaN	0.246465	NaN	0.201212	NaN	0.183434
NaN	NaN	0.25987	NaN	0.252323	NaN	0.228283	NaN	0.186465	NaN	0.179192
NaN	NaN	0.25757	NaN	0.244242	NaN	0.238788	NaN	0.194141	NaN	0.170303
NaN	NaN	0.304331	NaN	0.269293	NaN	0.23596	NaN	0.193131	NaN	0.181212
NaN	NaN	0.277884	NaN	0.260606	NaN	0.236768	NaN	0.187879	NaN	0.167475
NaN	NaN	0.266386	NaN	0.245859	NaN	0.22404	NaN	0.179394	NaN	0.173333
NaN	NaN	0.277501	NaN	0.25798	NaN	0.236364	NaN	0.185657	NaN	0.181414
NaN	NaN	0.245688	NaN	0.242424	NaN	0.210303	NaN	0.179394	NaN	0.173939
NaN	NaN	0.298582	NaN	0.257374	NaN	0.229495	NaN	0.186667	NaN	0.18101
NaN	NaN	0.269452	NaN	0.258788	NaN	0.236768	NaN	0.187071	NaN	0.17596
NaN	NaN	0.248754	NaN	0.254343	NaN	0.226667	NaN	0.189293	NaN	0.167475
NaN	NaN	0.261403	NaN	0.256768	NaN	0.226465	NaN	0.191111	NaN	0.171919
NaN	NaN	0.297049	NaN	0.28	NaN	0.234141	NaN	0.195758	NaN	0.178182
NaN	NaN	0.298199	NaN	0.262828	NaN	0.240202	NaN	0.197576	NaN	0.174545
NaN	NaN	0.330011	NaN	0.293333	NaN	0.25798	NaN	0.206465	NaN	0.196364
NaN	NaN	0.250287	NaN	0.247879	NaN	0.231919	NaN	0.179596	NaN	0.175152
NaN	NaN	0.268302	NaN	0.255152	NaN	0.233131	NaN	0.182222	NaN	0.172121
NaN	NaN	0.277118	NaN	0.256768	NaN	0.233333	NaN	0.184646	NaN	0.18404
NaN	NaN	0.305098	NaN	0.281818	NaN	0.247879	NaN	0.20404	NaN	0.179394
NaN	NaN	0.234573	NaN	0.244848	NaN	0.219394	NaN	0.180606	NaN	0.160202
NaN	NaN	0.267152	NaN	0.26303	NaN	0.230101	NaN	0.189495	NaN	0.171515
NaN	NaN	0.284783	NaN	0.274343	NaN	0.234747	NaN	0.200404	NaN	0.171515
NaN	NaN	0.250671	NaN	0.238788	NaN	0.223232	NaN	0.18	NaN	0.173535
NaN	NaN	0.278268	NaN	0.266465	NaN	0.241616	NaN	0.187879	NaN	0.174343
NaN	NaN	0.272901	NaN	0.263838	NaN	0.235354	NaN	0.194545	NaN	0.180202
NaN	NaN	0.25872	NaN	0.247273	NaN	0.231919	NaN	0.193939	NaN	0.168485
NaN	NaN	0.292066	NaN	0.288687	NaN	0.252929	NaN	0.199596	NaN	0.180808
NaN	NaN	0.301265	NaN	0.26303	NaN	0.249697	NaN	0.192121	NaN	0.186263
NaN	NaN	0.303948	NaN	0.265455	NaN	0.240404	NaN	0.186263	NaN	0.180202
NaN	NaN	0.295516	NaN	0.285455	NaN	0.258182	NaN	0.205657	NaN	0.189899
NaN	NaN	0.292833	NaN	0.25697	NaN	0.232727	NaN	0.184444	NaN	0.174545
NaN	NaN	0.273285	NaN	0.281212	NaN	0.252525	NaN	0.210707	NaN	0.18404
NaN	NaN	0.250287	NaN	0.255354	NaN	0.229495	NaN	0.185253	NaN	0.166263
NaN	NaN	0.25527	NaN	0.265657	NaN	0.235556	NaN	0.186869	NaN	0.17697
NaN	NaN	0.28325	NaN	0.268687	NaN	0.24	NaN	0.200404	NaN	0.178586
NaN	NaN	0.232273	NaN	0.257576	NaN	0.23798	NaN	0.192323	NaN	0.171111
NaN	NaN	0.31468	NaN	0.275354	NaN	0.245253	NaN	0.198788	NaN	0.182424
NaN	NaN	0.278268	NaN	0.265051	NaN	0.240606	NaN	0.195758	NaN	0.18101
NaN	NaN	0.295516	NaN	0.248485	NaN	0.231717	NaN	0.188485	NaN	0.177576
NaN	NaN	0.285933	NaN	0.286061	NaN	0.246465	NaN	0.210909	NaN	0.183838
NaN	NaN	0.259486	NaN	0.269697	NaN	0.233333	NaN	0.183434	NaN	0.171313
NaN	NaN	0.264852	NaN	0.24202	NaN	0.225051	NaN	0.18	NaN	0.171313
NaN	NaN	0.259103	NaN	0.241616	NaN	0.217576	NaN	0.181212	NaN	0.166869
NaN	NaN	0.302798	NaN	0.262222	NaN	0.239596	NaN	0.200202	NaN	0.173535
NaN	NaN	0.301265	NaN	0.264848	NaN	0.245051	NaN	0.190101	NaN	0.178384
NaN	NaN	0.277118	NaN	0.275758	NaN	0.24202	NaN	0.195152	NaN	0.18202
NaN	NaN	0.235339	NaN	0.24404	NaN	0.231515	NaN	0.186869	NaN	0.170707
NaN	NaN	0.263703	NaN	0.246061	NaN	0.227677	NaN	0.187071	NaN	0.163838
NaN	NaN	0.238022	NaN	0.251313	NaN	0.231313	NaN	0.179394	NaN	0.171919
NaN	NaN	0.307397	NaN	0.267273	NaN	0.247879	NaN	0.196768	NaN	0.194141
NaN	NaN	0.266002	NaN	0.245455	NaN	0.229293	NaN	0.194545	NaN	0.181212
NaN	NaN	0.278268	NaN	0.248889	NaN	0.227879	NaN	0.185051	NaN	0.166263
NaN	NaN	0.313147	NaN	0.276364	NaN	0.255758	NaN	0.210303	NaN	0.185657
NaN	NaN	0.276351	NaN	0.253333	NaN	0.232929	NaN	0.177374	NaN	0.169495
NaN	NaN	0.28325	NaN	0.253939	NaN	0.229091	NaN	0.191515	NaN	0.170101
NaN	NaN	0.252204	NaN	0.255758	NaN	0.223434	NaN	0.183838	NaN	0.172323
NaN	NaN	0.294749	NaN	0.262424	NaN	0.232727	NaN	0.188889	NaN	0.176566
NaN	NaN	0.291299	NaN	0.264848	NaN	0.236162	NaN	0.188485	NaN	0.176566
NaN	NaN	0.285167	NaN	0.274747	NaN	0.234949	NaN	0.194343	NaN	0.170303
NaN	NaN	0.25412	NaN	0.244444	NaN	0.226061	NaN	0.186667	NaN	0.170101
NaN	NaN	0.285933	NaN	0.254343	NaN	0.231919	NaN	0.193535	NaN	0.174545
NaN	NaN	0.310847	NaN	0.267071	NaN	0.248283	NaN	0.19697	NaN	0.182626
NaN	NaN	0.247604	NaN	0.233333	NaN	0.220606	NaN	0.172121	NaN	0.166869
NaN	NaN	0.25757	NaN	0.265051	NaN	0.230505	NaN	0.186465	NaN	0.165455
NaN	NaN	0.300882	NaN	0.271515	NaN	0.240606	NaN	0.193737	NaN	0.172929
NaN	NaN	0.261403	NaN	0.253535	NaN	0.222828	NaN	0.186263	NaN	0.165657
NaN	NaN	0.324262	NaN	0.280404	NaN	0.238788	NaN	0.202626	NaN	0.177576
NaN	NaN	0.291683	NaN	0.270505	NaN	0.238384	NaN	0.188081	NaN	0.175758
NaN	NaN	0.282484	NaN	0.27596	NaN	0.240606	NaN	0.191111	NaN	0.173737
NaN	NaN	0.264086	NaN	0.252525	NaN	0.226263	NaN	0.191111	NaN	0.173939
NaN	NaN	0.305481	NaN	0.261616	NaN	0.241818	NaN	0.192323	NaN	0.18404
NaN	NaN	0.296282	NaN	0.262626	NaN	0.240606	NaN	0.192929	NaN	0.172929
NaN	NaN	0.312764	NaN	0.281212	NaN	0.249091	NaN	0.197172	NaN	0.185859
NaN	NaN	0.26102	NaN	0.237172	NaN	0.218788	NaN	0.176566	NaN	0.170505
NaN	NaN	0.298199	NaN	0.257172	NaN	0.235152	NaN	0.186869	NaN	0.170909
NaN	NaN	0.282867	NaN	0.271111	NaN	0.239798	NaN	0.190101	NaN	0.188687
NaN	NaN	0.321962	NaN	0.279192	NaN	0.253939	NaN	0.19798	NaN	0.183434
NaN	NaN	0.25757	NaN	0.250707	NaN	0.230707	NaN	0.181818	NaN	0.166061
NaN	NaN	0.274818	NaN	0.268889	NaN	0.233333	NaN	0.194141	NaN	0.177576
NaN	NaN	0.330011	NaN	0.281414	NaN	0.248889	NaN	0.197778	NaN	0.188081
NaN	NaN	0.25642	NaN	0.254343	NaN	0.233131	NaN	0.185253	NaN	0.166061
NaN	NaN	0.246071	NaN	0.254343	NaN	0.239192	NaN	0.189697	NaN	0.175152
NaN	NaN	0.254887	NaN	0.248081	NaN	0.231111	NaN	0.188485	NaN	0.172727
NaN	NaN	0.275201	NaN	0.24	NaN	0.218586	NaN	0.18	NaN	0.158586
NaN	NaN	0.283634	NaN	0.271111	NaN	0.247879	NaN	0.196768	NaN	0.176162
NaN	NaN	0.296282	NaN	0.283232	NaN	0.238384	NaN	0.202828	NaN	0.186465
NaN	NaN	0.262553	NaN	0.280808	NaN	0.24	NaN	0.193131	NaN	0.186667
NaN	NaN	0.253354	NaN	0.256162	NaN	0.229697	NaN	0.189697	NaN	0.177172
NaN	NaN	0.320813	NaN	0.286667	NaN	0.249293	NaN	0.20404	NaN	0.187677
NaN	NaN	0.238789	NaN	0.255758	NaN	0.232323	NaN	0.189091	NaN	0.167677
NaN	NaN	0.25872	NaN	0.256768	NaN	0.23798	NaN	0.188081	NaN	0.167879
NaN	NaN	0.293982	NaN	0.277576	NaN	0.241616	NaN	0.203636	NaN	0.182424
NaN	NaN	0.297049	NaN	0.245253	NaN	0.236566	NaN	0.191717	NaN	0.177778
NaN	NaN	0.277118	NaN	0.261616	NaN	0.238788	NaN	0.189293	NaN	0.176162
NaN	NaN	0.299348	NaN	0.255758	NaN	0.235758	NaN	0.188485	NaN	0.172121
NaN	NaN	0.298582	NaN	0.257778	NaN	0.236768	NaN	0.190707	NaN	0.187071
NaN	NaN	0.25987	NaN	0.268485	NaN	0.225051	NaN	0.197778	NaN	0.167879
NaN	NaN	0.266769	NaN	0.26	NaN	0.240202	NaN	0.190505	NaN	0.177576
NaN	NaN	0.303181	NaN	0.270505	NaN	0.239394	NaN	0.200606	NaN	0.187677
NaN	NaN	0.263703	NaN	0.260202	NaN	0.222626	NaN	0.191111	NaN	0.170707
NaN	NaN	0.272518	NaN	0.262424	NaN	0.235556	NaN	0.193131	NaN	0.176566
NaN	NaN	0.320429	NaN	0.265657	NaN	0.237778	NaN	0.200606	NaN	0.176364
NaN	NaN	0.278651	NaN	0.268283	NaN	0.244848	NaN	0.189091	NaN	0.176364
NaN	NaN	0.263703	NaN	0.261414	NaN	0.239798	NaN	0.178182	NaN	0.172323
NaN	NaN	0.282867	NaN	0.25798	NaN	0.236566	NaN	0.188485	NaN	0.185051
NaN	NaN	0.303565	NaN	0.266263	NaN	0.238384	NaN	0.198788	NaN	0.18404
NaN	NaN	0.28325	NaN	0.253737	NaN	0.24303	NaN	0.184848	NaN	0.173737
NaN	NaN	0.264086	NaN	0.263636	NaN	0.238788	NaN	0.189495	NaN	0.180202
NaN	NaN	0.285933	NaN	0.285657	NaN	0.253535	NaN	0.2	NaN	0.189697
NaN	NaN	0.289	NaN	0.26404	NaN	0.228485	NaN	0.186667	NaN	0.176566
NaN	NaN	0.333461	NaN	0.285657	NaN	0.246061	NaN	0.206465	NaN	0.17798
NaN	NaN	0.25527	NaN	0.279394	NaN	0.227879	NaN	0.195152	NaN	0.183636
NaN	NaN	0.274051	NaN	0.261818	NaN	0.235152	NaN	0.197576	NaN	0.169899
NaN	NaN	0.277118	NaN	0.255354	NaN	0.237172	NaN	0.196364	NaN	0.177778
NaN	NaN	0.299348	NaN	0.262828	NaN	0.240606	NaN	0.193939	NaN	0.180202
NaN	NaN	0.278268	NaN	0.269899	NaN	0.239596	NaN	0.202424	NaN	0.183434
NaN	NaN	0.260253	NaN	0.244646	NaN	0.21697	NaN	0.18101	NaN	0.164646
NaN	NaN	0.279417	NaN	0.25899	NaN	0.234747	NaN	0.201414	NaN	0.174141
NaN	NaN	0.279801	NaN	0.252323	NaN	0.232121	NaN	0.189293	NaN	0.177374
NaN	NaN	0.248371	NaN	0.247879	NaN	0.230101	NaN	0.186263	NaN	0.175556
NaN	NaN	0.284783	NaN	0.26303	NaN	0.232323	NaN	0.191717	NaN	0.177576
NaN	NaN	0.295516	NaN	0.264848	NaN	0.234343	NaN	0.189293	NaN	0.178586
NaN	NaN	0.277884	NaN	0.261414	NaN	0.228485	NaN	0.194545	NaN	0.181616
NaN	NaN	0.293982	NaN	0.275758	NaN	0.243434	NaN	0.201212	NaN	0.179596
NaN	NaN	0.288616	NaN	0.257778	NaN	0.241616	NaN	0.198384	NaN	0.176566
NaN	NaN	0.307781	NaN	0.278384	NaN	0.24	NaN	0.199192	NaN	0.182626
NaN	NaN	0.289766	NaN	0.257374	NaN	0.226263	NaN	0.184848	NaN	0.169697
NaN	NaN	0.259486	NaN	0.270303	NaN	0.241212	NaN	0.193737	NaN	0.169293
NaN	NaN	0.288233	NaN	0.273939	NaN	0.246869	NaN	0.196162	NaN	0.193737
NaN	NaN	0.247221	NaN	0.250505	NaN	0.227879	NaN	0.183838	NaN	0.169293
NaN	NaN	0.295899	NaN	0.271515	NaN	0.234747	NaN	0.193333	NaN	0.183636
NaN	NaN	0.358375	NaN	0.30303	NaN	0.257778	NaN	0.206869	NaN	0.194141
NaN	NaN	0.253737	NaN	0.261414	NaN	0.231313	NaN	0.192323	NaN	0.17899
NaN	NaN	0.363358	NaN	0.294545	NaN	0.252929	NaN	0.212525	NaN	0.190909
NaN	NaN	0.25987	NaN	0.261818	NaN	0.229899	NaN	0.186667	NaN	0.17798
NaN	NaN	0.311614	NaN	0.264444	NaN	0.233131	NaN	0.193333	NaN	0.163232
NaN	NaN	0.277118	NaN	0.254545	NaN	0.235354	NaN	0.189293	NaN	0.175354
NaN	NaN	0.305098	NaN	0.272727	NaN	0.241212	NaN	0.197576	NaN	0.186061
NaN	NaN	0.250287	NaN	0.243636	NaN	0.224646	NaN	0.182424	NaN	0.166869
NaN	NaN	0.270602	NaN	0.257576	NaN	0.227475	NaN	0.196162	NaN	0.175758
NaN	NaN	0.284017	NaN	0.28404	NaN	0.236566	NaN	0.195354	NaN	0.179596
NaN	NaN	0.286317	NaN	0.250909	NaN	0.230707	NaN	0.183838	NaN	0.169293
NaN	NaN	0.254504	NaN	0.260808	NaN	0.24	NaN	0.192525	NaN	0.180404
NaN	NaN	0.304714	NaN	0.269091	NaN	0.234949	NaN	0.200202	NaN	0.169293
NaN	NaN	0.278651	NaN	0.279192	NaN	0.24404	NaN	0.204646	NaN	0.178788
NaN	NaN	0.278651	NaN	0.254545	NaN	0.226465	NaN	0.18202	NaN	0.172929
NaN	NaN	0.295132	NaN	0.262626	NaN	0.226667	NaN	0.185859	NaN	0.174545
NaN	NaN	0.286317	NaN	0.266869	NaN	0.241616	NaN	0.199394	NaN	0.183232
NaN	NaN	0.341127	NaN	0.280404	NaN	0.243838	NaN	0.202626	NaN	0.177172
NaN	NaN	0.211575	NaN	0.25697	NaN	0.239394	NaN	0.193535	NaN	0.166263
NaN	NaN	0.262169	NaN	0.271111	NaN	0.237778	NaN	0.186869	NaN	0.174949
NaN	NaN	0.285933	NaN	0.247273	NaN	0.233131	NaN	0.186667	NaN	0.163434
NaN	NaN	0.246071	NaN	0.262626	NaN	0.233333	NaN	0.18202	NaN	0.178788
NaN	NaN	0.281334	NaN	0.256768	NaN	0.234545	NaN	0.190101	NaN	0.179798
NaN	NaN	0.256037	NaN	0.247071	NaN	0.219798	NaN	0.178586	NaN	0.171515
NaN	NaN	0.234189	NaN	0.243232	NaN	0.223232	NaN	0.172323	NaN	0.170505
NaN	NaN	0.277118	NaN	0.257374	NaN	0.228485	NaN	0.192525	NaN	0.164242
NaN	NaN	0.338827	NaN	0.268889	NaN	0.241212	NaN	0.20101	NaN	0.18404
NaN	NaN	0.301265	NaN	0.263434	NaN	0.242828	NaN	0.19596	NaN	0.178384
NaN	NaN	0.263703	NaN	0.254949	NaN	0.225859	NaN	0.190505	NaN	0.172727
NaN	NaN	0.260636	NaN	0.260606	NaN	0.232727	NaN	0.187879	NaN	0.170707
NaN	NaN	0.285167	NaN	0.254747	NaN	0.234949	NaN	0.190909	NaN	0.169293
NaN	NaN	0.275968	NaN	0.25899	NaN	0.238384	NaN	0.192525	NaN	0.183838
NaN	NaN	0.269835	NaN	0.264242	NaN	0.23798	NaN	0.180606	NaN	0.171717
NaN	NaN	0.275201	NaN	0.268081	NaN	0.234949	NaN	0.195758	NaN	0.184242
NaN	NaN	0.280567	NaN	0.267475	NaN	0.236162	NaN	0.193737	NaN	0.179798
NaN	NaN	0.279417	NaN	0.257778	NaN	0.24303	NaN	0.194949	NaN	0.175354
NaN	NaN	0.249904	NaN	0.248485	NaN	0.214949	NaN	0.177778	NaN	0.168485
NaN	NaN	0.274435	NaN	0.252323	NaN	0.234141	NaN	0.18202	NaN	0.165657
NaN	NaN	0.274051	NaN	0.244242	NaN	0.221212	NaN	0.181414	NaN	0.163636
NaN	NaN	0.244155	NaN	0.255556	NaN	0.226263	NaN	0.184444	NaN	0.179192
NaN	NaN	0.284783	NaN	0.276566	NaN	0.237374	NaN	0.194545	NaN	0.17899
NaN	NaN	0.279034	NaN	0.266667	NaN	0.240404	NaN	0.201616	NaN	0.183636
NaN	NaN	0.246455	NaN	0.261818	NaN	0.23798	NaN	0.194545	NaN	0.174949
NaN	NaN	0.296282	NaN	0.264444	NaN	0.244646	NaN	0.198788	NaN	0.18202
NaN	NaN	0.218475	NaN	0.233535	NaN	0.21596	NaN	0.180404	NaN	0.163838
NaN	NaN	0.272518	NaN	0.252525	NaN	0.229293	NaN	0.189091	NaN	0.172323
NaN	NaN	0.259103	NaN	0.260404	NaN	0.23596	NaN	0.194747	NaN	0.174545
NaN	NaN	0.280951	NaN	0.269899	NaN	0.250505	NaN	0.199394	NaN	0.183636
NaN	NaN	0.251437	NaN	0.253333	NaN	0.229293	NaN	0.177778	NaN	0.16404
NaN	NaN	0.270602	NaN	0.271111	NaN	0.237576	NaN	0.191111	NaN	0.178788
NaN	NaN	0.290149	NaN	0.277172	NaN	0.234545	NaN	0.195152	NaN	0.18101
NaN	NaN	0.265619	NaN	0.270303	NaN	0.249293	NaN	0.194949	NaN	0.173131
NaN	NaN	0.293216	NaN	0.267071	NaN	0.231111	NaN	0.202222	NaN	0.173535
NaN	NaN	0.321196	NaN	0.284444	NaN	0.247475	NaN	0.212525	NaN	0.196162
NaN	NaN	0.257953	NaN	0.264444	NaN	0.245455	NaN	0.192323	NaN	0.184242
NaN	NaN	0.291299	NaN	0.259394	NaN	0.233939	NaN	0.190303	NaN	0.17899
NaN	NaN	0.336144	NaN	0.288889	NaN	0.252323	NaN	0.205657	NaN	0.180606
NaN	NaN	0.308547	NaN	0.275152	NaN	0.245455	NaN	0.2	NaN	0.179596
NaN	NaN	0.295132	NaN	0.259596	NaN	0.235556	NaN	0.198586	NaN	0.177778
NaN	NaN	0.269069	NaN	0.266869	NaN	0.229293	NaN	0.189293	NaN	0.179596
NaN	NaN	0.334611	NaN	0.281414	NaN	0.243636	NaN	0.196768	NaN	0.194747
NaN	NaN	0.2821	NaN	0.271515	NaN	0.241212	NaN	0.194949	NaN	0.185455
NaN	NaN	0.283634	NaN	0.257172	NaN	0.240404	NaN	0.188687	NaN	0.170303
NaN	NaN	0.262169	NaN	0.252525	NaN	0.234949	NaN	0.190101	NaN	0.172121
NaN	NaN	0.320046	NaN	0.282828	NaN	0.254949	NaN	0.206263	NaN	0.189091
NaN	NaN	0.270602	NaN	0.257374	NaN	0.225859	NaN	0.193333	NaN	0.161414
NaN	NaN	0.277884	NaN	0.272323	NaN	0.23697	NaN	0.189091	NaN	0.178586
NaN	NaN	0.289	NaN	0.280202	NaN	0.241414	NaN	0.194949	NaN	0.173939
NaN	NaN	0.295516	NaN	0.262222	NaN	0.240202	NaN	0.197778	NaN	0.175152
NaN	NaN	0.234956	NaN	0.241414	NaN	0.223838	NaN	0.186667	NaN	0.167879
NaN	NaN	0.301648	NaN	0.280808	NaN	0.256162	NaN	0.208889	NaN	0.182626
NaN	NaN	0.296282	NaN	0.248687	NaN	0.245657	NaN	0.189697	NaN	0.178586
NaN	NaN	0.295899	NaN	0.258384	NaN	0.236768	NaN	0.190505	NaN	0.177576
NaN	NaN	0.274435	NaN	0.252121	NaN	0.227475	NaN	0.187879	NaN	0.174949
NaN	NaN	0.25527	NaN	0.257576	NaN	0.235152	NaN	0.194141	NaN	0.176566
NaN	NaN	0.301265	NaN	0.263838	NaN	0.23697	NaN	0.191313	NaN	0.179394
NaN	NaN	0.26102	NaN	0.266263	NaN	0.240202	NaN	0.19596	NaN	0.185455
NaN	NaN	0.25987	NaN	0.262222	NaN	0.232323	NaN	0.192323	NaN	0.166263
NaN	NaN	0.264086	NaN	0.248283	NaN	0.231313	NaN	0.193737	NaN	0.166667
NaN	NaN	0.31468	NaN	0.269293	NaN	0.243232	NaN	0.19899	NaN	0.187475
NaN	NaN	0.288233	NaN	0.268283	NaN	0.234747	NaN	0.194545	NaN	0.182424
NaN	NaN	0.28785	NaN	0.266667	NaN	0.229495	NaN	0.190505	NaN	0.176364
NaN	NaN	0.28325	NaN	0.267071	NaN	0.232121	NaN	0.186061	NaN	0.175758
NaN	NaN	0.279417	NaN	0.248687	NaN	0.229293	NaN	0.199192	NaN	0.170707
NaN	NaN	0.290533	NaN	0.262828	NaN	0.238182	NaN	0.191313	NaN	0.177374
NaN	NaN	0.267152	NaN	0.257172	NaN	0.23596	NaN	0.196566	NaN	0.184242
NaN	NaN	0.299732	NaN	0.255152	NaN	0.233131	NaN	0.183838	NaN	0.184444
NaN	NaN	0.258337	NaN	0.246667	NaN	0.226061	NaN	0.174545	NaN	0.161212
NaN	NaN	0.300498	NaN	0.266869	NaN	0.235758	NaN	0.206465	NaN	0.182222
NaN	NaN	0.280567	NaN	0.248283	NaN	0.230909	NaN	0.190909	NaN	0.174949
NaN	NaN	0.294749	NaN	0.260808	NaN	0.235758	NaN	0.189697	NaN	0.173939
NaN	NaN	0.276734	NaN	0.265455	NaN	0.236162	NaN	0.192323	NaN	0.176566
NaN	NaN	0.2821	NaN	0.263636	NaN	0.235758	NaN	0.192727	NaN	0.178788
NaN	NaN	0.306248	NaN	0.26202	NaN	0.24404	NaN	0.20202	NaN	0.178182
NaN	NaN	0.316596	NaN	0.27899	NaN	0.247071	NaN	0.197374	NaN	0.176162
NaN	NaN	0.301648	NaN	0.269697	NaN	0.240808	NaN	0.194141	NaN	0.179192
NaN	NaN	0.274435	NaN	0.264444	NaN	0.227071	NaN	0.194141	NaN	0.174343
NaN	NaN	0.244538	NaN	0.259596	NaN	0.244848	NaN	0.189697	NaN	0.177576
NaN	NaN	0.277501	NaN	0.264242	NaN	0.242222	NaN	0.198788	NaN	0.18101
NaN	NaN	0.303565	NaN	0.265051	NaN	0.239394	NaN	0.203636	NaN	0.179596
NaN	NaN	0.261403	NaN	0.268485	NaN	0.239394	NaN	0.196364	NaN	0.177576
NaN	NaN	0.274051	NaN	0.253535	NaN	0.234747	NaN	0.190303	NaN	0.177374
NaN	NaN	0.280951	NaN	0.268081	NaN	0.227879	NaN	0.191313	NaN	0.177374
NaN	NaN	0.281717	NaN	0.265859	NaN	0.235758	NaN	0.194141	NaN	0.178384
NaN	NaN	0.275201	NaN	0.261818	NaN	0.236364	NaN	0.19596	NaN	0.183838
NaN	NaN	0.289	NaN	0.273131	NaN	0.242424	NaN	0.203434	NaN	0.188889
NaN	NaN	0.300115	NaN	0.274747	NaN	0.243434	NaN	0.200606	NaN	0.177576
NaN	NaN	0.293216	NaN	0.254545	NaN	0.224646	NaN	0.184848	NaN	0.169697
NaN	NaN	0.263703	NaN	0.249293	NaN	0.227879	NaN	0.186263	NaN	0.170909
NaN	NaN	0.307397	NaN	0.276162	NaN	0.237576	NaN	0.19596	NaN	0.17899
NaN	NaN	0.266769	NaN	0.254747	NaN	0.235152	NaN	0.181212	NaN	0.166465
NaN	NaN	0.247988	NaN	0.262222	NaN	0.236162	NaN	0.200808	NaN	0.173737
NaN	NaN	0.287083	NaN	0.252727	NaN	0.238182	NaN	0.189091	NaN	0.179798
NaN	NaN	0.261786	NaN	0.262828	NaN	0.237172	NaN	0.197778	NaN	0.184646
NaN	NaN	0.304331	NaN	0.273737	NaN	0.235758	NaN	0.2	NaN	0.18202
NaN	NaN	0.292833	NaN	0.268081	NaN	0.239394	NaN	0.185657	NaN	0.177778
NaN	NaN	0.293216	NaN	0.265253	NaN	0.237778	NaN	0.181414	NaN	0.171919
NaN	NaN	0.301265	NaN	0.271919	NaN	0.235758	NaN	0.190101	NaN	0.168283
NaN	NaN	0.280184	NaN	0.260606	NaN	0.243232	NaN	0.2	NaN	0.181212
NaN	NaN	0.271368	NaN	0.245253	NaN	0.22404	NaN	0.192727	NaN	0.180202
NaN	NaN	0.305864	NaN	0.252525	NaN	0.233535	NaN	0.187273	NaN	0.172929
NaN	NaN	0.264852	NaN	0.257576	NaN	0.235152	NaN	0.190707	NaN	0.176566
NaN	NaN	0.280567	NaN	0.248687	NaN	0.229495	NaN	0.193737	NaN	0.168687
NaN	NaN	0.273668	NaN	0.267677	NaN	0.231111	NaN	0.19697	NaN	0.18101
NaN	NaN	0.271752	NaN	0.276768	NaN	0.231313	NaN	0.199192	NaN	0.180808
NaN	NaN	0.31123	NaN	0.276566	NaN	0.240808	NaN	0.198586	NaN	0.180606
NaN	NaN	0.240705	NaN	0.248283	NaN	0.223232	NaN	0.188283	NaN	0.169495
NaN	NaN	0.218858	NaN	0.24101	NaN	0.224444	NaN	0.183232	NaN	0.168485
NaN	NaN	0.300115	NaN	0.267273	NaN	0.242626	NaN	0.190303	NaN	0.182626
NaN	NaN	0.242238	NaN	0.246061	NaN	0.233939	NaN	0.185455	NaN	0.176566
NaN	NaN	0.279801	NaN	0.254747	NaN	0.234949	NaN	0.194141	NaN	0.173939
NaN	NaN	0.327328	NaN	0.260404	NaN	0.243838	NaN	0.196364	NaN	0.167071
NaN	NaN	0.282484	NaN	0.249697	NaN	0.213737	NaN	0.182222	NaN	0.175152
NaN	NaN	0.25527	NaN	0.264848	NaN	0.224848	NaN	0.184848	NaN	0.176364
NaN	NaN	0.274818	NaN	0.26303	NaN	0.229697	NaN	0.189091	NaN	0.176768
NaN	NaN	0.269835	NaN	0.259596	NaN	0.225253	NaN	0.181414	NaN	0.169697
NaN	NaN	0.270218	NaN	0.250303	NaN	0.222222	NaN	0.187879	NaN	0.170303
NaN	NaN	0.33921	NaN	0.270505	NaN	0.246869	NaN	0.187273	NaN	0.183636
NaN	NaN	0.272135	NaN	0.270707	NaN	0.235556	NaN	0.191717	NaN	0.179798
NaN	NaN	0.277501	NaN	0.266061	NaN	0.241414	NaN	0.195152	NaN	0.185253
NaN	NaN	0.25527	NaN	0.266465	NaN	0.238182	NaN	0.195354	NaN	0.175354
NaN	NaN	0.269069	NaN	0.255152	NaN	0.231313	NaN	0.185455	NaN	0.174949
NaN	NaN	0.274818	NaN	0.274949	NaN	0.242626	NaN	0.197778	NaN	0.182828
NaN	NaN	0.317746	NaN	0.27697	NaN	0.251919	NaN	0.195556	NaN	0.186667
NaN	NaN	0.23189	NaN	0.233535	NaN	0.219596	NaN	0.184242	NaN	0.159192
NaN	NaN	0.2821	NaN	0.268081	NaN	0.243636	NaN	0.190101	NaN	0.175152
NaN	NaN	0.31238	NaN	0.284444	NaN	0.253737	NaN	0.208485	NaN	0.184646
NaN	NaN	0.271368	NaN	0.262222	NaN	0.237778	NaN	0.187879	NaN	0.170707
NaN	NaN	0.234189	NaN	0.238384	NaN	0.227273	NaN	0.173939	NaN	0.167071
NaN	NaN	0.337677	NaN	0.274747	NaN	0.23899	NaN	0.198788	NaN	0.180202
NaN	NaN	0.34381	NaN	0.291313	NaN	0.260202	NaN	0.200202	NaN	0.195354
NaN	NaN	0.275968	NaN	0.253333	NaN	0.223838	NaN	0.189899	NaN	0.167475
NaN	NaN	0.277118	NaN	0.26404	NaN	0.230707	NaN	0.188889	NaN	0.171515
NaN	NaN	0.289766	NaN	0.265253	NaN	0.239394	NaN	0.193333	NaN	0.185051
NaN	NaN	0.286317	NaN	0.273333	NaN	0.24	NaN	0.194545	NaN	0.186667
NaN	NaN	0.288616	NaN	0.251313	NaN	0.221414	NaN	0.179394	NaN	0.177576
NaN	NaN	0.291299	NaN	0.255354	NaN	0.226263	NaN	0.188687	NaN	0.169899
NaN	NaN	0.302415	NaN	0.28101	NaN	0.233131	NaN	0.191111	NaN	0.178384
NaN	NaN	0.346493	NaN	0.292525	NaN	0.26	NaN	0.21596	NaN	0.186263
NaN	NaN	0.253737	NaN	0.256364	NaN	0.238182	NaN	0.186061	NaN	0.169293
NaN	NaN	0.293216	NaN	0.274545	NaN	0.238384	NaN	0.190101	NaN	0.174747
NaN	NaN	0.320429	NaN	0.279192	NaN	0.24101	NaN	0.194141	NaN	0.174949
NaN	NaN	0.274435	NaN	0.264646	NaN	0.238384	NaN	0.193333	NaN	0.165859
NaN	NaN	0.297432	NaN	0.264646	NaN	0.240404	NaN	0.192323	NaN	0.178788
NaN	NaN	0.283634	NaN	0.263434	NaN	0.241212	NaN	0.193333	NaN	0.177374
NaN	NaN	0.280567	NaN	0.259394	NaN	0.225455	NaN	0.189899	NaN	0.176566
NaN	NaN	0.282867	NaN	0.259798	NaN	0.24202	NaN	0.199798	NaN	0.17798
NaN	NaN	0.245305	NaN	0.24	NaN	0.226263	NaN	0.191111	NaN	0.171919
NaN	NaN	0.337677	NaN	0.268889	NaN	0.238182	NaN	0.189697	NaN	0.184646
NaN	NaN	0.292066	NaN	0.268687	NaN	0.239394	NaN	0.200808	NaN	0.179798
NaN	NaN	0.257187	NaN	0.257576	NaN	0.228687	NaN	0.190909	NaN	0.173535
NaN	NaN	0.271752	NaN	0.263232	NaN	0.250707	NaN	0.192121	NaN	0.180606
NaN	NaN	0.261786	NaN	0.252525	NaN	0.228081	NaN	0.177576	NaN	0.163232
NaN	NaN	0.2844	NaN	0.24	NaN	0.229899	NaN	0.182424	NaN	0.162424
NaN	NaN	0.274051	NaN	0.254545	NaN	0.236162	NaN	0.188081	NaN	0.164444
NaN	NaN	0.290533	NaN	0.278384	NaN	0.247677	NaN	0.194343	NaN	0.179192
NaN	NaN	0.288616	NaN	0.269293	NaN	0.230909	NaN	0.203434	NaN	0.173939
NaN	NaN	0.305864	NaN	0.263838	NaN	0.236768	NaN	0.19798	NaN	0.184646
NaN	NaN	0.283634	NaN	0.247071	NaN	0.221414	NaN	0.183232	NaN	0.166061
NaN	NaN	0.276734	NaN	0.271515	NaN	0.24202	NaN	0.197374	NaN	0.179192
NaN	NaN	0.290533	NaN	0.266869	NaN	0.240202	NaN	0.194949	NaN	0.18
NaN	NaN	0.291299	NaN	0.274343	NaN	0.243838	NaN	0.204242	NaN	0.182424
NaN	NaN	0.210042	NaN	0.239798	NaN	0.212929	NaN	0.178586	NaN	0.167677
NaN	NaN	0.254887	NaN	0.251313	NaN	0.233939	NaN	0.180606	NaN	0.172323
NaN	NaN	0.285167	NaN	0.258384	NaN	0.226465	NaN	0.189697	NaN	0.172323
NaN	NaN	0.273285	NaN	0.247879	NaN	0.224848	NaN	0.180202	NaN	0.169091
NaN	NaN	0.256037	NaN	0.256162	NaN	0.21798	NaN	0.181616	NaN	0.167071
NaN	NaN	0.282867	NaN	0.26303	NaN	0.231717	NaN	0.190707	NaN	0.17596
NaN	NaN	0.264469	NaN	0.255758	NaN	0.231919	NaN	0.20303	NaN	0.173939
NaN	NaN	0.295516	NaN	0.25697	NaN	0.231515	NaN	0.190505	NaN	0.177374
NaN	NaN	0.283634	NaN	0.258788	NaN	0.232121	NaN	0.189293	NaN	0.178586
NaN	NaN	0.308931	NaN	0.278182	NaN	0.247677	NaN	0.201818	NaN	0.188889
NaN	NaN	0.308164	NaN	0.260606	NaN	0.224848	NaN	0.200202	NaN	0.176566
NaN	NaN	0.319279	NaN	0.273333	NaN	0.239394	NaN	0.2	NaN	0.182828
NaN	NaN	0.31123	NaN	0.271717	NaN	0.244646	NaN	0.192929	NaN	0.182626
NaN	NaN	0.271368	NaN	0.249697	NaN	0.229091	NaN	0.189697	NaN	0.175758
NaN	NaN	0.305481	NaN	0.260404	NaN	0.239596	NaN	0.192525	NaN	0.175152
NaN	NaN	0.300498	NaN	0.270707	NaN	0.232323	NaN	0.194141	NaN	0.174747
NaN	NaN	0.264469	NaN	0.251515	NaN	0.219596	NaN	0.181616	NaN	0.167677
NaN	NaN	0.279801	NaN	0.273535	NaN	0.246061	NaN	0.2	NaN	0.185253
NaN	NaN	0.273285	NaN	0.277576	NaN	0.236768	NaN	0.195354	NaN	0.185051
NaN	NaN	0.262936	NaN	0.254747	NaN	0.230303	NaN	0.189091	NaN	0.17899
NaN	NaN	0.26102	NaN	0.265051	NaN	0.228889	NaN	0.188283	NaN	0.171919
NaN	NaN	0.284783	NaN	0.281616	NaN	0.232929	NaN	0.191313	NaN	0.192121
NaN	NaN	0.304331	NaN	0.264444	NaN	0.241818	NaN	0.191111	NaN	0.170101
NaN	NaN	0.241855	NaN	0.240404	NaN	0.234949	NaN	0.183434	NaN	0.171111
NaN	NaN	0.324645	NaN	0.266667	NaN	0.244242	NaN	0.191919	NaN	0.179798
NaN	NaN	0.272901	NaN	0.26	NaN	0.226465	NaN	0.189495	NaN	0.169899
NaN	NaN	0.31123	NaN	0.25596	NaN	0.218586	NaN	0.190303	NaN	0.177576
NaN	NaN	0.280184	NaN	0.276768	NaN	0.242222	NaN	0.193737	NaN	0.183838
NaN	NaN	0.264852	NaN	0.252727	NaN	0.221818	NaN	0.187677	NaN	0.168081
NaN	NaN	0.279034	NaN	0.260606	NaN	0.225859	NaN	0.188687	NaN	0.176768
NaN	NaN	0.330011	NaN	0.269899	NaN	0.24202	NaN	0.199596	NaN	0.184848
NaN	NaN	0.280951	NaN	0.278384	NaN	0.223434	NaN	0.190505	NaN	0.175354
NaN	NaN	0.277884	NaN	0.245455	NaN	0.226263	NaN	0.187677	NaN	0.178788
NaN	NaN	0.295899	NaN	0.253535	NaN	0.230505	NaN	0.194949	NaN	0.169899
NaN	NaN	0.283634	NaN	0.284646	NaN	0.247879	NaN	0.201818	NaN	0.175758
NaN	NaN	0.293982	NaN	0.273333	NaN	0.243838	NaN	0.203434	NaN	0.185253
NaN	NaN	0.271368	NaN	0.250505	NaN	0.234949	NaN	0.19697	NaN	0.173535
NaN	NaN	0.245688	NaN	0.253939	NaN	0.231313	NaN	0.197172	NaN	0.174545
NaN	NaN	0.268685	NaN	0.251515	NaN	0.219596	NaN	0.179394	NaN	0.169495
NaN	NaN	0.273285	NaN	0.25596	NaN	0.232929	NaN	0.193131	NaN	0.168687
NaN	NaN	0.280567	NaN	0.26202	NaN	0.23899	NaN	0.197172	NaN	0.175758
NaN	NaN	0.2844	NaN	0.265455	NaN	0.240404	NaN	0.192525	NaN	0.175354
NaN	NaN	0.319663	NaN	0.27697	NaN	0.248687	NaN	0.19798	NaN	0.182424
NaN	NaN	0.249904	NaN	0.25596	NaN	0.232525	NaN	0.193131	NaN	0.171111
NaN	NaN	0.287466	NaN	0.262222	NaN	0.230303	NaN	0.194747	NaN	0.170101
NaN	NaN	0.325412	NaN	0.286061	NaN	0.25697	NaN	0.19798	NaN	0.185253
NaN	NaN	0.289383	NaN	0.254949	NaN	0.233939	NaN	0.189091	NaN	0.175556
NaN	NaN	0.277501	NaN	0.252121	NaN	0.221212	NaN	0.194545	NaN	0.17697
NaN	NaN	0.251437	NaN	0.253131	NaN	0.228081	NaN	0.188485	NaN	0.167273
NaN	NaN	0.270218	NaN	0.241818	NaN	0.212929	NaN	0.174747	NaN	0.172929
NaN	NaN	0.262936	NaN	0.267475	NaN	0.231313	NaN	0.197778	NaN	0.179394
NaN	NaN	0.237256	NaN	0.234141	NaN	0.214949	NaN	0.188283	NaN	0.157172
NaN	NaN	0.291683	NaN	0.268081	NaN	0.245051	NaN	0.199192	NaN	0.188687
NaN	NaN	0.302415	NaN	0.255556	NaN	0.233535	NaN	0.194545	NaN	0.172929
NaN	NaN	0.306248	NaN	0.271717	NaN	0.252727	NaN	0.198384	NaN	0.176364
NaN	NaN	0.262169	NaN	0.259596	NaN	0.232121	NaN	0.185051	NaN	0.168081
NaN	NaN	0.295132	NaN	0.270303	NaN	0.227677	NaN	0.201212	NaN	0.176162
NaN	NaN	0.262169	NaN	0.259394	NaN	0.236364	NaN	0.188889	NaN	0.166869
NaN	NaN	0.300882	NaN	0.259596	NaN	0.235758	NaN	0.190505	NaN	0.172121
NaN	NaN	0.288616	NaN	0.273333	NaN	0.243434	NaN	0.192525	NaN	0.173131
NaN	NaN	0.262936	NaN	0.261818	NaN	0.241818	NaN	0.19697	NaN	0.177374
NaN	NaN	0.311614	NaN	0.265051	NaN	0.240202	NaN	0.196768	NaN	0.179798
NaN	NaN	0.316596	NaN	0.268081	NaN	0.238788	NaN	0.198788	NaN	0.177778
NaN	NaN	0.248371	NaN	0.265657	NaN	0.235758	NaN	0.185859	NaN	0.168081
NaN	NaN	0.240705	NaN	0.25899	NaN	0.227273	NaN	0.198384	NaN	0.167475
NaN	NaN	0.251054	NaN	0.257172	NaN	0.230505	NaN	0.192121	NaN	0.165657
NaN	NaN	0.242238	NaN	0.247475	NaN	0.22101	NaN	0.181818	NaN	0.167273
NaN	NaN	0.285933	NaN	0.274343	NaN	0.249495	NaN	0.20101	NaN	0.182828
NaN	NaN	0.296282	NaN	0.26101	NaN	0.238788	NaN	0.190101	NaN	0.177778
NaN	NaN	0.25642	NaN	0.253131	NaN	0.228081	NaN	0.183636	NaN	0.176162
NaN	NaN	0.300498	NaN	0.272727	NaN	0.242626	NaN	0.198788	NaN	0.187273
NaN	NaN	0.328478	NaN	0.28303	NaN	0.250909	NaN	0.204848	NaN	0.180404
NaN	NaN	0.249904	NaN	0.247071	NaN	0.234747	NaN	0.184242	NaN	0.166667
NaN	NaN	0.258337	NaN	0.24202	NaN	0.229697	NaN	0.181212	NaN	0.165455
NaN	NaN	0.279801	NaN	0.261616	NaN	0.232929	NaN	0.198788	NaN	0.171111
NaN	NaN	0.260636	NaN	0.251313	NaN	0.234141	NaN	0.192727	NaN	0.173939
NaN	NaN	0.25412	NaN	0.244242	NaN	0.218384	NaN	0.179394	NaN	0.16
NaN	NaN	0.31353	NaN	0.287677	NaN	0.248687	NaN	0.199798	NaN	0.179798
NaN	NaN	0.267919	NaN	0.26303	NaN	0.237576	NaN	0.189091	NaN	0.184646
NaN	NaN	0.284017	NaN	0.269091	NaN	0.241818	NaN	0.192525	NaN	0.171111
NaN	NaN	0.274435	NaN	0.272323	NaN	0.237374	NaN	0.189091	NaN	0.173131
NaN	NaN	0.277501	NaN	0.267879	NaN	0.245455	NaN	0.19596	NaN	0.173131
NaN	NaN	0.300882	NaN	0.269899	NaN	0.252727	NaN	0.209293	NaN	0.186061
NaN	NaN	0.274818	NaN	0.248485	NaN	0.224848	NaN	0.187071	NaN	0.168889
NaN	NaN	0.320046	NaN	0.276566	NaN	0.247475	NaN	0.198182	NaN	0.182626
NaN	NaN	0.25987	NaN	0.261616	NaN	0.229091	NaN	0.194343	NaN	0.17798
NaN	NaN	0.262936	NaN	0.250909	NaN	0.221616	NaN	0.189697	NaN	0.166667
NaN	NaN	0.31698	NaN	0.276162	NaN	0.24303	NaN	0.204242	NaN	0.179192
NaN	NaN	0.31583	NaN	0.281818	NaN	0.235354	NaN	0.200404	NaN	0.181818
NaN	NaN	0.31583	NaN	0.267677	NaN	0.238586	NaN	0.192929	NaN	0.176768
NaN	NaN	0.280951	NaN	0.256566	NaN	0.233737	NaN	0.189495	NaN	0.181818
NaN	NaN	0.247221	NaN	0.244242	NaN	0.218182	NaN	0.173939	NaN	0.165859
NaN	NaN	0.286317	NaN	0.26101	NaN	0.229293	NaN	0.194141	NaN	0.168283
NaN	NaN	0.276351	NaN	0.249899	NaN	0.220202	NaN	0.193535	NaN	0.174343
NaN	NaN	0.272135	NaN	0.254747	NaN	0.225051	NaN	0.190909	NaN	0.173535
NaN	NaN	0.272135	NaN	0.265859	NaN	0.227273	NaN	0.178384	NaN	0.168283
NaN	NaN	0.25642	NaN	0.251717	NaN	0.227071	NaN	0.187475	NaN	0.173737
NaN	NaN	0.262553	NaN	0.255556	NaN	0.231717	NaN	0.194949	NaN	0.171515
NaN	NaN	0.302031	NaN	0.271717	NaN	0.228485	NaN	0.195354	NaN	0.17798
NaN	NaN	0.2821	NaN	0.250505	NaN	0.224848	NaN	0.187475	NaN	0.164242
NaN	NaN	0.244538	NaN	0.252121	NaN	0.224242	NaN	0.18404	NaN	0.167273
NaN	NaN	0.285933	NaN	0.263434	NaN	0.234343	NaN	0.191919	NaN	0.172929
NaN	NaN	0.270602	NaN	0.264444	NaN	0.230707	NaN	0.190101	NaN	0.182222
NaN	NaN	0.279417	NaN	0.25596	NaN	0.235556	NaN	0.193535	NaN	0.18202
NaN	NaN	0.274818	NaN	0.250909	NaN	0.234949	NaN	0.198788	NaN	0.174545
NaN	NaN	0.296665	NaN	0.257778	NaN	0.23899	NaN	0.20404	NaN	0.181818
NaN	NaN	0.291683	NaN	0.264444	NaN	0.240404	NaN	0.194747	NaN	0.17596
NaN	NaN	0.295516	NaN	0.268485	NaN	0.249091	NaN	0.203636	NaN	0.177172
NaN	NaN	0.247988	NaN	0.251515	NaN	0.219596	NaN	0.177576	NaN	0.169091
NaN	NaN	0.273668	NaN	0.257172	NaN	0.238788	NaN	0.196566	NaN	0.174343
NaN	NaN	0.296282	NaN	0.26	NaN	0.233737	NaN	0.188889	NaN	0.169495
NaN	NaN	0.261786	NaN	0.262222	NaN	0.234747	NaN	0.180404	NaN	0.170303
NaN	NaN	0.297815	NaN	0.267677	NaN	0.240404	NaN	0.185455	NaN	0.168889
NaN	NaN	0.275201	NaN	0.246263	NaN	0.224646	NaN	0.183434	NaN	0.171111
NaN	NaN	0.282484	NaN	0.259394	NaN	0.221818	NaN	0.190505	NaN	0.166667
NaN	NaN	0.301648	NaN	0.264646	NaN	0.239798	NaN	0.20202	NaN	0.181616
NaN	NaN	0.245305	NaN	0.244646	NaN	0.230303	NaN	0.183434	NaN	0.169293
NaN	NaN	0.274818	NaN	0.258788	NaN	0.234747	NaN	0.188889	NaN	0.173535
NaN	NaN	0.271752	NaN	0.253535	NaN	0.235556	NaN	0.181212	NaN	0.174343
NaN	NaN	0.278651	NaN	0.263838	NaN	0.231111	NaN	0.187677	NaN	0.173737
NaN	NaN	0.321196	NaN	0.268283	NaN	0.237778	NaN	0.190303	NaN	0.175758
NaN	NaN	0.292833	NaN	0.266667	NaN	0.240404	NaN	0.193131	NaN	0.17899
NaN	NaN	0.301265	NaN	0.264646	NaN	0.241212	NaN	0.194343	NaN	0.181212
NaN	NaN	0.280184	NaN	0.238384	NaN	0.229091	NaN	0.189091	NaN	0.170909
NaN	NaN	0.280951	NaN	0.274141	NaN	0.245051	NaN	0.202626	NaN	0.188283
NaN	NaN	0.262169	NaN	0.265253	NaN	0.235152	NaN	0.18404	NaN	0.170909
NaN	NaN	0.305098	NaN	0.26101	NaN	0.229091	NaN	0.194545	NaN	0.178182
NaN	NaN	0.294749	NaN	0.271313	NaN	0.238384	NaN	0.191111	NaN	0.181616
NaN	NaN	0.264469	NaN	0.266667	NaN	0.240202	NaN	0.193333	NaN	0.176768
NaN	NaN	0.240705	NaN	0.250909	NaN	0.224444	NaN	0.190909	NaN	0.173939
NaN	NaN	0.287083	NaN	0.264444	NaN	0.225253	NaN	0.192929	NaN	0.175152
NaN	NaN	0.290149	NaN	0.26404	NaN	0.236162	NaN	0.193939	NaN	0.178182
NaN	NaN	0.216941	NaN	0.247879	NaN	0.222424	NaN	0.183636	NaN	0.168081
NaN	NaN	0.269069	NaN	0.271515	NaN	0.239394	NaN	0.196162	NaN	0.176364
NaN	NaN	0.251054	NaN	0.270707	NaN	0.237778	NaN	0.190505	NaN	0.172727
NaN	NaN	0.289383	NaN	0.260808	NaN	0.235556	NaN	0.189495	NaN	0.171313
NaN	NaN	0.279034	NaN	0.25798	NaN	0.222222	NaN	0.185253	NaN	0.16202
NaN	NaN	0.304714	NaN	0.281212	NaN	0.247273	NaN	0.200606	NaN	0.185253
NaN	NaN	0.270985	NaN	0.251313	NaN	0.232525	NaN	0.189899	NaN	0.166465
NaN	NaN	0.301648	NaN	0.290303	NaN	0.250303	NaN	0.195152	NaN	0.189495
NaN	NaN	0.28555	NaN	0.287071	NaN	0.253535	NaN	0.204848	NaN	0.180808
NaN	NaN	0.316596	NaN	0.273535	NaN	0.24202	NaN	0.202626	NaN	0.188889
NaN	NaN	0.295516	NaN	0.265253	NaN	0.234747	NaN	0.18404	NaN	0.171515
NaN	NaN	0.251054	NaN	0.253939	NaN	0.225051	NaN	0.180606	NaN	0.163434
NaN	NaN	0.300115	NaN	0.276162	NaN	0.23798	NaN	0.192323	NaN	0.17899
NaN	NaN	0.301265	NaN	0.266667	NaN	0.237778	NaN	0.193939	NaN	0.17899
NaN	NaN	0.306248	NaN	0.28	NaN	0.248889	NaN	0.19899	NaN	0.17798
NaN	NaN	0.272135	NaN	0.256768	NaN	0.230505	NaN	0.188283	NaN	0.164848
NaN	NaN	0.274051	NaN	0.253535	NaN	0.229899	NaN	0.18	NaN	0.172727
NaN	NaN	0.227673	NaN	0.239596	NaN	0.230909	NaN	0.192525	NaN	0.174141
NaN	NaN	0.2821	NaN	0.272121	NaN	0.242424	NaN	0.193131	NaN	0.178788
NaN	NaN	0.287083	NaN	0.261414	NaN	0.232727	NaN	0.193939	NaN	0.177172
NaN	NaN	0.297815	NaN	0.262626	NaN	0.230505	NaN	0.195354	NaN	0.169091
NaN	NaN	0.280951	NaN	0.252121	NaN	0.230707	NaN	0.182828	NaN	0.16404
NaN	NaN	0.257187	NaN	0.255758	NaN	0.226061	NaN	0.195152	NaN	0.17697
NaN	NaN	0.266386	NaN	0.259192	NaN	0.229697	NaN	0.190505	NaN	0.173737
NaN	NaN	0.260253	NaN	0.253737	NaN	0.227071	NaN	0.182424	NaN	0.174747
NaN	NaN	0.285167	NaN	0.253737	NaN	0.226061	NaN	0.185859	NaN	0.168485
NaN	NaN	0.253354	NaN	0.240404	NaN	0.218182	NaN	0.182626	NaN	0.169697
NaN	NaN	0.303181	NaN	0.271111	NaN	0.251919	NaN	0.200202	NaN	0.178788
NaN	NaN	0.250671	NaN	0.257172	NaN	0.231717	NaN	0.195556	NaN	0.167677
NaN	NaN	0.310847	NaN	0.271313	NaN	0.23899	NaN	0.202222	NaN	0.180606
NaN	NaN	0.228823	NaN	0.250101	NaN	0.227879	NaN	0.169899	NaN	0.154949
NaN	NaN	0.244921	NaN	0.245657	NaN	0.220808	NaN	0.176768	NaN	0.166263
NaN	NaN	0.28325	NaN	0.270505	NaN	0.24404	NaN	0.198384	NaN	0.192525
NaN	NaN	0.25297	NaN	0.264242	NaN	0.232929	NaN	0.191313	NaN	0.182626
NaN	NaN	0.313913	NaN	0.273939	NaN	0.243636	NaN	0.201414	NaN	0.180202
NaN	NaN	0.273285	NaN	0.256566	NaN	0.228687	NaN	0.186263	NaN	0.180404
NaN	NaN	0.326945	NaN	0.272929	NaN	0.248889	NaN	0.20202	NaN	0.180808
NaN	NaN	0.265236	NaN	0.247475	NaN	0.227475	NaN	0.191313	NaN	0.173333
NaN	NaN	0.275201	NaN	0.271313	NaN	0.23798	NaN	0.196162	NaN	0.18202
NaN	NaN	0.255654	NaN	0.264646	NaN	0.225859	NaN	0.186263	NaN	0.173939
NaN	NaN	0.294749	NaN	0.251313	NaN	0.232121	NaN	0.189293	NaN	0.175152
NaN	NaN	0.344576	NaN	0.27899	NaN	0.251313	NaN	0.201818	NaN	0.173131
NaN	NaN	0.254504	NaN	0.242626	NaN	0.226263	NaN	0.175758	NaN	0.167879
NaN	NaN	0.278268	NaN	0.280606	NaN	0.255758	NaN	0.206061	NaN	0.191717
NaN	NaN	0.234189	NaN	0.253737	NaN	0.219596	NaN	0.184242	NaN	0.167677
NaN	NaN	0.274051	NaN	0.262222	NaN	0.23697	NaN	0.197374	NaN	0.175556
NaN	NaN	0.298965	NaN	0.273939	NaN	0.248485	NaN	0.199192	NaN	0.180202
NaN	NaN	0.274435	NaN	0.262424	NaN	0.230101	NaN	0.188485	NaN	0.179192
NaN	NaN	0.294366	NaN	0.275354	NaN	0.250101	NaN	0.19596	NaN	0.180404
NaN	NaN	0.279417	NaN	0.257576	NaN	0.225859	NaN	0.191111	NaN	0.173333
NaN	NaN	0.25642	NaN	0.254141	NaN	0.228283	NaN	0.193939	NaN	0.17596
NaN	NaN	0.276734	NaN	0.250303	NaN	0.243636	NaN	0.20303	NaN	0.174747
NaN	NaN	0.270218	NaN	0.248485	NaN	0.236162	NaN	0.182424	NaN	0.174545
NaN	NaN	0.290916	NaN	0.270505	NaN	0.237374	NaN	0.192323	NaN	0.18101
NaN	NaN	0.275968	NaN	0.265859	NaN	0.238586	NaN	0.199596	NaN	0.186667
NaN	NaN	0.258337	NaN	0.24404	NaN	0.227879	NaN	0.187273	NaN	0.167879
NaN	NaN	0.277118	NaN	0.263232	NaN	0.234747	NaN	0.194545	NaN	0.183636
NaN	NaN	0.287466	NaN	0.268081	NaN	0.240202	NaN	0.192525	NaN	0.173131
NaN	NaN	0.279801	NaN	0.262424	NaN	0.243838	NaN	0.197576	NaN	0.182828
NaN	NaN	0.240705	NaN	0.24202	NaN	0.231313	NaN	0.189899	NaN	0.173535
NaN	NaN	0.325412	NaN	0.289697	NaN	0.242424	NaN	0.207677	NaN	0.191717
NaN	NaN	0.289383	NaN	0.268889	NaN	0.23596	NaN	0.193737	NaN	0.187273
NaN	NaN	0.307781	NaN	0.259394	NaN	0.231717	NaN	0.196162	NaN	0.181212
NaN	NaN	0.275201	NaN	0.258182	NaN	0.238788	NaN	0.187879	NaN	0.165253
NaN	NaN	0.270602	NaN	0.277576	NaN	0.239596	NaN	0.192727	NaN	0.177576
NaN	NaN	0.241472	NaN	0.251717	NaN	0.229899	NaN	0.189697	NaN	0.173333
NaN	NaN	0.276351	NaN	0.256768	NaN	0.229293	NaN	0.183232	NaN	0.171919
NaN	NaN	0.307014	NaN	0.28303	NaN	0.251111	NaN	0.203232	NaN	0.176162
NaN	NaN	0.238022	NaN	0.248485	NaN	0.224242	NaN	0.193333	NaN	0.174141
NaN	NaN	0.268302	NaN	0.262424	NaN	0.226465	NaN	0.193333	NaN	0.173535
NaN	NaN	0.267152	NaN	0.260202	NaN	0.235152	NaN	0.193333	NaN	0.181616
NaN	NaN	0.25757	NaN	0.253131	NaN	0.230101	NaN	0.186869	NaN	0.171717
NaN	NaN	0.2844	NaN	0.236768	NaN	0.225253	NaN	0.189899	NaN	0.168687
NaN	NaN	0.296665	NaN	0.274141	NaN	0.244848	NaN	0.200202	NaN	0.181818
NaN	NaN	0.272901	NaN	0.250505	NaN	0.234343	NaN	0.186667	NaN	0.171111
NaN	NaN	0.261786	NaN	0.261414	NaN	0.237172	NaN	0.194545	NaN	0.179596
NaN	NaN	0.234573	NaN	0.244242	NaN	0.223434	NaN	0.180404	NaN	0.164646
NaN	NaN	0.300882	NaN	0.272121	NaN	0.24303	NaN	0.20303	NaN	0.178384
NaN	NaN	0.316596	NaN	0.280404	NaN	0.253333	NaN	0.197172	NaN	0.184646
NaN	NaN	0.270985	NaN	0.272929	NaN	0.237576	NaN	0.180808	NaN	0.171717
NaN	NaN	0.282484	NaN	0.257172	NaN	0.235354	NaN	0.196364	NaN	0.184242
NaN	NaN	0.309314	NaN	0.280808	NaN	0.252121	NaN	0.210505	NaN	0.181414
NaN	NaN	0.260636	NaN	0.272929	NaN	0.237576	NaN	0.197374	NaN	0.175758
NaN	NaN	0.256037	NaN	0.249697	NaN	0.225859	NaN	0.187677	NaN	0.181616
NaN	NaN	0.307014	NaN	0.268081	NaN	0.233939	NaN	0.189293	NaN	0.167273
NaN	NaN	0.232656	NaN	0.254343	NaN	0.232323	NaN	0.181616	NaN	0.168889
NaN	NaN	0.263703	NaN	0.261212	NaN	0.238788	NaN	0.19899	NaN	0.18303
NaN	NaN	0.280184	NaN	0.262626	NaN	0.234949	NaN	0.187071	NaN	0.168081
NaN	NaN	0.31238	NaN	0.262424	NaN	0.246667	NaN	0.198586	NaN	0.17697
NaN	NaN	0.281334	NaN	0.257374	NaN	0.234949	NaN	0.2	NaN	0.170303
NaN	NaN	0.319663	NaN	0.289899	NaN	0.254141	NaN	0.212929	NaN	0.189899
NaN	NaN	0.308931	NaN	0.280606	NaN	0.239798	NaN	0.2	NaN	0.18303
NaN	NaN	0.268685	NaN	0.248283	NaN	0.232323	NaN	0.183232	NaN	0.176364
NaN	NaN	0.284783	NaN	0.243838	NaN	0.237374	NaN	0.185253	NaN	0.164646
NaN	NaN	0.26102	NaN	0.261414	NaN	0.242424	NaN	0.19596	NaN	0.186667
NaN	NaN	0.272135	NaN	0.274343	NaN	0.249091	NaN	0.198586	NaN	0.180404
NaN	NaN	0.253354	NaN	0.265657	NaN	0.228687	NaN	0.192929	NaN	0.169495
NaN	NaN	0.276734	NaN	0.261818	NaN	0.233535	NaN	0.197374	NaN	0.177172
NaN	NaN	0.254504	NaN	0.247475	NaN	0.220404	NaN	0.189495	NaN	0.173333
NaN	NaN	0.302415	NaN	0.283838	NaN	0.248081	NaN	0.209091	NaN	0.195556
NaN	NaN	0.328095	NaN	0.269293	NaN	0.249293	NaN	0.198182	NaN	0.189697
NaN	NaN	0.253354	NaN	0.256768	NaN	0.228687	NaN	0.188687	NaN	0.170303
NaN	NaN	0.288616	NaN	0.272929	NaN	0.231919	NaN	0.191515	NaN	0.172121
NaN	NaN	0.296282	NaN	0.264444	NaN	0.242828	NaN	0.194949	NaN	0.172727
NaN	NaN	0.2867	NaN	0.268485	NaN	0.240404	NaN	0.205253	NaN	0.178788
NaN	NaN	0.322346	NaN	0.293939	NaN	0.252929	NaN	0.208081	NaN	0.190303
NaN	NaN	0.323879	NaN	0.282222	NaN	0.253939	NaN	0.202222	NaN	0.180808
NaN	NaN	0.272135	NaN	0.249899	NaN	0.227071	NaN	0.181212	NaN	0.171717
NaN	NaN	0.300115	NaN	0.272929	NaN	0.226465	NaN	0.205455	NaN	0.181414
NaN	NaN	0.294366	NaN	0.26202	NaN	0.222626	NaN	0.195758	NaN	0.181212
NaN	NaN	0.282484	NaN	0.259192	NaN	0.236364	NaN	0.193737	NaN	0.178788
NaN	NaN	0.296665	NaN	0.251111	NaN	0.234747	NaN	0.193131	NaN	0.18
NaN	NaN	0.230356	NaN	0.24404	NaN	0.21899	NaN	0.175152	NaN	0.163636
NaN	NaN	0.215791	NaN	0.252525	NaN	0.228081	NaN	0.181818	NaN	0.170101
NaN	NaN	0.295132	NaN	0.271313	NaN	0.243434	NaN	0.200606	NaN	0.170505
NaN	NaN	0.312764	NaN	0.282626	NaN	0.251717	NaN	0.205253	NaN	0.187071
NaN	NaN	0.293982	NaN	0.267273	NaN	0.255354	NaN	0.193939	NaN	0.180404
NaN	NaN	0.274051	NaN	0.269495	NaN	0.248889	NaN	0.201212	NaN	0.187677
NaN	NaN	0.287083	NaN	0.271919	NaN	0.233535	NaN	0.189697	NaN	0.17596
NaN	NaN	0.277501	NaN	0.256364	NaN	0.233131	NaN	0.196566	NaN	0.175152
NaN	NaN	0.290149	NaN	0.258788	NaN	0.241616	NaN	0.192323	NaN	0.178182
NaN	NaN	0.236106	NaN	0.250707	NaN	0.233939	NaN	0.190909	NaN	0.176162
NaN	NaN	0.250671	NaN	0.246869	NaN	0.219596	NaN	0.184242	NaN	0.174141
NaN	NaN	0.28325	NaN	0.244848	NaN	0.224444	NaN	0.186869	NaN	0.168283
NaN	NaN	0.307397	NaN	0.275152	NaN	0.247071	NaN	0.193737	NaN	0.180404
NaN	NaN	0.266769	NaN	0.274343	NaN	0.24	NaN	0.196768	NaN	0.186061
NaN	NaN	0.288233	NaN	0.273535	NaN	0.236364	NaN	0.190101	NaN	0.181414
NaN	NaN	0.267152	NaN	0.259192	NaN	0.227879	NaN	0.19596	NaN	0.166465
NaN	NaN	0.285167	NaN	0.251717	NaN	0.243838	NaN	0.196566	NaN	0.174343
NaN	NaN	0.324262	NaN	0.281212	NaN	0.241818	NaN	0.198182	NaN	0.184444
NaN	NaN	0.264086	NaN	0.257778	NaN	0.226667	NaN	0.178182	NaN	0.174141
NaN	NaN	0.246455	NaN	0.253737	NaN	0.22303	NaN	0.179192	NaN	0.168283
NaN	NaN	0.285167	NaN	0.276162	NaN	0.242626	NaN	0.204444	NaN	0.189495
NaN	NaN	0.276734	NaN	0.245657	NaN	0.234747	NaN	0.185657	NaN	0.169293
NaN	NaN	0.260253	NaN	0.24404	NaN	0.214747	NaN	0.169091	NaN	0.162424
NaN	NaN	0.325412	NaN	0.280404	NaN	0.237172	NaN	0.191313	NaN	0.184848
NaN	NaN	0.313147	NaN	0.282222	NaN	0.248283	NaN	0.198384	NaN	0.175354
NaN	NaN	0.267152	NaN	0.252121	NaN	0.227677	NaN	0.191111	NaN	0.174343
NaN	NaN	0.271368	NaN	0.249293	NaN	0.242424	NaN	0.200404	NaN	0.175556
NaN	NaN	0.264852	NaN	0.257576	NaN	0.240606	NaN	0.190303	NaN	0.173131
NaN	NaN	0.2867	NaN	0.267879	NaN	0.225455	NaN	0.186869	NaN	0.174343
NaN	NaN	0.276734	NaN	0.282222	NaN	0.250101	NaN	0.20303	NaN	0.184646
NaN	NaN	0.2844	NaN	0.271919	NaN	0.243434	NaN	0.191515	NaN	0.171515
NaN	NaN	0.326562	NaN	0.277374	NaN	0.251111	NaN	0.204444	NaN	0.180808
NaN	NaN	0.256803	NaN	0.257576	NaN	0.225253	NaN	0.187677	NaN	0.168687
NaN	NaN	0.341127	NaN	0.279596	NaN	0.24101	NaN	0.205859	NaN	0.182222
NaN	NaN	0.303948	NaN	0.271919	NaN	0.248485	NaN	0.192121	NaN	0.183838
NaN	NaN	0.267152	NaN	0.260606	NaN	0.227677	NaN	0.188889	NaN	0.170303
NaN	NaN	0.271368	NaN	0.260404	NaN	0.24101	NaN	0.199394	NaN	0.17899
NaN	NaN	0.335761	NaN	0.294747	NaN	0.25596	NaN	0.215758	NaN	0.180404
NaN	NaN	0.288616	NaN	0.26101	NaN	0.237778	NaN	0.188283	NaN	0.176566
NaN	NaN	0.285167	NaN	0.264242	NaN	0.24404	NaN	0.197172	NaN	0.175758
NaN	NaN	0.290149	NaN	0.277576	NaN	0.236566	NaN	0.189293	NaN	0.169293
NaN	NaN	0.293982	NaN	0.264646	NaN	0.24202	NaN	0.188081	NaN	0.179394
NaN	NaN	0.264469	NaN	0.260606	NaN	0.235758	NaN	0.191111	NaN	0.176364
NaN	NaN	0.309697	NaN	0.274545	NaN	0.249091	NaN	0.199798	NaN	0.184444
NaN	NaN	0.261786	NaN	0.251515	NaN	0.220404	NaN	0.177576	NaN	0.170303
NaN	NaN	0.270218	NaN	0.247475	NaN	0.235758	NaN	0.186061	NaN	0.167879
NaN	NaN	0.282867	NaN	0.257172	NaN	0.235556	NaN	0.197172	NaN	0.174949
NaN	NaN	0.347643	NaN	0.300404	NaN	0.276566	NaN	0.222828	NaN	0.196768
NaN	NaN	0.279034	NaN	0.252929	NaN	0.229495	NaN	0.187677	NaN	0.167677
NaN	NaN	0.296282	NaN	0.26	NaN	0.231919	NaN	0.191313	NaN	0.169697
NaN	NaN	0.284017	NaN	0.268283	NaN	0.238586	NaN	0.193939	NaN	0.173333
NaN	NaN	0.287083	NaN	0.277172	NaN	0.252929	NaN	0.196566	NaN	0.186667
NaN	NaN	0.277501	NaN	0.257576	NaN	0.240202	NaN	0.20202	NaN	0.180606
NaN	NaN	0.2844	NaN	0.261414	NaN	0.240808	NaN	0.183232	NaN	0.176566
NaN	NaN	0.244921	NaN	0.251313	NaN	0.224646	NaN	0.18404	NaN	0.175152
NaN	NaN	0.299732	NaN	0.278586	NaN	0.241818	NaN	0.201616	NaN	0.182626
NaN	NaN	0.311997	NaN	0.278586	NaN	0.254141	NaN	0.205859	NaN	0.179394
NaN	NaN	0.240322	NaN	0.259192	NaN	0.235556	NaN	0.189091	NaN	0.18101
NaN	NaN	0.295899	NaN	0.262424	NaN	0.240202	NaN	0.206869	NaN	0.18101
NaN	NaN	0.243388	NaN	0.263838	NaN	0.236566	NaN	0.193131	NaN	0.168283
NaN	NaN	0.307781	NaN	0.263434	NaN	0.249495	NaN	0.191313	NaN	0.185859
NaN	NaN	0.296282	NaN	0.279394	NaN	0.24404	NaN	0.198182	NaN	0.178788
NaN	NaN	0.247604	NaN	0.237576	NaN	0.225051	NaN	0.179798	NaN	0.163636
NaN	NaN	0.269452	NaN	0.262626	NaN	0.232929	NaN	0.183838	NaN	0.182222
NaN	NaN	0.258337	NaN	0.254141	NaN	0.221414	NaN	0.182626	NaN	0.174141
NaN	NaN	0.267919	NaN	0.265253	NaN	0.235758	NaN	0.185859	NaN	0.166869
NaN	NaN	0.295899	NaN	0.282222	NaN	0.246465	NaN	0.19899	NaN	0.182222
NaN	NaN	0.264086	NaN	0.258788	NaN	0.236566	NaN	0.193737	NaN	0.172323
NaN	NaN	0.278651	NaN	0.277374	NaN	0.254949	NaN	0.209495	NaN	0.179394
NaN	NaN	0.318513	NaN	0.281818	NaN	0.252929	NaN	0.198586	NaN	0.185051
NaN	NaN	0.269452	NaN	0.260808	NaN	0.237172	NaN	0.200808	NaN	0.178586
NaN	NaN	0.244155	NaN	0.258384	NaN	0.22	NaN	0.190909	NaN	0.17899
NaN	NaN	0.301265	NaN	0.258788	NaN	0.243838	NaN	0.192323	NaN	0.182222
NaN	NaN	0.205443	NaN	0.247677	NaN	0.227475	NaN	0.187475	NaN	0.168889
NaN	NaN	0.219241	NaN	0.257778	NaN	0.229091	NaN	0.189091	NaN	0.170909
NaN	NaN	0.268302	NaN	0.258788	NaN	0.228283	NaN	0.187879	NaN	0.175556
NaN	NaN	0.316596	NaN	0.28404	NaN	0.248485	NaN	0.196162	NaN	0.181616
NaN	NaN	0.275968	NaN	0.254747	NaN	0.228889	NaN	0.193939	NaN	0.177172
NaN	NaN	0.277884	NaN	0.260404	NaN	0.236162	NaN	0.188485	NaN	0.174747
NaN	NaN	0.31698	NaN	0.265455	NaN	0.231919	NaN	0.189899	NaN	0.173131
NaN	NaN	0.323879	NaN	0.280606	NaN	0.260808	NaN	0.207273	NaN	0.193939
NaN	NaN	0.265236	NaN	0.236768	NaN	0.234343	NaN	0.195354	NaN	0.172121
NaN	NaN	0.307014	NaN	0.275152	NaN	0.242626	NaN	0.204444	NaN	0.183838
NaN	NaN	0.280567	NaN	0.255556	NaN	0.232727	NaN	0.180808	NaN	0.175758
NaN	NaN	0.321962	NaN	0.287273	NaN	0.247071	NaN	0.210909	NaN	0.189293
NaN	NaN	0.330011	NaN	0.284444	NaN	0.254949	NaN	0.20303	NaN	0.183838
NaN	NaN	0.274818	NaN	0.251919	NaN	0.23596	NaN	0.192525	NaN	0.179596
NaN	NaN	0.321962	NaN	0.278586	NaN	0.242222	NaN	0.196566	NaN	0.191515
NaN	NaN	0.291299	NaN	0.267475	NaN	0.228485	NaN	0.197374	NaN	0.169697
NaN	NaN	0.278268	NaN	0.256768	NaN	0.237374	NaN	0.181212	NaN	0.178182
NaN	NaN	0.247604	NaN	0.250707	NaN	0.223636	NaN	0.183232	NaN	0.167071
NaN	NaN	0.299348	NaN	0.273939	NaN	0.252929	NaN	0.190303	NaN	0.174343
NaN	NaN	0.250671	NaN	0.261818	NaN	0.230303	NaN	0.186061	NaN	0.179798
NaN	NaN	0.255654	NaN	0.255354	NaN	0.235354	NaN	0.185859	NaN	0.175354
NaN	NaN	0.263703	NaN	0.26404	NaN	0.228687	NaN	0.199596	NaN	0.18101
NaN	NaN	0.363741	NaN	0.283232	NaN	0.240404	NaN	0.2	NaN	0.179192
NaN	NaN	0.251054	NaN	0.24202	NaN	0.222828	NaN	0.182424	NaN	0.164848
NaN	NaN	0.275201	NaN	0.261414	NaN	0.230505	NaN	0.191919	NaN	0.171313
NaN	NaN	0.23074	NaN	0.254141	NaN	0.233939	NaN	0.194343	NaN	0.17697
NaN	NaN	0.315063	NaN	0.293939	NaN	0.239596	NaN	0.20404	NaN	0.185859
NaN	NaN	0.290533	NaN	0.257172	NaN	0.23697	NaN	0.200606	NaN	0.177576
NaN	NaN	0.303181	NaN	0.256162	NaN	0.231717	NaN	0.183636	NaN	0.169495
NaN	NaN	0.28785	NaN	0.267475	NaN	0.251717	NaN	0.194141	NaN	0.187475
NaN	NaN	0.269452	NaN	0.266465	NaN	0.238182	NaN	0.193131	NaN	0.178788
NaN	NaN	0.296282	NaN	0.255354	NaN	0.226061	NaN	0.191111	NaN	0.179394
NaN	NaN	0.246838	NaN	0.238182	NaN	0.221818	NaN	0.185657	NaN	0.167879
NaN	NaN	0.298582	NaN	0.268081	NaN	0.233131	NaN	0.189091	NaN	0.175354
NaN	NaN	0.302031	NaN	0.249495	NaN	0.225859	NaN	0.188283	NaN	0.179798
NaN	NaN	0.292833	NaN	0.286061	NaN	0.236566	NaN	0.188283	NaN	0.184444
NaN	NaN	0.264852	NaN	0.258788	NaN	0.235354	NaN	0.190909	NaN	0.166667
NaN	NaN	0.269835	NaN	0.250909	NaN	0.23596	NaN	0.185253	NaN	0.173131
NaN	NaN	0.305481	NaN	0.264242	NaN	0.231515	NaN	0.189899	NaN	0.17596
NaN	NaN	0.278268	NaN	0.271313	NaN	0.239596	NaN	0.198384	NaN	0.18101
NaN	NaN	0.279034	NaN	0.267071	NaN	0.238788	NaN	0.203434	NaN	0.182424
NaN	NaN	0.295516	NaN	0.268485	NaN	0.23899	NaN	0.194949	NaN	0.184444
NaN	NaN	0.267152	NaN	0.25899	NaN	0.228485	NaN	0.197172	NaN	0.175152
NaN	NaN	0.277118	NaN	0.240404	NaN	0.227879	NaN	0.190303	NaN	0.167677
NaN	NaN	0.256037	NaN	0.260404	NaN	0.229899	NaN	0.185455	NaN	0.174545
NaN	NaN	0.25297	NaN	0.250909	NaN	0.229091	NaN	0.189697	NaN	0.166869
NaN	NaN	0.31468	NaN	0.265455	NaN	0.250707	NaN	0.192323	NaN	0.182626
NaN	NaN	0.284783	NaN	0.249293	NaN	0.229293	NaN	0.174343	NaN	0.182626
NaN	NaN	0.303565	NaN	0.275152	NaN	0.25798	NaN	0.206263	NaN	0.187677
NaN	NaN	0.285933	NaN	0.248283	NaN	0.234747	NaN	0.184848	NaN	0.171515
NaN	NaN	0.294749	NaN	0.261414	NaN	0.231515	NaN	0.195354	NaN	0.187071
NaN	NaN	0.277118	NaN	0.258586	NaN	0.23596	NaN	0.188687	NaN	0.177778
NaN	NaN	0.305864	NaN	0.274141	NaN	0.247677	NaN	0.202222	NaN	0.183232
NaN	NaN	0.297432	NaN	0.269091	NaN	0.235556	NaN	0.197374	NaN	0.177374
NaN	NaN	0.313913	NaN	0.272323	NaN	0.246465	NaN	0.199192	NaN	0.179596
NaN	NaN	0.320813	NaN	0.274949	NaN	0.254343	NaN	0.202424	NaN	0.182222
NaN	NaN	0.269835	NaN	0.257172	NaN	0.221212	NaN	0.191515	NaN	0.176162
NaN	NaN	0.259486	NaN	0.262222	NaN	0.232323	NaN	0.188485	NaN	0.172929
NaN	NaN	0.270985	NaN	0.257576	NaN	0.231313	NaN	0.189293	NaN	0.174949
NaN	NaN	0.239939	NaN	0.24303	NaN	0.222626	NaN	0.180606	NaN	0.16404
NaN	NaN	0.274435	NaN	0.25596	NaN	0.234747	NaN	0.181818	NaN	0.164848
NaN	NaN	0.266769	NaN	0.238182	NaN	0.211919	NaN	0.17697	NaN	0.165455
NaN	NaN	0.275585	NaN	0.28101	NaN	0.236768	NaN	0.202828	NaN	0.190101
NaN	NaN	0.301265	NaN	0.267677	NaN	0.23697	NaN	0.194545	NaN	0.181818
NaN	NaN	0.290916	NaN	0.263636	NaN	0.234545	NaN	0.201818	NaN	0.182424
NaN	NaN	0.266386	NaN	0.264242	NaN	0.242222	NaN	0.182626	NaN	0.18
NaN	NaN	0.31123	NaN	0.292929	NaN	0.246061	NaN	0.204848	NaN	0.193333
NaN	NaN	0.243772	NaN	0.252323	NaN	0.230707	NaN	0.186869	NaN	0.17697
NaN	NaN	0.25757	NaN	0.256566	NaN	0.229091	NaN	0.186465	NaN	0.169697
NaN	NaN	0.260253	NaN	0.252929	NaN	0.21697	NaN	0.184242	NaN	0.172323
NaN	NaN	0.267919	NaN	0.248687	NaN	0.223434	NaN	0.194343	NaN	0.18202
NaN	NaN	0.249138	NaN	0.258788	NaN	0.226869	NaN	0.188889	NaN	0.189495
NaN	NaN	0.298582	NaN	0.27798	NaN	0.249697	NaN	0.211717	NaN	0.182828
NaN	NaN	0.250287	NaN	0.26101	NaN	0.234545	NaN	0.195556	NaN	0.180404
NaN	NaN	0.337294	NaN	0.273131	NaN	0.248485	NaN	0.197172	NaN	0.181212
NaN	NaN	0.286317	NaN	0.26202	NaN	0.234545	NaN	0.189697	NaN	0.178788
NaN	NaN	0.272135	NaN	0.251515	NaN	0.226263	NaN	0.176162	NaN	0.169697
NaN	NaN	0.330011	NaN	0.286869	NaN	0.255354	NaN	0.20101	NaN	0.187475
NaN	NaN	0.308931	NaN	0.271717	NaN	0.240808	NaN	0.19697	NaN	0.18101
NaN	NaN	0.308547	NaN	0.251111	NaN	0.235354	NaN	0.184848	NaN	0.174343
NaN	NaN	0.258337	NaN	0.257576	NaN	0.234545	NaN	0.197778	NaN	0.168889
NaN	NaN	0.254504	NaN	0.250101	NaN	0.241616	NaN	0.192525	NaN	0.180606
NaN	NaN	0.299348	NaN	0.264848	NaN	0.238384	NaN	0.183434	NaN	0.181818
NaN	NaN	0.299348	NaN	0.268687	NaN	0.231717	NaN	0.190707	NaN	0.182828
NaN	NaN	0.269069	NaN	0.270101	NaN	0.24101	NaN	0.20404	NaN	0.186263
NaN	NaN	0.260636	NaN	0.268687	NaN	0.240404	NaN	0.187677	NaN	0.173535
NaN	NaN	0.254504	NaN	0.245859	NaN	0.219798	NaN	0.182222	NaN	0.174949
NaN	NaN	0.272135	NaN	0.261212	NaN	0.237576	NaN	0.194545	NaN	0.176162
NaN	NaN	0.264086	NaN	0.266465	NaN	0.236768	NaN	0.193535	NaN	0.177172
NaN	NaN	0.270985	NaN	0.253333	NaN	0.221616	NaN	0.191313	NaN	0.174949
NaN	NaN	0.266386	NaN	0.255556	NaN	0.234343	NaN	0.194343	NaN	0.179192
NaN	NaN	0.270602	NaN	0.266263	NaN	0.23697	NaN	0.205253	NaN	0.186263
NaN	NaN	0.272135	NaN	0.252525	NaN	0.229899	NaN	0.18	NaN	0.168283
NaN	NaN	0.254504	NaN	0.250505	NaN	0.235758	NaN	0.193131	NaN	0.177374
NaN	NaN	0.263703	NaN	0.260606	NaN	0.237172	NaN	0.190101	NaN	0.170909
NaN	NaN	0.251437	NaN	0.252525	NaN	0.21596	NaN	0.191111	NaN	0.165455
NaN	NaN	0.241855	NaN	0.240808	NaN	0.215556	NaN	0.178586	NaN	0.16202
NaN	NaN	0.237639	NaN	0.246667	NaN	0.231717	NaN	0.184646	NaN	0.164242
NaN	NaN	0.312764	NaN	0.281818	NaN	0.251515	NaN	0.209697	NaN	0.187475
NaN	NaN	0.281717	NaN	0.279596	NaN	0.234343	NaN	0.197778	NaN	0.179596
NaN	NaN	0.25987	NaN	0.254747	NaN	0.238182	NaN	0.184848	NaN	0.171313
NaN	NaN	0.268302	NaN	0.250707	NaN	0.228485	NaN	0.190505	NaN	0.177576
NaN	NaN	0.31008	NaN	0.265051	NaN	0.23697	NaN	0.195556	NaN	0.180404
NaN	NaN	0.288233	NaN	0.239394	NaN	0.222626	NaN	0.191111	NaN	0.163838
NaN	NaN	0.291299	NaN	0.27798	NaN	0.251111	NaN	0.197374	NaN	0.179798
NaN	NaN	0.266002	NaN	0.255354	NaN	0.229899	NaN	0.183232	NaN	0.170101
NaN	NaN	0.31123	NaN	0.281414	NaN	0.245455	NaN	0.20202	NaN	0.186465
NaN	NaN	0.309697	NaN	0.281818	NaN	0.252323	NaN	0.191919	NaN	0.180404
NaN	NaN	0.315447	NaN	0.273939	NaN	0.248889	NaN	0.196566	NaN	0.17899
NaN	NaN	0.306248	NaN	0.267879	NaN	0.247475	NaN	0.191717	NaN	0.179596
NaN	NaN	0.357608	NaN	0.29697	NaN	0.252525	NaN	0.200404	NaN	0.187677
NaN	NaN	0.297049	NaN	0.261414	NaN	0.228687	NaN	0.186869	NaN	0.170909
NaN	NaN	0.241472	NaN	0.241818	NaN	0.227879	NaN	0.170101	NaN	0.168485
NaN	NaN	0.268302	NaN	0.251919	NaN	0.233939	NaN	0.187071	NaN	0.171111
NaN	NaN	0.261786	NaN	0.261818	NaN	0.228485	NaN	0.187677	NaN	0.174747
NaN	NaN	0.267152	NaN	0.249899	NaN	0.227879	NaN	0.184444	NaN	0.166869
NaN	NaN	0.252204	NaN	0.265253	NaN	0.238182	NaN	0.187273	NaN	0.178384
NaN	NaN	0.2844	NaN	0.256768	NaN	0.233131	NaN	0.17899	NaN	0.172323
NaN	NaN	0.265236	NaN	0.250909	NaN	0.230909	NaN	0.184646	NaN	0.172121
NaN	NaN	0.293599	NaN	0.274949	NaN	0.240202	NaN	0.184444	NaN	0.185051
NaN	NaN	0.246838	NaN	0.253333	NaN	0.224848	NaN	0.178788	NaN	0.167475
NaN	NaN	0.304714	NaN	0.28101	NaN	0.234949	NaN	0.204646	NaN	0.189495
NaN	NaN	0.281334	NaN	0.26	NaN	0.240404	NaN	0.188485	NaN	0.17798
NaN	NaN	0.248754	NaN	0.260808	NaN	0.222424	NaN	0.197778	NaN	0.170909
NaN	NaN	0.301265	NaN	0.264242	NaN	0.229091	NaN	0.190505	NaN	0.17697
NaN	NaN	0.275585	NaN	0.267273	NaN	0.239798	NaN	0.188687	NaN	0.180404
NaN	NaN	0.309314	NaN	0.269091	NaN	0.229091	NaN	0.195556	NaN	0.17596
NaN	NaN	0.34266	NaN	0.296162	NaN	0.253737	NaN	0.203838	NaN	0.193131
NaN	NaN	0.298582	NaN	0.274343	NaN	0.241414	NaN	0.190303	NaN	0.183232
NaN	NaN	0.293599	NaN	0.279394	NaN	0.246667	NaN	0.190101	NaN	0.176364
NaN	NaN	0.298965	NaN	0.268283	NaN	0.237778	NaN	0.199596	NaN	0.173535
NaN	NaN	0.315447	NaN	0.279394	NaN	0.251111	NaN	0.204848	NaN	0.190909
NaN	NaN	0.280567	NaN	0.26	NaN	0.234343	NaN	0.195354	NaN	0.179798
NaN	NaN	0.261403	NaN	0.26101	NaN	0.23697	NaN	0.192121	NaN	0.177172
NaN	NaN	0.245688	NaN	0.255556	NaN	0.227475	NaN	0.17798	NaN	0.170909
NaN	NaN	0.303181	NaN	0.280404	NaN	0.242222	NaN	0.198384	NaN	0.179596
NaN	NaN	0.303181	NaN	0.26101	NaN	0.234141	NaN	0.2	NaN	0.173939
NaN	NaN	0.288233	NaN	0.266263	NaN	0.224848	NaN	0.182828	NaN	0.168283
NaN	NaN	0.341127	NaN	0.287273	NaN	0.23697	NaN	0.2	NaN	0.184646
NaN	NaN	0.304331	NaN	0.262424	NaN	0.236768	NaN	0.182626	NaN	0.177778
NaN	NaN	0.282867	NaN	0.246667	NaN	0.225051	NaN	0.186667	NaN	0.169899
NaN	NaN	0.269069	NaN	0.247475	NaN	0.226263	NaN	0.183636	NaN	0.171919
NaN	NaN	0.286317	NaN	0.283838	NaN	0.242222	NaN	0.189091	NaN	0.172929
NaN	NaN	0.290533	NaN	0.273737	NaN	0.230909	NaN	0.188485	NaN	0.177778
NaN	NaN	0.255654	NaN	0.247273	NaN	0.232323	NaN	0.184848	NaN	0.173131
NaN	NaN	0.294366	NaN	0.267071	NaN	0.241616	NaN	0.192727	NaN	0.181212
NaN	NaN	0.274051	NaN	0.26	NaN	0.234747	NaN	0.194343	NaN	0.172323
NaN	NaN	0.264469	NaN	0.26202	NaN	0.235556	NaN	0.198586	NaN	0.173939
NaN	NaN	0.270218	NaN	0.251313	NaN	0.228687	NaN	0.189091	NaN	0.172323
NaN	NaN	0.31238	NaN	0.270909	NaN	0.251111	NaN	0.186263	NaN	0.177374
NaN	NaN	0.2844	NaN	0.256162	NaN	0.231717	NaN	0.187071	NaN	0.172929
NaN	NaN	0.238022	NaN	0.252121	NaN	0.223434	NaN	0.190303	NaN	0.169697
NaN	NaN	0.261786	NaN	0.274747	NaN	0.238384	NaN	0.194545	NaN	0.176566
NaN	NaN	0.28785	NaN	0.274343	NaN	0.239596	NaN	0.194141	NaN	0.178586
NaN	NaN	0.245305	NaN	0.253535	NaN	0.227879	NaN	0.186869	NaN	0.176364
NaN	NaN	0.278651	NaN	0.255758	NaN	0.230303	NaN	0.183636	NaN	0.16303
NaN	NaN	0.286317	NaN	0.28303	NaN	0.250707	NaN	0.198384	NaN	0.199596
NaN	NaN	0.301265	NaN	0.271717	NaN	0.23798	NaN	0.191919	NaN	0.178384
NaN	NaN	0.250671	NaN	0.255152	NaN	0.230303	NaN	0.193737	NaN	0.165051
NaN	NaN	0.288233	NaN	0.275758	NaN	0.254343	NaN	0.207879	NaN	0.187071
NaN	NaN	0.270602	NaN	0.244242	NaN	0.233535	NaN	0.18303	NaN	0.171111
NaN	NaN	0.324645	NaN	0.273333	NaN	0.242828	NaN	0.197778	NaN	0.183636
NaN	NaN	0.305098	NaN	0.276364	NaN	0.240202	NaN	0.194949	NaN	0.183232
NaN	NaN	0.294749	NaN	0.25899	NaN	0.228485	NaN	0.192121	NaN	0.170505
NaN	NaN	0.268685	NaN	0.272323	NaN	0.227879	NaN	0.193333	NaN	0.174747
NaN	NaN	0.25642	NaN	0.266869	NaN	0.234949	NaN	0.194141	NaN	0.173131
NaN	NaN	0.22959	NaN	0.249697	NaN	0.221212	NaN	0.184242	NaN	0.163838
NaN	NaN	0.293599	NaN	0.264848	NaN	0.24101	NaN	0.196162	NaN	0.179394
NaN	NaN	0.275585	NaN	0.260606	NaN	0.241616	NaN	0.192121	NaN	0.173333
NaN	NaN	0.276351	NaN	0.259394	NaN	0.241414	NaN	0.198788	NaN	0.177172
NaN	NaN	0.28555	NaN	0.273939	NaN	0.240404	NaN	0.197172	NaN	0.18404
NaN	NaN	0.292833	NaN	0.251313	NaN	0.226465	NaN	0.183434	NaN	0.177576
NaN	NaN	0.198544	NaN	0.232323	NaN	0.211717	NaN	0.177576	NaN	0.161818
NaN	NaN	0.246838	NaN	0.252121	NaN	0.23798	NaN	0.185657	NaN	0.18
NaN	NaN	0.264086	NaN	0.265253	NaN	0.240202	NaN	0.187475	NaN	0.172525
NaN	NaN	0.266002	NaN	0.253939	NaN	0.232121	NaN	0.187879	NaN	0.179192
NaN	NaN	0.272135	NaN	0.253535	NaN	0.236768	NaN	0.184242	NaN	0.167273
NaN	NaN	0.28325	NaN	0.255152	NaN	0.225657	NaN	0.188283	NaN	0.167879
NaN	NaN	0.280567	NaN	0.274949	NaN	0.246263	NaN	0.201616	NaN	0.183434
NaN	NaN	0.275585	NaN	0.270909	NaN	0.238384	NaN	0.19798	NaN	0.188283
NaN	NaN	0.288616	NaN	0.263434	NaN	0.239798	NaN	0.198182	NaN	0.181818
NaN	NaN	0.281717	NaN	0.257778	NaN	0.227273	NaN	0.194141	NaN	0.173939
NaN	NaN	0.290533	NaN	0.25596	NaN	0.230505	NaN	0.18404	NaN	0.176364
NaN	NaN	0.292066	NaN	0.256566	NaN	0.231919	NaN	0.186667	NaN	0.169091
NaN	NaN	0.271368	NaN	0.273939	NaN	0.233939	NaN	0.200606	NaN	0.179798
NaN	NaN	0.247604	NaN	0.248687	NaN	0.224242	NaN	0.187677	NaN	0.168687
NaN	NaN	0.276351	NaN	0.260202	NaN	0.236566	NaN	0.20101	NaN	0.18202
NaN	NaN	0.280567	NaN	0.267475	NaN	0.246667	NaN	0.191111	NaN	0.181818
NaN	NaN	0.297432	NaN	0.268485	NaN	0.228889	NaN	0.189899	NaN	0.174141
NaN	NaN	0.31008	NaN	0.269495	NaN	0.251919	NaN	0.196768	NaN	0.172929
NaN	NaN	0.255654	NaN	0.269697	NaN	0.236162	NaN	0.198384	NaN	0.18404
NaN	NaN	0.282484	NaN	0.258384	NaN	0.23596	NaN	0.187273	NaN	0.170707
NaN	NaN	0.304331	NaN	0.289091	NaN	0.25798	NaN	0.214747	NaN	0.196162
NaN	NaN	0.299732	NaN	0.269495	NaN	0.247071	NaN	0.199798	NaN	0.185051
NaN	NaN	0.314297	NaN	0.291919	NaN	0.252727	NaN	0.20404	NaN	0.190707
NaN	NaN	0.285167	NaN	0.25798	NaN	0.245657	NaN	0.185859	NaN	0.170909
NaN	NaN	0.289766	NaN	0.26202	NaN	0.229495	NaN	0.182424	NaN	0.171313
NaN	NaN	0.247604	NaN	0.243838	NaN	0.210505	NaN	0.185051	NaN	0.16303
NaN	NaN	0.306631	NaN	0.270101	NaN	0.243838	NaN	0.189697	NaN	0.182828
NaN	NaN	0.265619	NaN	0.254949	NaN	0.229495	NaN	0.186061	NaN	0.166465
NaN	NaN	0.269835	NaN	0.247677	NaN	0.21899	NaN	0.178788	NaN	0.165253
NaN	NaN	0.305098	NaN	0.261616	NaN	0.224242	NaN	0.201818	NaN	0.173333
NaN	NaN	0.228057	NaN	0.241616	NaN	0.219394	NaN	0.180606	NaN	0.167273
NaN	NaN	0.291299	NaN	0.278788	NaN	0.242626	NaN	0.194545	NaN	0.177374
NaN	NaN	0.264469	NaN	0.260202	NaN	0.217576	NaN	0.186465	NaN	0.170505
NaN	NaN	0.280184	NaN	0.270505	NaN	0.244646	NaN	0.192323	NaN	0.166869
NaN	NaN	0.289766	NaN	0.263636	NaN	0.24202	NaN	0.189697	NaN	0.18303
NaN	NaN	0.303565	NaN	0.261616	NaN	0.233939	NaN	0.186869	NaN	0.182828
NaN	NaN	0.297049	NaN	0.258182	NaN	0.227475	NaN	0.184646	NaN	0.170303
NaN	NaN	0.267919	NaN	0.265859	NaN	0.232929	NaN	0.195758	NaN	0.171313
NaN	NaN	0.329628	NaN	0.27596	NaN	0.246061	NaN	0.199192	NaN	0.187475
NaN	NaN	0.246071	NaN	0.248081	NaN	0.229697	NaN	0.188283	NaN	0.169697
NaN	NaN	0.252204	NaN	0.266869	NaN	0.235556	NaN	0.197172	NaN	0.176162
NaN	NaN	0.2867	NaN	0.260606	NaN	0.233131	NaN	0.186263	NaN	0.173737
NaN	NaN	0.294366	NaN	0.263434	NaN	0.235152	NaN	0.208687	NaN	0.182626
NaN	NaN	0.272901	NaN	0.261414	NaN	0.233333	NaN	0.192727	NaN	0.171515
NaN	NaN	0.305481	NaN	0.262222	NaN	0.245051	NaN	0.193939	NaN	0.170707
NaN	NaN	0.290533	NaN	0.284444	NaN	0.248889	NaN	0.198788	NaN	0.180404
NaN	NaN	0.240705	NaN	0.225455	NaN	0.222424	NaN	0.170101	NaN	0.16202
NaN	NaN	0.296665	NaN	0.271111	NaN	0.250303	NaN	0.193737	NaN	0.189697
NaN	NaN	0.28785	NaN	0.269697	NaN	0.236566	NaN	0.195354	NaN	0.174545
NaN	NaN	0.246838	NaN	0.269293	NaN	0.248687	NaN	0.192121	NaN	0.170707
NaN	NaN	0.306631	NaN	0.278384	NaN	0.24404	NaN	0.20404	NaN	0.184444
NaN	NaN	0.264469	NaN	0.256162	NaN	0.22303	NaN	0.186061	NaN	0.166869
NaN	NaN	0.279801	NaN	0.259798	NaN	0.241212	NaN	0.195152	NaN	0.176768
NaN	NaN	0.275968	NaN	0.240606	NaN	0.222626	NaN	0.188485	NaN	0.170101
NaN	NaN	0.25987	NaN	0.259394	NaN	0.232929	NaN	0.188687	NaN	0.178586
NaN	NaN	0.290149	NaN	0.262424	NaN	0.245859	NaN	0.193939	NaN	0.181414
NaN	NaN	0.262553	NaN	0.256566	NaN	0.225253	NaN	0.184646	NaN	0.166465
NaN	NaN	0.235339	NaN	0.232121	NaN	0.217374	NaN	0.179394	NaN	0.159192
NaN	NaN	0.307781	NaN	0.277778	NaN	0.240808	NaN	0.196364	NaN	0.184646
NaN	NaN	0.239939	NaN	0.256364	NaN	0.224242	NaN	0.193333	NaN	0.18101
NaN	NaN	0.246838	NaN	0.258182	NaN	0.232121	NaN	0.188283	NaN	0.167273
NaN	NaN	0.25757	NaN	0.257172	NaN	0.223232	NaN	0.187273	NaN	0.173131
NaN	NaN	0.299348	NaN	0.276566	NaN	0.236162	NaN	0.192929	NaN	0.187273
NaN	NaN	0.2821	NaN	0.251111	NaN	0.240606	NaN	0.191515	NaN	0.174343
NaN	NaN	0.242238	NaN	0.272525	NaN	0.224848	NaN	0.195758	NaN	0.169495
NaN	NaN	0.334611	NaN	0.285859	NaN	0.246061	NaN	0.20404	NaN	0.186263
NaN	NaN	0.266002	NaN	0.246869	NaN	0.223434	NaN	0.179394	NaN	0.16404
NaN	NaN	0.274051	NaN	0.268485	NaN	0.243434	NaN	0.199394	NaN	0.181818
NaN	NaN	0.242238	NaN	0.242626	NaN	0.22202	NaN	0.180606	NaN	0.167475
NaN	NaN	0.297049	NaN	0.263838	NaN	0.227475	NaN	0.191717	NaN	0.179798
NaN	NaN	0.330011	NaN	0.282626	NaN	0.260202	NaN	0.201616	NaN	0.188485
NaN	NaN	0.280184	NaN	0.263838	NaN	0.244646	NaN	0.188889	NaN	0.170303
NaN	NaN	0.241472	NaN	0.237778	NaN	0.210505	NaN	0.187273	NaN	0.167273
NaN	NaN	0.279801	NaN	0.274747	NaN	0.248687	NaN	0.201212	NaN	0.186667
NaN	NaN	0.275968	NaN	0.268485	NaN	0.231313	NaN	0.194949	NaN	0.171313
NaN	NaN	0.275585	NaN	0.26202	NaN	0.238182	NaN	0.188687	NaN	0.174141
NaN	NaN	0.276734	NaN	0.261616	NaN	0.235758	NaN	0.201616	NaN	0.182222
NaN	NaN	0.277118	NaN	0.256768	NaN	0.236566	NaN	0.184848	NaN	0.171919
NaN	NaN	0.308931	NaN	0.272525	NaN	0.238384	NaN	0.19798	NaN	0.17697
NaN	NaN	0.236106	NaN	0.252121	NaN	0.228485	NaN	0.185859	NaN	0.177172
NaN	NaN	0.31698	NaN	0.286465	NaN	0.255758	NaN	0.210505	NaN	0.183434
NaN	NaN	0.321962	NaN	0.276768	NaN	0.249697	NaN	0.19899	NaN	0.189495
NaN	NaN	0.269452	NaN	0.262222	NaN	0.252121	NaN	0.194343	NaN	0.170505
NaN	NaN	0.31123	NaN	0.260808	NaN	0.243232	NaN	0.192323	NaN	0.17899
NaN	NaN	0.277118	NaN	0.26303	NaN	0.23899	NaN	0.192323	NaN	0.179192
NaN	NaN	0.220391	NaN	0.239798	NaN	0.223636	NaN	0.172323	NaN	0.163838
NaN	NaN	0.272518	NaN	0.271919	NaN	0.233333	NaN	0.197778	NaN	0.170909
NaN	NaN	0.241855	NaN	0.24202	NaN	0.209293	NaN	0.177172	NaN	0.169697
NaN	NaN	0.297432	NaN	0.26303	NaN	0.243232	NaN	0.188081	NaN	0.167071
NaN	NaN	0.303181	NaN	0.28101	NaN	0.251111	NaN	0.20303	NaN	0.19596
NaN	NaN	0.190878	NaN	0.222222	NaN	0.200404	NaN	0.170303	NaN	0.159394
NaN	NaN	0.284783	NaN	0.28	NaN	0.248081	NaN	0.196566	NaN	0.186465
NaN	NaN	0.303948	NaN	0.281212	NaN	0.233131	NaN	0.198182	NaN	0.187879
NaN	NaN	0.264852	NaN	0.252929	NaN	0.225859	NaN	0.195354	NaN	0.170101
NaN	NaN	0.305864	NaN	0.270101	NaN	0.245455	NaN	0.196162	NaN	0.184444
NaN	NaN	0.311614	NaN	0.278586	NaN	0.245657	NaN	0.203636	NaN	0.187071
NaN	NaN	0.272901	NaN	0.266869	NaN	0.234545	NaN	0.202424	NaN	0.181818
NaN	NaN	0.288616	NaN	0.259798	NaN	0.23697	NaN	0.193939	NaN	0.187879
NaN	NaN	0.296665	NaN	0.270707	NaN	0.243838	NaN	0.200808	NaN	0.187475
NaN	NaN	0.314297	NaN	0.272121	NaN	0.246667	NaN	0.204646	NaN	0.174343
NaN	NaN	0.315063	NaN	0.278384	NaN	0.241616	NaN	0.201414	NaN	0.188081
NaN	NaN	0.331928	NaN	0.291717	NaN	0.260404	NaN	0.208485	NaN	0.185455
NaN	NaN	0.287083	NaN	0.257172	NaN	0.227071	NaN	0.189091	NaN	0.171717
NaN	NaN	0.285167	NaN	0.271515	NaN	0.241212	NaN	0.191111	NaN	0.173535
NaN	NaN	0.290533	NaN	0.263636	NaN	0.237172	NaN	0.203232	NaN	0.185455
NaN	NaN	0.274051	NaN	0.274747	NaN	0.23596	NaN	0.20404	NaN	0.174343
NaN	NaN	0.278268	NaN	0.271313	NaN	0.244242	NaN	0.191111	NaN	0.177374
NaN	NaN	0.252587	NaN	0.248485	NaN	0.239596	NaN	0.184848	NaN	0.181616
NaN	NaN	0.284017	NaN	0.267071	NaN	0.239192	NaN	0.196364	NaN	0.18303
NaN	NaN	0.290916	NaN	0.269091	NaN	0.23899	NaN	0.20202	NaN	0.180808
NaN	NaN	0.290533	NaN	0.278788	NaN	0.247071	NaN	0.20404	NaN	0.185051
NaN	NaN	0.244921	NaN	0.248889	NaN	0.21798	NaN	0.188081	NaN	0.171111
NaN	NaN	0.277118	NaN	0.281818	NaN	0.244242	NaN	0.200404	NaN	0.187273
NaN	NaN	0.282484	NaN	0.261212	NaN	0.237172	NaN	0.192323	NaN	0.172929
NaN	NaN	0.248371	NaN	0.264444	NaN	0.233131	NaN	0.194343	NaN	0.172727
NaN	NaN	0.272135	NaN	0.265051	NaN	0.237576	NaN	0.188081	NaN	0.179798
NaN	NaN	0.314297	NaN	0.273333	NaN	0.234545	NaN	0.19596	NaN	0.185859
NaN	NaN	0.249521	NaN	0.252121	NaN	0.233131	NaN	0.195354	NaN	0.172929
NaN	NaN	0.272518	NaN	0.259192	NaN	0.24	NaN	0.196364	NaN	0.171313
NaN	NaN	0.28555	NaN	0.268283	NaN	0.235758	NaN	0.194949	NaN	0.177374
NaN	NaN	0.281717	NaN	0.271515	NaN	0.235758	NaN	0.197172	NaN	0.175758
NaN	NaN	0.310847	NaN	0.275152	NaN	0.226869	NaN	0.195556	NaN	0.179798
NaN	NaN	0.249904	NaN	0.243434	NaN	0.220202	NaN	0.17899	NaN	0.167273
NaN	NaN	0.301265	NaN	0.268485	NaN	0.232323	NaN	0.191313	NaN	0.182222
NaN	NaN	0.249904	NaN	0.250101	NaN	0.230909	NaN	0.188283	NaN	0.169091
NaN	NaN	0.285933	NaN	0.241212	NaN	0.226061	NaN	0.18202	NaN	0.169091
NaN	NaN	0.300882	NaN	0.255758	NaN	0.230303	NaN	0.190505	NaN	0.174343
NaN	NaN	0.28325	NaN	0.253535	NaN	0.223636	NaN	0.187677	NaN	0.170505
NaN	NaN	0.269069	NaN	0.258384	NaN	0.231919	NaN	0.189495	NaN	0.184242
NaN	NaN	0.256803	NaN	0.250909	NaN	0.225253	NaN	0.184646	NaN	0.172525
NaN	NaN	0.326562	NaN	0.278182	NaN	0.251515	NaN	0.202424	NaN	0.183434
NaN	NaN	0.258337	NaN	0.262626	NaN	0.227071	NaN	0.189495	NaN	0.175152
NaN	NaN	0.269835	NaN	0.268283	NaN	0.23798	NaN	0.197374	NaN	0.173131
NaN	NaN	0.331928	NaN	0.282424	NaN	0.254343	NaN	0.209495	NaN	0.182424
NaN	NaN	0.241855	NaN	0.234343	NaN	0.216566	NaN	0.179192	NaN	0.16
NaN	NaN	0.298965	NaN	0.285657	NaN	0.247273	NaN	0.200404	NaN	0.186061
NaN	NaN	0.235722	NaN	0.250303	NaN	0.229091	NaN	0.186667	NaN	0.172727
NaN	NaN	0.250287	NaN	0.246061	NaN	0.232323	NaN	0.188485	NaN	0.172727
NaN	NaN	0.262936	NaN	0.261818	NaN	0.233535	NaN	0.191919	NaN	0.175556
NaN	NaN	0.251437	NaN	0.250909	NaN	0.22404	NaN	0.189899	NaN	0.170303
NaN	NaN	0.237256	NaN	0.257778	NaN	0.222424	NaN	0.18	NaN	0.170909
NaN	NaN	0.287083	NaN	0.256162	NaN	0.231919	NaN	0.19697	NaN	0.171919
NaN	NaN	0.290149	NaN	0.270505	NaN	0.252121	NaN	0.187273	NaN	0.182828
NaN	NaN	0.272135	NaN	0.257172	NaN	0.228283	NaN	0.186061	NaN	0.171111
NaN	NaN	0.331545	NaN	0.27596	NaN	0.243838	NaN	0.196566	NaN	0.184242
NaN	NaN	0.298199	NaN	0.247879	NaN	0.227475	NaN	0.188283	NaN	0.168081
NaN	NaN	0.304331	NaN	0.268485	NaN	0.245051	NaN	0.190101	NaN	0.181818
NaN	NaN	0.281717	NaN	0.245253	NaN	0.235152	NaN	0.181414	NaN	0.171515
NaN	NaN	0.265619	NaN	0.263636	NaN	0.229293	NaN	0.183434	NaN	0.174545
NaN	NaN	0.294366	NaN	0.256162	NaN	0.231919	NaN	0.186869	NaN	0.168283
NaN	NaN	0.285933	NaN	0.250909	NaN	0.22101	NaN	0.187475	NaN	0.168283
NaN	NaN	0.270985	NaN	0.253333	NaN	0.225859	NaN	0.185253	NaN	0.167273
NaN	NaN	0.274818	NaN	0.261414	NaN	0.227071	NaN	0.184242	NaN	0.168081
NaN	NaN	0.269835	NaN	0.257576	NaN	0.231515	NaN	0.192323	NaN	0.186667
NaN	NaN	0.278651	NaN	0.247071	NaN	0.223636	NaN	0.191111	NaN	0.173131
NaN	NaN	0.277884	NaN	0.262828	NaN	0.231717	NaN	0.19899	NaN	0.177778
NaN	NaN	0.279417	NaN	0.254141	NaN	0.236566	NaN	0.195556	NaN	0.170101
NaN	NaN	0.261403	NaN	0.263434	NaN	0.22303	NaN	0.186061	NaN	0.167475
NaN	NaN	0.270602	NaN	0.247071	NaN	0.220202	NaN	0.187677	NaN	0.170101
NaN	NaN	0.244921	NaN	0.259798	NaN	0.232121	NaN	0.197778	NaN	0.183636
NaN	NaN	0.310464	NaN	0.258586	NaN	0.225051	NaN	0.186869	NaN	0.163838
NaN	NaN	0.272135	NaN	0.264242	NaN	0.24202	NaN	0.188283	NaN	0.180202
NaN	NaN	0.258337	NaN	0.241818	NaN	0.231515	NaN	0.187071	NaN	0.17697
NaN	NaN	0.255654	NaN	0.275152	NaN	0.229697	NaN	0.202828	NaN	0.174343
NaN	NaN	0.271368	NaN	0.251515	NaN	0.230505	NaN	0.19596	NaN	0.173939
NaN	NaN	0.262169	NaN	0.252323	NaN	0.232121	NaN	0.187071	NaN	0.165253
NaN	NaN	0.308164	NaN	0.264444	NaN	0.229697	NaN	0.195152	NaN	0.183636
NaN	NaN	0.25412	NaN	0.263434	NaN	0.224444	NaN	0.193131	NaN	0.175556
NaN	NaN	0.277501	NaN	0.26101	NaN	0.24	NaN	0.190303	NaN	0.170707
NaN	NaN	0.280567	NaN	0.268687	NaN	0.24101	NaN	0.189293	NaN	0.170909
NaN	NaN	0.284017	NaN	0.265253	NaN	0.239394	NaN	0.194141	NaN	0.179394
NaN	NaN	0.248754	NaN	0.262828	NaN	0.242828	NaN	0.194141	NaN	0.176364
NaN	NaN	0.352242	NaN	0.284646	NaN	0.251717	NaN	0.207071	NaN	0.196364
NaN	NaN	0.293599	NaN	0.273333	NaN	0.247677	NaN	0.204444	NaN	0.185859
NaN	NaN	0.2844	NaN	0.264444	NaN	0.235152	NaN	0.197778	NaN	0.179394
NaN	NaN	0.254504	NaN	0.255152	NaN	0.239798	NaN	0.198384	NaN	0.176768
NaN	NaN	0.26102	NaN	0.264848	NaN	0.235758	NaN	0.194747	NaN	0.175354
NaN	NaN	0.247604	NaN	0.269899	NaN	0.241818	NaN	0.190707	NaN	0.174747
NaN	NaN	0.286317	NaN	0.256566	NaN	0.236768	NaN	0.194949	NaN	0.184444
NaN	NaN	0.25757	NaN	0.249495	NaN	0.227879	NaN	0.188283	NaN	0.173333
NaN	NaN	0.280567	NaN	0.268687	NaN	0.232929	NaN	0.196162	NaN	0.177172
NaN	NaN	0.287466	NaN	0.26101	NaN	0.226061	NaN	0.196566	NaN	0.175758
NaN	NaN	0.276734	NaN	0.252727	NaN	0.234545	NaN	0.188283	NaN	0.176566
NaN	NaN	0.226907	NaN	0.253737	NaN	0.225859	NaN	0.179798	NaN	0.163434
NaN	NaN	0.291299	NaN	0.279798	NaN	0.238788	NaN	0.195556	NaN	0.18404
NaN	NaN	0.292066	NaN	0.246061	NaN	0.219798	NaN	0.183434	NaN	0.165657
NaN	NaN	0.273668	NaN	0.274141	NaN	0.231717	NaN	0.200606	NaN	0.182626
NaN	NaN	0.259103	NaN	0.253535	NaN	0.235152	NaN	0.192121	NaN	0.180606
NaN	NaN	0.246455	NaN	0.252121	NaN	0.237172	NaN	0.191515	NaN	0.168081
NaN	NaN	0.25527	NaN	0.250505	NaN	0.230707	NaN	0.189899	NaN	0.172525
NaN	NaN	0.301648	NaN	0.272929	NaN	0.23899	NaN	0.194545	NaN	0.173333
NaN	NaN	0.345726	NaN	0.277576	NaN	0.245253	NaN	0.199394	NaN	0.170101
NaN	NaN	0.279034	NaN	0.25899	NaN	0.219596	NaN	0.191515	NaN	0.169899
NaN	NaN	0.259103	NaN	0.248687	NaN	0.226263	NaN	0.191111	NaN	0.169697
NaN	NaN	0.282484	NaN	0.271313	NaN	0.24202	NaN	0.193737	NaN	0.185859
NaN	NaN	0.271368	NaN	0.266667	NaN	0.247273	NaN	0.190505	NaN	0.178586
NaN	NaN	0.299732	NaN	0.276566	NaN	0.244242	NaN	0.199798	NaN	0.18303
NaN	NaN	0.302415	NaN	0.264848	NaN	0.234343	NaN	0.194747	NaN	0.17798
NaN	NaN	0.294749	NaN	0.268687	NaN	0.247879	NaN	0.201212	NaN	0.177374
NaN	NaN	0.25642	NaN	0.268687	NaN	0.216364	NaN	0.185657	NaN	0.172121
NaN	NaN	0.292833	NaN	0.258586	NaN	0.231111	NaN	0.192727	NaN	0.169697
NaN	NaN	0.275968	NaN	0.261818	NaN	0.233333	NaN	0.190707	NaN	0.181818
NaN	NaN	0.277118	NaN	0.265253	NaN	0.236768	NaN	0.187677	NaN	0.178586
NaN	NaN	0.289383	NaN	0.263232	NaN	0.237778	NaN	0.193939	NaN	0.179192
NaN	NaN	0.293599	NaN	0.267071	NaN	0.241616	NaN	0.19596	NaN	0.178384
NaN	NaN	0.271752	NaN	0.251111	NaN	0.227677	NaN	0.192323	NaN	0.176162
NaN	NaN	0.236489	NaN	0.252121	NaN	0.228889	NaN	0.186263	NaN	0.168687
NaN	NaN	0.259486	NaN	0.262828	NaN	0.233737	NaN	0.193535	NaN	0.173939
NaN	NaN	0.268302	NaN	0.255152	NaN	0.219192	NaN	0.178182	NaN	0.167879
NaN	NaN	0.287466	NaN	0.254343	NaN	0.229697	NaN	0.193535	NaN	0.183838
NaN	NaN	0.269452	NaN	0.26101	NaN	0.234747	NaN	0.182828	NaN	0.170505
NaN	NaN	0.299732	NaN	0.269091	NaN	0.236364	NaN	0.198182	NaN	0.17899
NaN	NaN	0.288616	NaN	0.251717	NaN	0.229091	NaN	0.189091	NaN	0.170101
NaN	NaN	0.310847	NaN	0.270101	NaN	0.252121	NaN	0.198586	NaN	0.187475
NaN	NaN	0.277118	NaN	0.259798	NaN	0.24404	NaN	0.191515	NaN	0.177576
NaN	NaN	0.310847	NaN	0.27899	NaN	0.24101	NaN	0.194141	NaN	0.181212
NaN	NaN	0.265236	NaN	0.271717	NaN	0.243232	NaN	0.199798	NaN	0.18
NaN	NaN	0.287083	NaN	0.277576	NaN	0.239192	NaN	0.195556	NaN	0.186061
NaN	NaN	0.31353	NaN	0.291313	NaN	0.239192	NaN	0.201414	NaN	0.185657
NaN	NaN	0.275585	NaN	0.262222	NaN	0.234343	NaN	0.193131	NaN	0.187273
NaN	NaN	0.251437	NaN	0.250303	NaN	0.227677	NaN	0.183232	NaN	0.167677
NaN	NaN	0.280951	NaN	0.252525	NaN	0.225253	NaN	0.181212	NaN	0.169495
NaN	NaN	0.284017	NaN	0.248687	NaN	0.231313	NaN	0.189495	NaN	0.169293
NaN	NaN	0.250287	NaN	0.259394	NaN	0.237172	NaN	0.190707	NaN	0.171313
NaN	NaN	0.326562	NaN	0.283838	NaN	0.254545	NaN	0.207475	NaN	0.188485
NaN	NaN	0.308164	NaN	0.278384	NaN	0.250303	NaN	0.206061	NaN	0.188283
NaN	NaN	0.282484	NaN	0.275354	NaN	0.241616	NaN	0.19899	NaN	0.179596
NaN	NaN	0.278651	NaN	0.256364	NaN	0.23798	NaN	0.190101	NaN	0.171313
NaN	NaN	0.309697	NaN	0.268687	NaN	0.237778	NaN	0.193939	NaN	0.178384
NaN	NaN	0.328095	NaN	0.282828	NaN	0.248283	NaN	0.193737	NaN	0.191313
NaN	NaN	0.273668	NaN	0.255758	NaN	0.237576	NaN	0.183636	NaN	0.178384
NaN	NaN	0.266386	NaN	0.267071	NaN	0.237778	NaN	0.192525	NaN	0.176768
NaN	NaN	0.280951	NaN	0.264848	NaN	0.23798	NaN	0.191717	NaN	0.174545
NaN	NaN	0.319279	NaN	0.274545	NaN	0.254949	NaN	0.195354	NaN	0.189293
NaN	NaN	0.255654	NaN	0.245455	NaN	0.231717	NaN	0.186869	NaN	0.168889
NaN	NaN	0.334611	NaN	0.290909	NaN	0.253535	NaN	0.210303	NaN	0.190505
NaN	NaN	0.284783	NaN	0.269495	NaN	0.247273	NaN	0.186869	NaN	0.178788
NaN	NaN	0.290533	NaN	0.269091	NaN	0.243838	NaN	0.188889	NaN	0.176768
NaN	NaN	0.28325	NaN	0.253737	NaN	0.230303	NaN	0.196162	NaN	0.172929
NaN	NaN	0.334994	NaN	0.28101	NaN	0.244444	NaN	0.192525	NaN	0.168485
NaN	NaN	0.254887	NaN	0.243232	NaN	0.22303	NaN	0.186263	NaN	0.169293
NaN	NaN	0.321579	NaN	0.281414	NaN	0.249495	NaN	0.199192	NaN	0.193737
NaN	NaN	0.289	NaN	0.278182	NaN	0.24404	NaN	0.199192	NaN	0.184646
NaN	NaN	0.299348	NaN	0.26404	NaN	0.236566	NaN	0.183838	NaN	0.173939
NaN	NaN	0.294366	NaN	0.257374	NaN	0.234747	NaN	0.182828	NaN	0.171717
NaN	NaN	0.269835	NaN	0.255354	NaN	0.243636	NaN	0.191717	NaN	0.176162
NaN	NaN	0.284783	NaN	0.28	NaN	0.240404	NaN	0.195152	NaN	0.179192
NaN	NaN	0.267535	NaN	0.260202	NaN	0.241212	NaN	0.185455	NaN	0.180202
NaN	NaN	0.300115	NaN	0.287677	NaN	0.258586	NaN	0.201414	NaN	0.186667
NaN	NaN	0.260636	NaN	0.255152	NaN	0.228485	NaN	0.186465	NaN	0.182828
NaN	NaN	0.287083	NaN	0.263838	NaN	0.241818	NaN	0.195354	NaN	0.174747
NaN	NaN	0.248754	NaN	0.249495	NaN	0.24	NaN	0.188889	NaN	0.177172
NaN	NaN	0.235722	NaN	0.26101	NaN	0.229697	NaN	0.190101	NaN	0.170707
NaN	NaN	0.292833	NaN	0.253737	NaN	0.226667	NaN	0.18303	NaN	0.170909
NaN	NaN	0.302415	NaN	0.266667	NaN	0.243232	NaN	0.201414	NaN	0.17798
NaN	NaN	0.266769	NaN	0.252727	NaN	0.232727	NaN	0.189495	NaN	0.167071
NaN	NaN	0.34036	NaN	0.282626	NaN	0.249697	NaN	0.187273	NaN	0.182828
NaN	NaN	0.287466	NaN	0.272929	NaN	0.230303	NaN	0.19697	NaN	0.174141
NaN	NaN	0.275201	NaN	0.251111	NaN	0.225253	NaN	0.180808	NaN	0.172929
NaN	NaN	0.318896	NaN	0.275556	NaN	0.254141	NaN	0.20202	NaN	0.175152
NaN	NaN	0.293216	NaN	0.271111	NaN	0.232121	NaN	0.193131	NaN	0.176162
NaN	NaN	0.272135	NaN	0.26101	NaN	0.230101	NaN	0.193737	NaN	0.171111
NaN	NaN	0.289766	NaN	0.258788	NaN	0.234141	NaN	0.200202	NaN	0.178586
NaN	NaN	0.299348	NaN	0.253737	NaN	0.236162	NaN	0.193737	NaN	0.169899
NaN	NaN	0.269452	NaN	0.247475	NaN	0.236364	NaN	0.185455	NaN	0.17697
NaN	NaN	0.279801	NaN	0.273535	NaN	0.241212	NaN	0.193939	NaN	0.177576
NaN	NaN	0.299732	NaN	0.286263	NaN	0.233333	NaN	0.200606	NaN	0.179798
NaN	NaN	0.260253	NaN	0.25596	NaN	0.229293	NaN	0.190505	NaN	0.165455
NaN	NaN	0.302415	NaN	0.274141	NaN	0.240202	NaN	0.20404	NaN	0.182222
NaN	NaN	0.272518	NaN	0.268283	NaN	0.232323	NaN	0.192323	NaN	0.190505
NaN	NaN	0.329628	NaN	0.277576	NaN	0.252525	NaN	0.205051	NaN	0.188283
NaN	NaN	0.275968	NaN	0.252929	NaN	0.240808	NaN	0.181818	NaN	0.170707
NaN	NaN	0.28325	NaN	0.270505	NaN	0.238586	NaN	0.191919	NaN	0.175152
NaN	NaN	0.307014	NaN	0.264848	NaN	0.24404	NaN	0.198586	NaN	0.18303
NaN	NaN	0.248754	NaN	0.251717	NaN	0.227475	NaN	0.180404	NaN	0.165253
NaN	NaN	0.291299	NaN	0.279596	NaN	0.237172	NaN	0.200606	NaN	0.180404
NaN	NaN	0.2821	NaN	0.253535	NaN	0.23798	NaN	0.192323	NaN	0.169293
NaN	NaN	0.296665	NaN	0.283636	NaN	0.251313	NaN	0.19798	NaN	0.189495
NaN	NaN	0.264469	NaN	0.258182	NaN	0.238586	NaN	0.195556	NaN	0.175556
NaN	NaN	0.290533	NaN	0.26	NaN	0.243636	NaN	0.191717	NaN	0.18101
NaN	NaN	0.291683	NaN	0.268485	NaN	0.225657	NaN	0.192727	NaN	0.172929
NaN	NaN	0.273668	NaN	0.269091	NaN	0.232121	NaN	0.192525	NaN	0.176162
NaN	NaN	0.271368	NaN	0.259798	NaN	0.235758	NaN	0.183434	NaN	0.169697
NaN	NaN	0.261403	NaN	0.252525	NaN	0.235758	NaN	0.193939	NaN	0.170101
NaN	NaN	0.310464	NaN	0.265657	NaN	0.228889	NaN	0.183434	NaN	0.174545
NaN	NaN	0.307014	NaN	0.258182	NaN	0.251919	NaN	0.201414	NaN	0.183838
NaN	NaN	0.265236	NaN	0.266465	NaN	0.240808	NaN	0.193131	NaN	0.166465
NaN	NaN	0.341893	NaN	0.284646	NaN	0.251919	NaN	0.200202	NaN	0.187071
NaN	NaN	0.289766	NaN	0.265859	NaN	0.231717	NaN	0.185657	NaN	0.178788
NaN	NaN	0.313147	NaN	0.273535	NaN	0.240202	NaN	0.205455	NaN	0.180808
NaN	NaN	0.28785	NaN	0.257172	NaN	0.237576	NaN	0.198788	NaN	0.177172
NaN	NaN	0.288616	NaN	0.249495	NaN	0.22101	NaN	0.189293	NaN	0.166465
NaN	NaN	0.288233	NaN	0.269899	NaN	0.228889	NaN	0.193333	NaN	0.176162
NaN	NaN	0.313147	NaN	0.299394	NaN	0.265455	NaN	0.213333	NaN	0.194141
NaN	NaN	0.264469	NaN	0.260606	NaN	0.239596	NaN	0.188081	NaN	0.178586
NaN	NaN	0.266386	NaN	0.273939	NaN	0.243434	NaN	0.197778	NaN	0.180404
NaN	NaN	0.316213	NaN	0.274545	NaN	0.24303	NaN	0.197374	NaN	0.186465
NaN	NaN	0.279417	NaN	0.252323	NaN	0.231111	NaN	0.190101	NaN	0.167273
NaN	NaN	0.31583	NaN	0.272727	NaN	0.248081	NaN	0.20404	NaN	0.179192
NaN	NaN	0.288233	NaN	0.261818	NaN	0.235152	NaN	0.189495	NaN	0.17899
NaN	NaN	0.287083	NaN	0.257172	NaN	0.250707	NaN	0.19899	NaN	0.183434
NaN	NaN	0.252587	NaN	0.241818	NaN	0.222222	NaN	0.187273	NaN	0.165253
NaN	NaN	0.248754	NaN	0.239798	NaN	0.228081	NaN	0.185859	NaN	0.172727
NaN	NaN	0.300115	NaN	0.265859	NaN	0.231717	NaN	0.193737	NaN	0.181616
NaN	NaN	0.307781	NaN	0.280202	NaN	0.250909	NaN	0.205455	NaN	0.186263
NaN	NaN	0.251437	NaN	0.261818	NaN	0.232929	NaN	0.194141	NaN	0.173939
NaN	NaN	0.270602	NaN	0.255758	NaN	0.227879	NaN	0.189293	NaN	0.174949
NaN	NaN	0.25987	NaN	0.267071	NaN	0.233535	NaN	0.195354	NaN	0.170707
NaN	NaN	0.231506	NaN	0.254747	NaN	0.228081	NaN	0.186869	NaN	0.174141
NaN	NaN	0.305864	NaN	0.268283	NaN	0.24101	NaN	0.193535	NaN	0.181212
NaN	NaN	0.255654	NaN	0.265657	NaN	0.228889	NaN	0.184646	NaN	0.170707
NaN	NaN	0.321579	NaN	0.280606	NaN	0.257172	NaN	0.203434	NaN	0.180202
NaN	NaN	0.28555	NaN	0.27899	NaN	0.241212	NaN	0.202424	NaN	0.193131
NaN	NaN	0.248754	NaN	0.252323	NaN	0.227677	NaN	0.180808	NaN	0.169091
NaN	NaN	0.322346	NaN	0.274747	NaN	0.237374	NaN	0.204848	NaN	0.174343
NaN	NaN	0.309697	NaN	0.261818	NaN	0.238586	NaN	0.192929	NaN	0.178384
NaN	NaN	0.282484	NaN	0.261212	NaN	0.234343	NaN	0.190303	NaN	0.178384
NaN	NaN	0.266002	NaN	0.255758	NaN	0.227071	NaN	0.185455	NaN	0.170101
NaN	NaN	0.25642	NaN	0.246061	NaN	0.220202	NaN	0.180606	NaN	0.16101
NaN	NaN	0.320046	NaN	0.262222	NaN	0.243232	NaN	0.190303	NaN	0.180404
NaN	NaN	0.274435	NaN	0.266667	NaN	0.238788	NaN	0.184646	NaN	0.183636
NaN	NaN	0.354542	NaN	0.27596	NaN	0.250505	NaN	0.2	NaN	0.185051
NaN	NaN	0.269835	NaN	0.267273	NaN	0.241616	NaN	0.19899	NaN	0.174545
NaN	NaN	0.334228	NaN	0.283838	NaN	0.264242	NaN	0.211515	NaN	0.194545
NaN	NaN	0.278268	NaN	0.250505	NaN	0.238384	NaN	0.185455	NaN	0.172121
NaN	NaN	0.298199	NaN	0.285051	NaN	0.248889	NaN	0.207879	NaN	0.185859
NaN	NaN	0.274051	NaN	0.252929	NaN	0.219596	NaN	0.184242	NaN	0.165657
NaN	NaN	0.271368	NaN	0.275556	NaN	0.233737	NaN	0.193131	NaN	0.172727
NaN	NaN	0.295516	NaN	0.252121	NaN	0.24	NaN	0.194141	NaN	0.164646
NaN	NaN	0.334994	NaN	0.298788	NaN	0.259596	NaN	0.20404	NaN	0.194747
NaN	NaN	0.25412	NaN	0.254545	NaN	0.220404	NaN	0.183636	NaN	0.172121
NaN	NaN	0.300498	NaN	0.261414	NaN	0.224444	NaN	0.188889	NaN	0.166667
NaN	NaN	0.246071	NaN	0.251717	NaN	0.228485	NaN	0.191111	NaN	0.177778
NaN	NaN	0.26102	NaN	0.270303	NaN	0.236364	NaN	0.194343	NaN	0.177576
NaN	NaN	0.284017	NaN	0.269899	NaN	0.240808	NaN	0.198384	NaN	0.173939
NaN	NaN	0.292449	NaN	0.276364	NaN	0.252121	NaN	0.186263	NaN	0.187071
NaN	NaN	0.280951	NaN	0.248687	NaN	0.223838	NaN	0.190707	NaN	0.176364
NaN	NaN	0.28785	NaN	0.26	NaN	0.230101	NaN	0.188889	NaN	0.173535
NaN	NaN	0.301648	NaN	0.291111	NaN	0.241414	NaN	0.204848	NaN	0.177172
NaN	NaN	0.284017	NaN	0.264242	NaN	0.247071	NaN	0.197576	NaN	0.180202
NaN	NaN	0.278268	NaN	0.248485	NaN	0.234343	NaN	0.182626	NaN	0.170707
NaN	NaN	0.270602	NaN	0.263636	NaN	0.26101	NaN	0.193939	NaN	0.174545
NaN	NaN	0.263319	NaN	0.262626	NaN	0.24202	NaN	0.20303	NaN	0.177576
NaN	NaN	0.282484	NaN	0.272121	NaN	0.242828	NaN	0.2	NaN	0.180606
NaN	NaN	0.303181	NaN	0.284444	NaN	0.251919	NaN	0.199596	NaN	0.192323
NaN	NaN	0.306248	NaN	0.270101	NaN	0.22404	NaN	0.192323	NaN	0.168081
NaN	NaN	0.281717	NaN	0.270101	NaN	0.23596	NaN	0.182424	NaN	0.175556
NaN	NaN	0.273668	NaN	0.263636	NaN	0.236364	NaN	0.188889	NaN	0.189697
NaN	NaN	0.269452	NaN	0.263434	NaN	0.233131	NaN	0.186667	NaN	0.173333
NaN	NaN	0.289383	NaN	0.259596	NaN	0.240606	NaN	0.196566	NaN	0.177172
NaN	NaN	0.236872	NaN	0.24303	NaN	0.218586	NaN	0.187475	NaN	0.164444
NaN	NaN	0.265619	NaN	0.255758	NaN	0.236768	NaN	0.191111	NaN	0.172727
NaN	NaN	0.278651	NaN	0.257576	NaN	0.247475	NaN	0.188889	NaN	0.181616
NaN	NaN	0.289383	NaN	0.266061	NaN	0.237576	NaN	0.182626	NaN	0.175758
NaN	NaN	0.234956	NaN	0.256768	NaN	0.24202	NaN	0.192525	NaN	0.178788
NaN	NaN	0.274435	NaN	0.237576	NaN	0.223232	NaN	0.170707	NaN	0.171717
NaN	NaN	0.282867	NaN	0.251919	NaN	0.235152	NaN	0.183434	NaN	0.176364
NaN	NaN	0.319663	NaN	0.267879	NaN	0.23697	NaN	0.197374	NaN	0.175354
NaN	NaN	0.259486	NaN	0.237576	NaN	0.22	NaN	0.183636	NaN	0.167273
NaN	NaN	0.292449	NaN	0.269899	NaN	0.243434	NaN	0.192525	NaN	0.168687
NaN	NaN	0.2821	NaN	0.245657	NaN	0.233535	NaN	0.186061	NaN	0.168081
NaN	NaN	0.243005	NaN	0.25596	NaN	0.228283	NaN	0.191313	NaN	0.166869
NaN	NaN	0.268302	NaN	0.26202	NaN	0.233131	NaN	0.195758	NaN	0.17697
NaN	NaN	0.263703	NaN	0.255152	NaN	0.228283	NaN	0.192121	NaN	0.16303
NaN	NaN	0.310847	NaN	0.274747	NaN	0.238586	NaN	0.195758	NaN	0.173939
NaN	NaN	0.303948	NaN	0.272323	NaN	0.236364	NaN	0.196566	NaN	0.173535
NaN	NaN	0.292833	NaN	0.269495	NaN	0.242424	NaN	0.19697	NaN	0.181616
NaN	NaN	0.247604	NaN	0.250505	NaN	0.222828	NaN	0.191515	NaN	0.166465
NaN	NaN	0.307014	NaN	0.279798	NaN	0.244646	NaN	0.209091	NaN	0.192323
NaN	NaN	0.280567	NaN	0.259192	NaN	0.223636	NaN	0.188687	NaN	0.17596
NaN	NaN	0.319279	NaN	0.279394	NaN	0.245051	NaN	0.203232	NaN	0.18202
NaN	NaN	0.274435	NaN	0.241818	NaN	0.226465	NaN	0.192929	NaN	0.180202
NaN	NaN	0.280567	NaN	0.266667	NaN	0.233737	NaN	0.197374	NaN	0.179798
NaN	NaN	0.308547	NaN	0.285051	NaN	0.247475	NaN	0.201616	NaN	0.186667
NaN	NaN	0.317746	NaN	0.277172	NaN	0.246263	NaN	0.195556	NaN	0.168889
NaN	NaN	0.261786	NaN	0.255758	NaN	0.235354	NaN	0.182222	NaN	0.16404
NaN	NaN	0.274435	NaN	0.253333	NaN	0.23596	NaN	0.195556	NaN	0.173535
NaN	NaN	0.305864	NaN	0.268283	NaN	0.231313	NaN	0.194545	NaN	0.188081
NaN	NaN	0.323879	NaN	0.28404	NaN	0.253939	NaN	0.195354	NaN	0.187071
NaN	NaN	0.273668	NaN	0.257374	NaN	0.226061	NaN	0.18202	NaN	0.173333
NaN	NaN	0.326562	NaN	0.277172	NaN	0.250707	NaN	0.195354	NaN	0.188687
NaN	NaN	0.31238	NaN	0.269899	NaN	0.233737	NaN	0.188485	NaN	0.175556
NaN	NaN	0.284783	NaN	0.274949	NaN	0.238384	NaN	0.196566	NaN	0.175556
NaN	NaN	0.2821	NaN	0.262828	NaN	0.242222	NaN	0.192525	NaN	0.179192
NaN	NaN	0.290916	NaN	0.276566	NaN	0.242626	NaN	0.199798	NaN	0.174949
NaN	NaN	0.290916	NaN	0.258788	NaN	0.221616	NaN	0.177172	NaN	0.16404
NaN	NaN	0.270985	NaN	0.267677	NaN	0.231919	NaN	0.19899	NaN	0.175354
NaN	NaN	0.294366	NaN	0.263838	NaN	0.236364	NaN	0.194949	NaN	0.173737
NaN	NaN	0.264469	NaN	0.252121	NaN	0.228081	NaN	0.189495	NaN	0.168283
NaN	NaN	0.25642	NaN	0.266869	NaN	0.233737	NaN	0.186465	NaN	0.17697
NaN	NaN	0.308547	NaN	0.273131	NaN	0.243434	NaN	0.197576	NaN	0.178182
NaN	NaN	0.303948	NaN	0.261212	NaN	0.236364	NaN	0.190707	NaN	0.172525
NaN	NaN	0.207742	NaN	0.236162	NaN	0.215758	NaN	0.182424	NaN	0.167071
NaN	NaN	0.262936	NaN	0.253535	NaN	0.225455	NaN	0.187475	NaN	0.177172
NaN	NaN	0.249904	NaN	0.247879	NaN	0.221414	NaN	0.183434	NaN	0.170303
NaN	NaN	0.239555	NaN	0.23798	NaN	0.226061	NaN	0.181616	NaN	0.171919
NaN	NaN	0.296282	NaN	0.265051	NaN	0.236566	NaN	0.198788	NaN	0.175354
NaN	NaN	0.302031	NaN	0.28202	NaN	0.248283	NaN	0.190101	NaN	0.182222
NaN	NaN	0.248371	NaN	0.247677	NaN	0.211717	NaN	0.177374	NaN	0.165455
NaN	NaN	0.283634	NaN	0.251515	NaN	0.218182	NaN	0.188081	NaN	0.165657
NaN	NaN	0.296282	NaN	0.295354	NaN	0.249293	NaN	0.202424	NaN	0.187071
NaN	NaN	0.277118	NaN	0.270303	NaN	0.243434	NaN	0.192525	NaN	0.186667
NaN	NaN	0.2867	NaN	0.253939	NaN	0.237576	NaN	0.184444	NaN	0.178586
NaN	NaN	0.264469	NaN	0.247677	NaN	0.236162	NaN	0.195556	NaN	0.175758
NaN	NaN	0.270602	NaN	0.254545	NaN	0.224444	NaN	0.184646	NaN	0.182626
NaN	NaN	0.256037	NaN	0.256566	NaN	0.235758	NaN	0.193131	NaN	0.182828
NaN	NaN	0.290533	NaN	0.255354	NaN	0.227475	NaN	0.192121	NaN	0.166869
NaN	NaN	0.271752	NaN	0.272525	NaN	0.241616	NaN	0.195354	NaN	0.182828
NaN	NaN	0.274818	NaN	0.271919	NaN	0.245455	NaN	0.201616	NaN	0.185859
NaN	NaN	0.303565	NaN	0.263232	NaN	0.233333	NaN	0.192929	NaN	0.184242
NaN	NaN	0.303565	NaN	0.259192	NaN	0.248485	NaN	0.192323	NaN	0.179596
NaN	NaN	0.265619	NaN	0.259798	NaN	0.235758	NaN	0.193131	NaN	0.170909
NaN	NaN	0.288233	NaN	0.269495	NaN	0.24101	NaN	0.196162	NaN	0.179192
NaN	NaN	0.302798	NaN	0.263838	NaN	0.248485	NaN	0.192323	NaN	0.177374
NaN	NaN	0.254504	NaN	0.259798	NaN	0.242222	NaN	0.197374	NaN	0.177778
NaN	NaN	0.307014	NaN	0.277374	NaN	0.252525	NaN	0.201414	NaN	0.182828
NaN	NaN	0.242238	NaN	0.24101	NaN	0.220202	NaN	0.177576	NaN	0.16404
NaN	NaN	0.308164	NaN	0.270101	NaN	0.233333	NaN	0.198384	NaN	0.178384
NaN	NaN	0.283634	NaN	0.254545	NaN	0.23596	NaN	0.193939	NaN	0.180606
NaN	NaN	0.309697	NaN	0.269697	NaN	0.237172	NaN	0.199596	NaN	0.179596
NaN	NaN	0.244155	NaN	0.261818	NaN	0.230101	NaN	0.192525	NaN	0.174141
NaN	NaN	0.28785	NaN	0.273333	NaN	0.247475	NaN	0.199394	NaN	0.178788
NaN	NaN	0.266386	NaN	0.250303	NaN	0.244242	NaN	0.194141	NaN	0.166061
NaN	NaN	0.295516	NaN	0.266263	NaN	0.22404	NaN	0.193131	NaN	0.171919
NaN	NaN	0.258337	NaN	0.267071	NaN	0.226667	NaN	0.191313	NaN	0.175758
NaN	NaN	0.248754	NaN	0.269697	NaN	0.233131	NaN	0.196364	NaN	0.174343
NaN	NaN	0.28555	NaN	0.258586	NaN	0.228081	NaN	0.192121	NaN	0.172121
NaN	NaN	0.278651	NaN	0.267677	NaN	0.240606	NaN	0.191515	NaN	0.171313
NaN	NaN	0.290916	NaN	0.265657	NaN	0.236566	NaN	0.194343	NaN	0.181212
NaN	NaN	0.317363	NaN	0.288283	NaN	0.243434	NaN	0.194747	NaN	0.186667
NaN	NaN	0.278651	NaN	0.266667	NaN	0.235152	NaN	0.191111	NaN	0.183434
NaN	NaN	0.2867	NaN	0.250505	NaN	0.219394	NaN	0.189697	NaN	0.170303
NaN	NaN	0.261786	NaN	0.252323	NaN	0.223434	NaN	0.192727	NaN	0.175354
NaN	NaN	0.260253	NaN	0.239192	NaN	0.220606	NaN	0.188485	NaN	0.166667
NaN	NaN	0.283634	NaN	0.265657	NaN	0.232727	NaN	0.191111	NaN	0.180808
NaN	NaN	0.268685	NaN	0.253737	NaN	0.240404	NaN	0.188283	NaN	0.179798
NaN	NaN	0.260636	NaN	0.271111	NaN	0.249293	NaN	0.2	NaN	0.181212
NaN	NaN	0.252587	NaN	0.256364	NaN	0.231313	NaN	0.189495	NaN	0.170909
NaN	NaN	0.323112	NaN	0.28404	NaN	0.246869	NaN	0.194747	NaN	0.17697
NaN	NaN	0.239555	NaN	0.246061	NaN	0.21798	NaN	0.184646	NaN	0.171515
NaN	NaN	0.261403	NaN	0.241616	NaN	0.218788	NaN	0.191717	NaN	0.160202
NaN	NaN	0.306248	NaN	0.265657	NaN	0.24	NaN	0.194949	NaN	0.176364
NaN	NaN	0.278268	NaN	0.25697	NaN	0.231919	NaN	0.184242	NaN	0.168485
NaN	NaN	0.232656	NaN	0.253131	NaN	0.235152	NaN	0.189293	NaN	0.175758
NaN	NaN	0.281717	NaN	0.240808	NaN	0.217374	NaN	0.181818	NaN	0.160808
NaN	NaN	0.266769	NaN	0.254747	NaN	0.237778	NaN	0.189293	NaN	0.174545
NaN	NaN	0.23074	NaN	0.246465	NaN	0.223838	NaN	0.180404	NaN	0.171515
NaN	NaN	0.303565	NaN	0.273131	NaN	0.244848	NaN	0.19596	NaN	0.175152
NaN	NaN	0.236106	NaN	0.251717	NaN	0.227677	NaN	0.191111	NaN	0.171717
NaN	NaN	0.31123	NaN	0.258586	NaN	0.250303	NaN	0.197576	NaN	0.183434
NaN	NaN	0.260253	NaN	0.265859	NaN	0.231515	NaN	0.184646	NaN	0.179798
NaN	NaN	0.239939	NaN	0.254545	NaN	0.227475	NaN	0.185657	NaN	0.169899
NaN	NaN	0.291299	NaN	0.250707	NaN	0.22202	NaN	0.196364	NaN	0.171515
NaN	NaN	0.294366	NaN	0.259596	NaN	0.228687	NaN	0.186263	NaN	0.173737
NaN	NaN	0.267152	NaN	0.263636	NaN	0.240808	NaN	0.196364	NaN	0.175354
NaN	NaN	0.31353	NaN	0.281818	NaN	0.248485	NaN	0.209899	NaN	0.190505
NaN	NaN	0.246455	NaN	0.254747	NaN	0.226465	NaN	0.187879	NaN	0.173333
NaN	NaN	0.291299	NaN	0.259798	NaN	0.226869	NaN	0.182828	NaN	0.175354
NaN	NaN	0.287083	NaN	0.270303	NaN	0.23596	NaN	0.187273	NaN	0.178586
NaN	NaN	0.281717	NaN	0.272727	NaN	0.238384	NaN	0.196364	NaN	0.180808
NaN	NaN	0.260636	NaN	0.251515	NaN	0.215556	NaN	0.181414	NaN	0.167273
NaN	NaN	0.222307	NaN	0.241414	NaN	0.230909	NaN	0.18101	NaN	0.158788
NaN	NaN	0.259486	NaN	0.255152	NaN	0.232121	NaN	0.181616	NaN	0.169899
NaN	NaN	0.275585	NaN	0.242222	NaN	0.227273	NaN	0.195152	NaN	0.168081
NaN	NaN	0.280567	NaN	0.274343	NaN	0.235152	NaN	0.196566	NaN	0.176566
NaN	NaN	0.298199	NaN	0.256566	NaN	0.229495	NaN	0.189495	NaN	0.168283
NaN	NaN	0.238022	NaN	0.264242	NaN	0.235758	NaN	0.19697	NaN	0.171919
NaN	NaN	0.287466	NaN	0.260808	NaN	0.230909	NaN	0.18303	NaN	0.175354
NaN	NaN	0.256803	NaN	0.253333	NaN	0.226465	NaN	0.182828	NaN	0.17798
NaN	NaN	0.293982	NaN	0.283838	NaN	0.243434	NaN	0.193737	NaN	0.181414
NaN	NaN	0.284017	NaN	0.250303	NaN	0.224646	NaN	0.188283	NaN	0.174343
NaN	NaN	0.257187	NaN	0.26202	NaN	0.236162	NaN	0.196566	NaN	0.178384
NaN	NaN	0.272901	NaN	0.26404	NaN	0.239798	NaN	0.192323	NaN	0.177172
NaN	NaN	0.31468	NaN	0.27697	NaN	0.245657	NaN	0.197778	NaN	0.180404
NaN	NaN	0.276734	NaN	0.256162	NaN	0.233535	NaN	0.189697	NaN	0.180606
NaN	NaN	0.309697	NaN	0.272929	NaN	0.250909	NaN	0.199192	NaN	0.190909
NaN	NaN	0.25872	NaN	0.264242	NaN	0.236364	NaN	0.202424	NaN	0.188687
NaN	NaN	0.253354	NaN	0.269091	NaN	0.234747	NaN	0.195354	NaN	0.180404
NaN	NaN	0.302031	NaN	0.267475	NaN	0.234545	NaN	0.195758	NaN	0.178788
NaN	NaN	0.280951	NaN	0.266061	NaN	0.245051	NaN	0.196364	NaN	0.177172
NaN	NaN	0.271752	NaN	0.258788	NaN	0.242424	NaN	0.182626	NaN	0.176162
NaN	NaN	0.269835	NaN	0.25596	NaN	0.235758	NaN	0.195758	NaN	0.179798
NaN	NaN	0.26102	NaN	0.247273	NaN	0.217374	NaN	0.187879	NaN	0.162828
NaN	NaN	0.270218	NaN	0.249293	NaN	0.231111	NaN	0.184242	NaN	0.174747
NaN	NaN	0.327328	NaN	0.280606	NaN	0.23697	NaN	0.19899	NaN	0.181616
NaN	NaN	0.265236	NaN	0.267273	NaN	0.243434	NaN	0.193939	NaN	0.171515
NaN	NaN	0.245305	NaN	0.263232	NaN	0.232121	NaN	0.188081	NaN	0.174141
NaN	NaN	0.304331	NaN	0.264848	NaN	0.228283	NaN	0.188889	NaN	0.179394
NaN	NaN	0.34496	NaN	0.275152	NaN	0.255354	NaN	0.208283	NaN	0.191111
NaN	NaN	0.293216	NaN	0.269495	NaN	0.24101	NaN	0.196162	NaN	0.179798
NaN	NaN	0.31813	NaN	0.28	NaN	0.248283	NaN	0.203434	NaN	0.179192
NaN	NaN	0.305098	NaN	0.262424	NaN	0.235354	NaN	0.195354	NaN	0.180606
NaN	NaN	0.263319	NaN	0.25899	NaN	0.228485	NaN	0.181818	NaN	0.175152
NaN	NaN	0.280184	NaN	0.262828	NaN	0.23596	NaN	0.195556	NaN	0.171313
NaN	NaN	0.220774	NaN	0.248485	NaN	0.220606	NaN	0.183232	NaN	0.170101
NaN	NaN	0.31813	NaN	0.269293	NaN	0.236364	NaN	0.195354	NaN	0.17798
NaN	NaN	0.25642	NaN	0.261414	NaN	0.229293	NaN	0.194747	NaN	0.184242
NaN	NaN	0.275201	NaN	0.272121	NaN	0.23697	NaN	0.189091	NaN	0.179192
NaN	NaN	0.318513	NaN	0.279192	NaN	0.251717	NaN	0.196566	NaN	0.190101
NaN	NaN	0.248371	NaN	0.235758	NaN	0.218788	NaN	0.184242	NaN	0.167273
NaN	NaN	0.2844	NaN	0.257778	NaN	0.236162	NaN	0.188283	NaN	0.177374
NaN	NaN	0.264086	NaN	0.254747	NaN	0.232323	NaN	0.184444	NaN	0.172525
NaN	NaN	0.321196	NaN	0.265051	NaN	0.242828	NaN	0.189899	NaN	0.163636
NaN	NaN	0.267919	NaN	0.246465	NaN	0.229495	NaN	0.191919	NaN	0.175758
NaN	NaN	0.257187	NaN	0.261616	NaN	0.240606	NaN	0.194545	NaN	0.17899
NaN	NaN	0.294366	NaN	0.278384	NaN	0.246263	NaN	0.196162	NaN	0.174545
NaN	NaN	0.315447	NaN	0.262222	NaN	0.242626	NaN	0.200808	NaN	0.177778
NaN	NaN	0.272518	NaN	0.279596	NaN	0.237576	NaN	0.197172	NaN	0.183434
NaN	NaN	0.280184	NaN	0.260606	NaN	0.226465	NaN	0.184646	NaN	0.178586
NaN	NaN	0.268685	NaN	0.268283	NaN	0.238586	NaN	0.189091	NaN	0.176566
NaN	NaN	0.278651	NaN	0.264848	NaN	0.236364	NaN	0.189697	NaN	0.166263
NaN	NaN	0.310847	NaN	0.269091	NaN	0.242222	NaN	0.192121	NaN	0.180202
NaN	NaN	0.298965	NaN	0.266263	NaN	0.246667	NaN	0.19798	NaN	0.178586
NaN	NaN	0.295132	NaN	0.277374	NaN	0.239798	NaN	0.203434	NaN	0.184646
NaN	NaN	0.264469	NaN	0.273131	NaN	0.237576	NaN	0.187071	NaN	0.172929
NaN	NaN	0.323496	NaN	0.275556	NaN	0.24404	NaN	0.196566	NaN	0.179798
NaN	NaN	0.269452	NaN	0.262626	NaN	0.238586	NaN	0.196566	NaN	0.183434
NaN	NaN	0.293216	NaN	0.269899	NaN	0.24404	NaN	0.187879	NaN	0.181212
NaN	NaN	0.25987	NaN	0.25899	NaN	0.23798	NaN	0.191919	NaN	0.167071
NaN	NaN	0.269069	NaN	0.253737	NaN	0.242222	NaN	0.195152	NaN	0.175758
NaN	NaN	0.293982	NaN	0.284848	NaN	0.241414	NaN	0.19899	NaN	0.184646
NaN	NaN	0.282867	NaN	0.265051	NaN	0.234343	NaN	0.195354	NaN	0.167879
NaN	NaN	0.233423	NaN	0.230303	NaN	0.212323	NaN	0.17798	NaN	0.164242
NaN	NaN	0.301648	NaN	0.261818	NaN	0.23697	NaN	0.195152	NaN	0.184444
NaN	NaN	0.289383	NaN	0.255152	NaN	0.239798	NaN	0.181212	NaN	0.171515
NaN	NaN	0.292449	NaN	0.260404	NaN	0.228283	NaN	0.189697	NaN	0.172727
NaN	NaN	0.328478	NaN	0.273939	NaN	0.242222	NaN	0.201616	NaN	0.186869
NaN	NaN	0.279034	NaN	0.265051	NaN	0.23899	NaN	0.204444	NaN	0.186869
NaN	NaN	0.2844	NaN	0.273535	NaN	0.24	NaN	0.200202	NaN	0.18
NaN	NaN	0.283634	NaN	0.283434	NaN	0.249495	NaN	0.206465	NaN	0.187879
NaN	NaN	0.261403	NaN	0.26101	NaN	0.230909	NaN	0.183232	NaN	0.172525
NaN	NaN	0.248371	NaN	0.241212	NaN	0.225455	NaN	0.179394	NaN	0.166263
NaN	NaN	0.25872	NaN	0.247475	NaN	0.227475	NaN	0.193333	NaN	0.170909
NaN	NaN	0.300115	NaN	0.267475	NaN	0.235354	NaN	0.183434	NaN	0.167475
NaN	NaN	0.307397	NaN	0.257374	NaN	0.235758	NaN	0.189697	NaN	0.182424
NaN	NaN	0.270218	NaN	0.26303	NaN	0.232323	NaN	0.194343	NaN	0.175758
NaN	NaN	0.302031	NaN	0.269697	NaN	0.237576	NaN	0.194343	NaN	0.185455
NaN	NaN	0.286317	NaN	0.260202	NaN	0.232727	NaN	0.188081	NaN	0.17899
NaN	NaN	0.276734	NaN	0.273737	NaN	0.24101	NaN	0.198586	NaN	0.182828
NaN	NaN	0.279034	NaN	0.260202	NaN	0.233535	NaN	0.200202	NaN	0.176364
NaN	NaN	0.252204	NaN	0.26101	NaN	0.239596	NaN	0.191111	NaN	0.176566
NaN	NaN	0.270218	NaN	0.258182	NaN	0.227879	NaN	0.192323	NaN	0.172525
NaN	NaN	0.267535	NaN	0.26202	NaN	0.228889	NaN	0.189293	NaN	0.174949
NaN	NaN	0.2867	NaN	0.260808	NaN	0.235152	NaN	0.191717	NaN	0.170707
NaN	NaN	0.313913	NaN	0.286667	NaN	0.250101	NaN	0.208687	NaN	0.183434
NaN	NaN	0.276734	NaN	0.261212	NaN	0.235354	NaN	0.177576	NaN	0.174949
NaN	NaN	0.303565	NaN	0.250101	NaN	0.23798	NaN	0.197374	NaN	0.167071
NaN	NaN	0.270218	NaN	0.283838	NaN	0.251919	NaN	0.203838	NaN	0.181616
NaN	NaN	0.259103	NaN	0.266263	NaN	0.245859	NaN	0.198788	NaN	0.183636
NaN	NaN	0.297432	NaN	0.277778	NaN	0.247677	NaN	0.195354	NaN	0.183838
NaN	NaN	0.251054	NaN	0.258384	NaN	0.23697	NaN	0.197374	NaN	0.186465
NaN	NaN	0.259486	NaN	0.254141	NaN	0.236162	NaN	0.189091	NaN	0.179192
NaN	NaN	0.312764	NaN	0.26	NaN	0.236162	NaN	0.192525	NaN	0.177576
NaN	NaN	0.274435	NaN	0.248283	NaN	0.229091	NaN	0.184444	NaN	0.176364
NaN	NaN	0.271368	NaN	0.261616	NaN	0.230707	NaN	0.197576	NaN	0.180404
NaN	NaN	0.254504	NaN	0.26202	NaN	0.237374	NaN	0.187071	NaN	0.170909
NaN	NaN	0.334994	NaN	0.28101	NaN	0.246869	NaN	0.19798	NaN	0.182626
NaN	NaN	0.262553	NaN	0.25697	NaN	0.229697	NaN	0.189899	NaN	0.179798
NaN	NaN	0.273668	NaN	0.275556	NaN	0.247879	NaN	0.193333	NaN	0.188889
NaN	NaN	0.276351	NaN	0.25697	NaN	0.255758	NaN	0.201818	NaN	0.190505
NaN	NaN	0.31123	NaN	0.276566	NaN	0.244848	NaN	0.201616	NaN	0.182424
NaN	NaN	0.309697	NaN	0.248283	NaN	0.228081	NaN	0.181616	NaN	0.179798
NaN	NaN	0.280184	NaN	0.263636	NaN	0.238586	NaN	0.194343	NaN	0.170505
NaN	NaN	0.249904	NaN	0.253535	NaN	0.222626	NaN	0.175556	NaN	0.167879
NaN	NaN	0.251054	NaN	0.258788	NaN	0.221414	NaN	0.189697	NaN	0.170707
NaN	NaN	0.242622	NaN	0.251515	NaN	0.223434	NaN	0.189293	NaN	0.169293
NaN	NaN	0.269069	NaN	0.251717	NaN	0.228081	NaN	0.182626	NaN	0.174141
NaN	NaN	0.274051	NaN	0.274949	NaN	0.246465	NaN	0.199192	NaN	0.176162
NaN	NaN	0.284017	NaN	0.264848	NaN	0.24404	NaN	0.194949	NaN	0.183232
NaN	NaN	0.290533	NaN	0.279798	NaN	0.244646	NaN	0.200808	NaN	0.18101
NaN	NaN	0.297815	NaN	0.27697	NaN	0.249697	NaN	0.203232	NaN	0.185253
NaN	NaN	0.313147	NaN	0.265051	NaN	0.239798	NaN	0.20303	NaN	0.174343
NaN	NaN	0.319663	NaN	0.288687	NaN	0.257576	NaN	0.210101	NaN	0.191919
NaN	NaN	0.295516	NaN	0.256566	NaN	0.236162	NaN	0.193535	NaN	0.185657
NaN	NaN	0.332311	NaN	0.269293	NaN	0.228687	NaN	0.194747	NaN	0.187475
NaN	NaN	0.267535	NaN	0.265455	NaN	0.233737	NaN	0.200404	NaN	0.170303
NaN	NaN	0.262169	NaN	0.250303	NaN	0.232323	NaN	0.187475	NaN	0.173131
NaN	NaN	0.326179	NaN	0.291717	NaN	0.250505	NaN	0.201818	NaN	0.191111
NaN	NaN	0.256037	NaN	0.263838	NaN	0.236768	NaN	0.193939	NaN	0.177778
NaN	NaN	0.297432	NaN	0.270707	NaN	0.242222	NaN	0.198788	NaN	0.176364
NaN	NaN	0.281717	NaN	0.26101	NaN	0.228687	NaN	0.187677	NaN	0.17899
NaN	NaN	0.286317	NaN	0.281212	NaN	0.25899	NaN	0.201414	NaN	0.186667
NaN	NaN	0.250671	NaN	0.25697	NaN	0.23596	NaN	0.187475	NaN	0.164646
NaN	NaN	0.295899	NaN	0.259192	NaN	0.22202	NaN	0.187475	NaN	0.169091
NaN	NaN	0.225374	NaN	0.239798	NaN	0.219596	NaN	0.178586	NaN	0.167475
NaN	NaN	0.259486	NaN	0.278384	NaN	0.235152	NaN	0.191717	NaN	0.17596
NaN	NaN	0.273668	NaN	0.25697	NaN	0.229495	NaN	0.177172	NaN	0.168081
NaN	NaN	0.265236	NaN	0.241818	NaN	0.225253	NaN	0.18	NaN	0.17596
NaN	NaN	0.278651	NaN	0.257576	NaN	0.231919	NaN	0.188889	NaN	0.165859
NaN	NaN	0.293982	NaN	0.264646	NaN	0.242828	NaN	0.19596	NaN	0.174343
NaN	NaN	0.241855	NaN	0.245253	NaN	0.218384	NaN	0.189697	NaN	0.176364
NaN	NaN	0.301648	NaN	0.266263	NaN	0.24404	NaN	0.196162	NaN	0.176768
NaN	NaN	0.262936	NaN	0.259192	NaN	0.236162	NaN	0.194747	NaN	0.170707
NaN	NaN	0.274051	NaN	0.252525	NaN	0.237172	NaN	0.185657	NaN	0.182424
NaN	NaN	0.277884	NaN	0.258384	NaN	0.229293	NaN	0.187879	NaN	0.168081
NaN	NaN	0.302798	NaN	0.282626	NaN	0.262828	NaN	0.206263	NaN	0.192323
NaN	NaN	0.259486	NaN	0.248889	NaN	0.220404	NaN	0.184848	NaN	0.158586
NaN	NaN	0.288233	NaN	0.264646	NaN	0.230909	NaN	0.179394	NaN	0.171515
NaN	NaN	0.317746	NaN	0.271111	NaN	0.241616	NaN	0.199596	NaN	0.18404
NaN	NaN	0.303181	NaN	0.266869	NaN	0.238384	NaN	0.193939	NaN	0.180404
NaN	NaN	0.248371	NaN	0.24404	NaN	0.213737	NaN	0.18202	NaN	0.167677
NaN	NaN	0.31353	NaN	0.271313	NaN	0.229495	NaN	0.198384	NaN	0.175354
NaN	NaN	0.239939	NaN	0.260202	NaN	0.238384	NaN	0.199394	NaN	0.17899
NaN	NaN	0.268302	NaN	0.258384	NaN	0.218384	NaN	0.188889	NaN	0.179596
NaN	NaN	0.292449	NaN	0.268283	NaN	0.245455	NaN	0.196566	NaN	0.18303
NaN	NaN	0.297432	NaN	0.271919	NaN	0.247677	NaN	0.192929	NaN	0.183434
NaN	NaN	0.288616	NaN	0.268687	NaN	0.247071	NaN	0.196768	NaN	0.184444
NaN	NaN	0.25757	NaN	0.26404	NaN	0.243636	NaN	0.194141	NaN	0.179192
NaN	NaN	0.240705	NaN	0.252323	NaN	0.226869	NaN	0.182626	NaN	0.163434
NaN	NaN	0.274818	NaN	0.268485	NaN	0.230101	NaN	0.193131	NaN	0.17697
NaN	NaN	0.271752	NaN	0.270101	NaN	0.247273	NaN	0.19697	NaN	0.182828
NaN	NaN	0.300115	NaN	0.269091	NaN	0.241616	NaN	0.205859	NaN	0.186667
NaN	NaN	0.304714	NaN	0.275354	NaN	0.245455	NaN	0.204848	NaN	0.190303
NaN	NaN	0.287466	NaN	0.269091	NaN	0.242222	NaN	0.194545	NaN	0.180404
NaN	NaN	0.305864	NaN	0.270101	NaN	0.232323	NaN	0.198384	NaN	0.177778
NaN	NaN	0.297049	NaN	0.272121	NaN	0.232929	NaN	0.201212	NaN	0.183434
NaN	NaN	0.302031	NaN	0.273535	NaN	0.260202	NaN	0.19798	NaN	0.185657
NaN	NaN	0.26102	NaN	0.246869	NaN	0.241818	NaN	0.191515	NaN	0.176566
NaN	NaN	0.284783	NaN	0.259798	NaN	0.23697	NaN	0.197778	NaN	0.177172
NaN	NaN	0.318896	NaN	0.26303	NaN	0.249899	NaN	0.200202	NaN	0.172727
NaN	NaN	0.243772	NaN	0.260404	NaN	0.225657	NaN	0.188889	NaN	0.180606
NaN	NaN	0.262169	NaN	0.248687	NaN	0.225859	NaN	0.183838	NaN	0.172525
NaN	NaN	0.292833	NaN	0.277576	NaN	0.251717	NaN	0.192929	NaN	0.183434
NaN	NaN	0.264852	NaN	0.263838	NaN	0.226061	NaN	0.187475	NaN	0.165051
NaN	NaN	0.335761	NaN	0.289697	NaN	0.251111	NaN	0.194343	NaN	0.192929
NaN	NaN	0.264469	NaN	0.251313	NaN	0.234949	NaN	0.188485	NaN	0.172727
NaN	NaN	0.259103	NaN	0.265859	NaN	0.237172	NaN	0.194141	NaN	0.179798
NaN	NaN	0.31698	NaN	0.275758	NaN	0.233535	NaN	0.193737	NaN	0.184848
NaN	NaN	0.281717	NaN	0.270303	NaN	0.238788	NaN	0.19899	NaN	0.18202
NaN	NaN	0.302415	NaN	0.279596	NaN	0.247475	NaN	0.2	NaN	0.189293
NaN	NaN	0.278268	NaN	0.249697	NaN	0.231919	NaN	0.191313	NaN	0.171717
NaN	NaN	0.279417	NaN	0.265253	NaN	0.234747	NaN	0.196162	NaN	0.182222
NaN	NaN	0.269069	NaN	0.253333	NaN	0.232525	NaN	0.179596	NaN	0.176768
NaN	NaN	0.273668	NaN	0.266667	NaN	0.238788	NaN	0.193131	NaN	0.179394
NaN	NaN	0.302415	NaN	0.28101	NaN	0.254949	NaN	0.208081	NaN	0.189091
NaN	NaN	0.282867	NaN	0.265657	NaN	0.234747	NaN	0.191111	NaN	0.177778
NaN	NaN	0.271752	NaN	0.255152	NaN	0.229697	NaN	0.185455	NaN	0.170303
NaN	NaN	0.270218	NaN	0.261414	NaN	0.243232	NaN	0.197576	NaN	0.180606
NaN	NaN	0.272901	NaN	0.270909	NaN	0.235556	NaN	0.190101	NaN	0.172323
NaN	NaN	0.241089	NaN	0.253939	NaN	0.242222	NaN	0.186061	NaN	0.172121
NaN	NaN	0.265619	NaN	0.252525	NaN	0.229091	NaN	0.196364	NaN	0.168081
NaN	NaN	0.287466	NaN	0.259192	NaN	0.233535	NaN	0.186263	NaN	0.171515
NaN	NaN	0.304714	NaN	0.269091	NaN	0.245253	NaN	0.200202	NaN	0.18404
NaN	NaN	0.223074	NaN	0.245657	NaN	0.222828	NaN	0.18202	NaN	0.173535
NaN	NaN	0.323879	NaN	0.293737	NaN	0.250101	NaN	0.193939	NaN	0.193737
NaN	NaN	0.22729	NaN	0.244646	NaN	0.224646	NaN	0.17899	NaN	0.167273
NaN	NaN	0.293216	NaN	0.268081	NaN	0.249091	NaN	0.205455	NaN	0.176566
NaN	NaN	0.34611	NaN	0.304848	NaN	0.256162	NaN	0.217778	NaN	0.189293
NaN	NaN	0.267535	NaN	0.256768	NaN	0.23697	NaN	0.182828	NaN	0.173939
NaN	NaN	0.274051	NaN	0.257374	NaN	0.241414	NaN	0.19798	NaN	0.176566
NaN	NaN	0.289383	NaN	0.283838	NaN	0.245455	NaN	0.205455	NaN	0.173535
NaN	NaN	0.270218	NaN	0.278182	NaN	0.252323	NaN	0.196566	NaN	0.18404
NaN	NaN	0.297432	NaN	0.264242	NaN	0.240202	NaN	0.191111	NaN	0.184444
NaN	NaN	0.290916	NaN	0.264848	NaN	0.235758	NaN	0.188283	NaN	0.171717
NaN	NaN	0.302031	NaN	0.266263	NaN	0.244848	NaN	0.194343	NaN	0.180606
NaN	NaN	0.246838	NaN	0.226061	NaN	0.221818	NaN	0.181818	NaN	0.165253
NaN	NaN	0.279417	NaN	0.260404	NaN	0.234949	NaN	0.191111	NaN	0.169091
NaN	NaN	0.276351	NaN	0.266061	NaN	0.24202	NaN	0.193333	NaN	0.183636
NaN	NaN	0.327328	NaN	0.269697	NaN	0.24202	NaN	0.201212	NaN	0.185657
NaN	NaN	0.272901	NaN	0.25697	NaN	0.230101	NaN	0.186061	NaN	0.168283
NaN	NaN	0.291299	NaN	0.266061	NaN	0.242828	NaN	0.190909	NaN	0.170505
NaN	NaN	0.269452	NaN	0.260808	NaN	0.242222	NaN	0.192929	NaN	0.179798
NaN	NaN	0.279417	NaN	0.254545	NaN	0.232929	NaN	0.18404	NaN	0.158182
NaN	NaN	0.308164	NaN	0.265657	NaN	0.236364	NaN	0.196566	NaN	0.174343
NaN	NaN	0.289766	NaN	0.277576	NaN	0.242424	NaN	0.19899	NaN	0.171919
NaN	NaN	0.336144	NaN	0.256162	NaN	0.242626	NaN	0.192525	NaN	0.180404
NaN	NaN	0.291299	NaN	0.272121	NaN	0.237172	NaN	0.190303	NaN	0.172121
NaN	NaN	0.264469	NaN	0.258586	NaN	0.237374	NaN	0.192121	NaN	0.175758
NaN	NaN	0.277884	NaN	0.257576	NaN	0.235758	NaN	0.189495	NaN	0.18101
NaN	NaN	0.31238	NaN	0.270101	NaN	0.241818	NaN	0.203636	NaN	0.174343
NaN	NaN	0.285933	NaN	0.257374	NaN	0.223838	NaN	0.192323	NaN	0.178384
NaN	NaN	0.279801	NaN	0.25596	NaN	0.240606	NaN	0.19697	NaN	0.185657
NaN	NaN	0.305481	NaN	0.278384	NaN	0.244242	NaN	0.197172	NaN	0.187677
NaN	NaN	0.25757	NaN	0.246061	NaN	0.224444	NaN	0.188283	NaN	0.168283
NaN	NaN	0.262169	NaN	0.247273	NaN	0.216768	NaN	0.186667	NaN	0.165051
NaN	NaN	0.295516	NaN	0.268889	NaN	0.250303	NaN	0.197778	NaN	0.182626
NaN	NaN	0.279034	NaN	0.25697	NaN	0.223232	NaN	0.192727	NaN	0.183636
NaN	NaN	0.238022	NaN	0.259394	NaN	0.240404	NaN	0.190707	NaN	0.172121
NaN	NaN	0.246838	NaN	0.256162	NaN	0.226667	NaN	0.187273	NaN	0.168889
NaN	NaN	0.25872	NaN	0.257576	NaN	0.230101	NaN	0.190707	NaN	0.183434
NaN	NaN	0.305481	NaN	0.26404	NaN	0.245253	NaN	0.200202	NaN	0.179192
NaN	NaN	0.296282	NaN	0.269697	NaN	0.246869	NaN	0.193535	NaN	0.189293
NaN	NaN	0.275585	NaN	0.252929	NaN	0.236566	NaN	0.197778	NaN	0.169899
NaN	NaN	0.264086	NaN	0.247677	NaN	0.231111	NaN	0.189495	NaN	0.166263
NaN	NaN	0.301648	NaN	0.274343	NaN	0.23798	NaN	0.195354	NaN	0.178384
NaN	NaN	0.252587	NaN	0.239192	NaN	0.222626	NaN	0.176364	NaN	0.169293
NaN	NaN	0.28785	NaN	0.257374	NaN	0.233939	NaN	0.192929	NaN	0.179192
NaN	NaN	0.303181	NaN	0.283636	NaN	0.253939	NaN	0.199192	NaN	0.183434
NaN	NaN	0.275201	NaN	0.249091	NaN	0.226465	NaN	0.187071	NaN	0.172121
NaN	NaN	0.305481	NaN	0.276364	NaN	0.247071	NaN	0.207273	NaN	0.188283
NaN	NaN	0.275201	NaN	0.267273	NaN	0.247071	NaN	0.205657	NaN	0.18
NaN	NaN	0.265236	NaN	0.260404	NaN	0.237172	NaN	0.191313	NaN	0.174747
NaN	NaN	0.319663	NaN	0.270303	NaN	0.250303	NaN	0.20303	NaN	0.184848
NaN	NaN	0.246071	NaN	0.237374	NaN	0.221616	NaN	0.18303	NaN	0.175354
NaN	NaN	0.23189	NaN	0.235354	NaN	0.21697	NaN	0.176768	NaN	0.15899
NaN	NaN	0.265236	NaN	0.267273	NaN	0.233737	NaN	0.181616	NaN	0.167273
NaN	NaN	0.28555	NaN	0.274141	NaN	0.247273	NaN	0.19596	NaN	0.183434
NaN	NaN	0.304714	NaN	0.265859	NaN	0.235758	NaN	0.198586	NaN	0.190101
NaN	NaN	0.281334	NaN	0.274343	NaN	0.244242	NaN	0.202424	NaN	0.186061
NaN	NaN	0.266002	NaN	0.240202	NaN	0.226263	NaN	0.182626	NaN	0.167071
NaN	NaN	0.34266	NaN	0.267475	NaN	0.249091	NaN	0.202424	NaN	0.18
NaN	NaN	0.274435	NaN	0.262828	NaN	0.238586	NaN	0.194545	NaN	0.176162
NaN	NaN	0.275968	NaN	0.243434	NaN	0.225051	NaN	0.173737	NaN	0.172727
NaN	NaN	0.2867	NaN	0.263232	NaN	0.226667	NaN	0.181212	NaN	0.166869
NaN	NaN	0.248371	NaN	0.240808	NaN	0.221616	NaN	0.17899	NaN	0.166869
NaN	NaN	0.277501	NaN	0.253939	NaN	0.227475	NaN	0.196566	NaN	0.173535
NaN	NaN	0.279801	NaN	0.247273	NaN	0.234141	NaN	0.183838	NaN	0.176364
NaN	NaN	0.281717	NaN	0.23899	NaN	0.221414	NaN	0.178182	NaN	0.167677
NaN	NaN	0.309314	NaN	0.289495	NaN	0.253737	NaN	0.205051	NaN	0.183434
NaN	NaN	0.277118	NaN	0.26	NaN	0.240606	NaN	0.190101	NaN	0.187475
NaN	NaN	0.258337	NaN	0.244848	NaN	0.221818	NaN	0.184848	NaN	0.170707
NaN	NaN	0.344576	NaN	0.298586	NaN	0.24101	NaN	0.206869	NaN	0.187475
NaN	NaN	0.243005	NaN	0.254949	NaN	0.227273	NaN	0.178586	NaN	0.168687
NaN	NaN	0.317746	NaN	0.272727	NaN	0.249293	NaN	0.201414	NaN	0.181212
NaN	NaN	0.282484	NaN	0.251919	NaN	0.225657	NaN	0.186263	NaN	0.174343
NaN	NaN	0.25757	NaN	0.250303	NaN	0.228485	NaN	0.189899	NaN	0.163838
NaN	NaN	0.253354	NaN	0.263838	NaN	0.227273	NaN	0.186667	NaN	0.167273
NaN	NaN	0.31468	NaN	0.276768	NaN	0.248283	NaN	0.200404	NaN	0.183232
NaN	NaN	0.243005	NaN	0.257374	NaN	0.229495	NaN	0.195354	NaN	0.171111
NaN	NaN	0.288233	NaN	0.267273	NaN	0.233131	NaN	0.205657	NaN	0.187677
NaN	NaN	0.28785	NaN	0.267879	NaN	0.239192	NaN	0.2	NaN	0.18101
NaN	NaN	0.282484	NaN	0.272121	NaN	0.244646	NaN	0.208081	NaN	0.185051
NaN	NaN	0.309314	NaN	0.255556	NaN	0.229091	NaN	0.188283	NaN	0.178788
NaN	NaN	0.292066	NaN	0.267677	NaN	0.234949	NaN	0.195556	NaN	0.177374
NaN	NaN	0.267919	NaN	0.265051	NaN	0.227273	NaN	0.186869	NaN	0.173131
NaN	NaN	0.268302	NaN	0.26101	NaN	0.233939	NaN	0.192727	NaN	0.177778
NaN	NaN	0.305481	NaN	0.268081	NaN	0.232929	NaN	0.205051	NaN	0.179394
NaN	NaN	0.303565	NaN	0.276768	NaN	0.251313	NaN	0.20303	NaN	0.174545
NaN	NaN	0.31468	NaN	0.271515	NaN	0.247475	NaN	0.199192	NaN	0.185051
NaN	NaN	0.216941	NaN	0.247071	NaN	0.225657	NaN	0.191515	NaN	0.166465
NaN	NaN	0.276734	NaN	0.272929	NaN	0.228485	NaN	0.189293	NaN	0.175758
NaN	NaN	0.294749	NaN	0.265859	NaN	0.237778	NaN	0.193535	NaN	0.174949
NaN	NaN	0.257953	NaN	0.242626	NaN	0.232727	NaN	0.180202	NaN	0.175758
NaN	NaN	0.270218	NaN	0.255556	NaN	0.233535	NaN	0.193939	NaN	0.163636
NaN	NaN	0.290916	NaN	0.269899	NaN	0.23697	NaN	0.186667	NaN	0.178788
NaN	NaN	0.249521	NaN	0.254141	NaN	0.241818	NaN	0.194949	NaN	0.168687
NaN	NaN	0.2867	NaN	0.269697	NaN	0.238182	NaN	0.195556	NaN	0.187879
NaN	NaN	0.289766	NaN	0.247677	NaN	0.228485	NaN	0.187677	NaN	0.168687
NaN	NaN	0.288616	NaN	0.245455	NaN	0.219394	NaN	0.188081	NaN	0.167071
NaN	NaN	0.277118	NaN	0.264444	NaN	0.246869	NaN	0.203636	NaN	0.170101
NaN	NaN	0.31813	NaN	0.267879	NaN	0.237374	NaN	0.196768	NaN	0.180404
NaN	NaN	0.249138	NaN	0.246869	NaN	0.225657	NaN	0.188283	NaN	0.167475
NaN	NaN	0.274818	NaN	0.252727	NaN	0.228081	NaN	0.181616	NaN	0.167879
NaN	NaN	0.31123	NaN	0.27596	NaN	0.242626	NaN	0.212727	NaN	0.186465
NaN	NaN	0.260636	NaN	0.250505	NaN	0.233333	NaN	0.188081	NaN	0.178384
NaN	NaN	0.265619	NaN	0.247879	NaN	0.229899	NaN	0.180404	NaN	0.174747
NaN	NaN	0.281334	NaN	0.247273	NaN	0.231111	NaN	0.182424	NaN	0.167677
NaN	NaN	0.240322	NaN	0.237576	NaN	0.208889	NaN	0.176768	NaN	0.158788
NaN	NaN	0.262936	NaN	0.240606	NaN	0.22404	NaN	0.183232	NaN	0.167273
NaN	NaN	0.266002	NaN	0.273131	NaN	0.238586	NaN	0.200808	NaN	0.173939
NaN	NaN	0.319279	NaN	0.262828	NaN	0.229293	NaN	0.195758	NaN	0.172323
NaN	NaN	0.238789	NaN	0.261414	NaN	0.23697	NaN	0.186061	NaN	0.179192
NaN	NaN	0.269069	NaN	0.262222	NaN	0.233333	NaN	0.188889	NaN	0.172323
NaN	NaN	0.25297	NaN	0.253535	NaN	0.227273	NaN	0.17596	NaN	0.173939
NaN	NaN	0.239939	NaN	0.232121	NaN	0.214343	NaN	0.178384	NaN	0.170101
NaN	NaN	0.288233	NaN	0.269293	NaN	0.241212	NaN	0.20202	NaN	0.180404
NaN	NaN	0.26102	NaN	0.266263	NaN	0.243434	NaN	0.192121	NaN	0.171919
NaN	NaN	0.241855	NaN	0.24101	NaN	0.230101	NaN	0.184848	NaN	0.172929
NaN	NaN	0.25987	NaN	0.254949	NaN	0.225657	NaN	0.187677	NaN	0.174141
NaN	NaN	0.252587	NaN	0.245253	NaN	0.226061	NaN	0.187071	NaN	0.171313
NaN	NaN	0.302798	NaN	0.268081	NaN	0.238586	NaN	0.187475	NaN	0.173131
NaN	NaN	0.279417	NaN	0.253131	NaN	0.234141	NaN	0.193737	NaN	0.168485
NaN	NaN	0.290149	NaN	0.260808	NaN	0.230303	NaN	0.196566	NaN	0.183838
NaN	NaN	0.25527	NaN	0.264242	NaN	0.231111	NaN	0.186061	NaN	0.167273
NaN	NaN	0.240705	NaN	0.239596	NaN	0.212323	NaN	0.181414	NaN	0.168081
NaN	NaN	0.309314	NaN	0.263232	NaN	0.244242	NaN	0.190505	NaN	0.178586
NaN	NaN	0.297049	NaN	0.273131	NaN	0.242424	NaN	0.197374	NaN	0.187273
NaN	NaN	0.270602	NaN	0.251515	NaN	0.224444	NaN	0.196768	NaN	0.182222
NaN	NaN	0.274818	NaN	0.251313	NaN	0.231313	NaN	0.192121	NaN	0.176364
NaN	NaN	0.274051	NaN	0.255354	NaN	0.231111	NaN	0.192121	NaN	0.178788
NaN	NaN	0.276734	NaN	0.263636	NaN	0.229899	NaN	0.187677	NaN	0.168485
NaN	NaN	0.269069	NaN	0.277374	NaN	0.244242	NaN	0.192525	NaN	0.187475
NaN	NaN	0.290533	NaN	0.265859	NaN	0.248283	NaN	0.187677	NaN	0.181818
NaN	NaN	0.22499	NaN	0.242222	NaN	0.227677	NaN	0.184848	NaN	0.165657
NaN	NaN	0.281717	NaN	0.266061	NaN	0.240606	NaN	0.19798	NaN	0.171313
NaN	NaN	0.248754	NaN	0.250707	NaN	0.21899	NaN	0.18404	NaN	0.167071
NaN	NaN	0.342277	NaN	0.26404	NaN	0.24202	NaN	0.194949	NaN	0.177576
NaN	NaN	0.307781	NaN	0.260808	NaN	0.227071	NaN	0.185657	NaN	0.169293
NaN	NaN	0.262169	NaN	0.277778	NaN	0.251515	NaN	0.200202	NaN	0.185455
NaN	NaN	0.243005	NaN	0.242828	NaN	0.235152	NaN	0.189697	NaN	0.172727
NaN	NaN	0.298582	NaN	0.281616	NaN	0.255758	NaN	0.196566	NaN	0.192929
NaN	NaN	0.285167	NaN	0.269293	NaN	0.235556	NaN	0.195758	NaN	0.183434
NaN	NaN	0.281334	NaN	0.262626	NaN	0.227071	NaN	0.187677	NaN	0.163434
NaN	NaN	0.28555	NaN	0.277172	NaN	0.235556	NaN	0.202828	NaN	0.172323
NaN	NaN	0.306248	NaN	0.25899	NaN	0.247475	NaN	0.191111	NaN	0.178788
NaN	NaN	0.303181	NaN	0.25899	NaN	0.229091	NaN	0.189091	NaN	0.173333
NaN	NaN	0.264086	NaN	0.261212	NaN	0.231313	NaN	0.193939	NaN	0.172929
NaN	NaN	0.302798	NaN	0.270505	NaN	0.231111	NaN	0.197374	NaN	0.183838
NaN	NaN	0.287083	NaN	0.267475	NaN	0.233737	NaN	0.186263	NaN	0.182828
NaN	NaN	0.282867	NaN	0.25697	NaN	0.231515	NaN	0.187475	NaN	0.174141
NaN	NaN	0.273668	NaN	0.25596	NaN	0.230303	NaN	0.191313	NaN	0.175556
NaN	NaN	0.289766	NaN	0.281616	NaN	0.239192	NaN	0.210707	NaN	0.193939
NaN	NaN	0.213875	NaN	0.238384	NaN	0.219394	NaN	0.171919	NaN	0.162828
NaN	NaN	0.268685	NaN	0.239394	NaN	0.221212	NaN	0.185253	NaN	0.170909
NaN	NaN	0.295899	NaN	0.268889	NaN	0.238182	NaN	0.201212	NaN	0.187071
NaN	NaN	0.250671	NaN	0.249495	NaN	0.217576	NaN	0.177576	NaN	0.166869
NaN	NaN	0.289383	NaN	0.253737	NaN	0.241818	NaN	0.185657	NaN	0.179798
NaN	NaN	0.292833	NaN	0.265051	NaN	0.246667	NaN	0.186061	NaN	0.180808
NaN	NaN	0.297815	NaN	0.25697	NaN	0.241414	NaN	0.200404	NaN	0.181212
NaN	NaN	0.279801	NaN	0.273535	NaN	0.240404	NaN	0.191919	NaN	0.168687
NaN	NaN	0.265619	NaN	0.249899	NaN	0.237374	NaN	0.190101	NaN	0.167273
NaN	NaN	0.289	NaN	0.259394	NaN	0.234545	NaN	0.191717	NaN	0.170505
NaN	NaN	0.278268	NaN	0.25596	NaN	0.225051	NaN	0.194343	NaN	0.166869
NaN	NaN	0.286317	NaN	0.275556	NaN	0.248081	NaN	0.200808	NaN	0.192121
NaN	NaN	0.298582	NaN	0.283838	NaN	0.243838	NaN	0.199596	NaN	0.178788
NaN	NaN	0.28325	NaN	0.275556	NaN	0.252727	NaN	0.200404	NaN	0.180808
NaN	NaN	0.292066	NaN	0.256768	NaN	0.232121	NaN	0.187475	NaN	0.171717
NaN	NaN	0.260253	NaN	0.248283	NaN	0.228485	NaN	0.185455	NaN	0.170303
NaN	NaN	0.269452	NaN	0.24202	NaN	0.227475	NaN	0.18101	NaN	0.165859
NaN	NaN	0.248754	NaN	0.254949	NaN	0.230909	NaN	0.19697	NaN	0.178788
NaN	NaN	0.340744	NaN	0.28303	NaN	0.252323	NaN	0.205657	NaN	0.18101
NaN	NaN	0.269452	NaN	0.257576	NaN	0.228889	NaN	0.185657	NaN	0.161616
NaN	NaN	0.2821	NaN	0.262222	NaN	0.238384	NaN	0.192525	NaN	0.179798
NaN	NaN	0.28325	NaN	0.254545	NaN	0.235354	NaN	0.184242	NaN	0.179394
NaN	NaN	0.299732	NaN	0.275152	NaN	0.244646	NaN	0.189697	NaN	0.177172
NaN	NaN	0.28325	NaN	0.253737	NaN	0.221818	NaN	0.185657	NaN	0.164242
NaN	NaN	0.236872	NaN	0.251515	NaN	0.231111	NaN	0.191717	NaN	0.173737
NaN	NaN	0.296282	NaN	0.271515	NaN	0.243838	NaN	0.205859	NaN	0.179192
NaN	NaN	0.304714	NaN	0.26101	NaN	0.234343	NaN	0.200606	NaN	0.18202
NaN	NaN	0.278268	NaN	0.267879	NaN	0.237374	NaN	0.184444	NaN	0.176768
NaN	NaN	0.286317	NaN	0.248485	NaN	0.227273	NaN	0.19697	NaN	0.169899
NaN	NaN	0.302798	NaN	0.272323	NaN	0.234545	NaN	0.195556	NaN	0.17697
NaN	NaN	0.321579	NaN	0.265455	NaN	0.251111	NaN	0.201818	NaN	0.186263
NaN	NaN	0.282484	NaN	0.252323	NaN	0.227071	NaN	0.184444	NaN	0.166667
NaN	NaN	0.206209	NaN	0.238384	NaN	0.224646	NaN	0.187475	NaN	0.173333
NaN	NaN	0.263319	NaN	0.265253	NaN	0.236566	NaN	0.193737	NaN	0.176162
NaN	NaN	0.2844	NaN	0.265657	NaN	0.238384	NaN	0.193333	NaN	0.176364
NaN	NaN	0.302798	NaN	0.274747	NaN	0.24404	NaN	0.205455	NaN	0.174343
NaN	NaN	0.315447	NaN	0.282424	NaN	0.243636	NaN	0.199798	NaN	0.183434
NaN	NaN	0.335761	NaN	0.285657	NaN	0.269899	NaN	0.211919	NaN	0.192323
NaN	NaN	0.359525	NaN	0.301616	NaN	0.260606	NaN	0.207879	NaN	0.207677
NaN	NaN	0.318896	NaN	0.282222	NaN	0.251111	NaN	0.193131	NaN	0.177172
NaN	NaN	0.294366	NaN	0.25697	NaN	0.238182	NaN	0.19596	NaN	0.18
NaN	NaN	0.285933	NaN	0.273535	NaN	0.249091	NaN	0.20303	NaN	0.180808
NaN	NaN	0.262553	NaN	0.251919	NaN	0.235556	NaN	0.187677	NaN	0.168485
NaN	NaN	0.277501	NaN	0.259596	NaN	0.228687	NaN	0.192525	NaN	0.167879
NaN	NaN	0.254887	NaN	0.236364	NaN	0.215758	NaN	0.178182	NaN	0.168889
NaN	NaN	0.25412	NaN	0.267879	NaN	0.251111	NaN	0.194141	NaN	0.181818
NaN	NaN	0.235722	NaN	0.240808	NaN	0.22101	NaN	0.185253	NaN	0.173333
NaN	NaN	0.31698	NaN	0.276364	NaN	0.249899	NaN	0.194747	NaN	0.180808
NaN	NaN	0.279034	NaN	0.267677	NaN	0.23697	NaN	0.198586	NaN	0.18101
NaN	NaN	0.326179	NaN	0.272323	NaN	0.241818	NaN	0.202626	NaN	0.186263
NaN	NaN	0.267535	NaN	0.271313	NaN	0.242424	NaN	0.201414	NaN	0.189697
NaN	NaN	0.294749	NaN	0.266061	NaN	0.245051	NaN	0.194343	NaN	0.185657
NaN	NaN	0.284783	NaN	0.26	NaN	0.236364	NaN	0.188081	NaN	0.18101
NaN	NaN	0.250287	NaN	0.261616	NaN	0.22101	NaN	0.189495	NaN	0.178586
NaN	NaN	0.338061	NaN	0.286263	NaN	0.250101	NaN	0.197778	NaN	0.184444
NaN	NaN	0.280567	NaN	0.24202	NaN	0.222222	NaN	0.174343	NaN	0.170101
NaN	NaN	0.305481	NaN	0.273333	NaN	0.242424	NaN	0.197172	NaN	0.184848
NaN	NaN	0.279034	NaN	0.269899	NaN	0.226869	NaN	0.194545	NaN	0.172323
NaN	NaN	0.308164	NaN	0.273939	NaN	0.250909	NaN	0.199596	NaN	0.177778
NaN	NaN	0.306631	NaN	0.270909	NaN	0.239192	NaN	0.193333	NaN	0.173535
NaN	NaN	0.274435	NaN	0.26101	NaN	0.231111	NaN	0.188889	NaN	0.171919
NaN	NaN	0.282484	NaN	0.257576	NaN	0.230101	NaN	0.185253	NaN	0.174343
NaN	NaN	0.280951	NaN	0.256162	NaN	0.232727	NaN	0.193535	NaN	0.177172
NaN	NaN	0.305864	NaN	0.275758	NaN	0.242222	NaN	0.191717	NaN	0.188485
NaN	NaN	0.317363	NaN	0.275354	NaN	0.249899	NaN	0.199192	NaN	0.176768
NaN	NaN	0.270985	NaN	0.259596	NaN	0.223434	NaN	0.189091	NaN	0.170505
NaN	NaN	0.263319	NaN	0.26404	NaN	0.222424	NaN	0.185657	NaN	0.167273
NaN	NaN	0.2844	NaN	0.260606	NaN	0.22404	NaN	0.185859	NaN	0.172121
NaN	NaN	0.267535	NaN	0.27596	NaN	0.231717	NaN	0.187273	NaN	0.169697
NaN	NaN	0.272518	NaN	0.270303	NaN	0.237778	NaN	0.200202	NaN	0.182424
NaN	NaN	0.267919	NaN	0.269293	NaN	0.230505	NaN	0.193535	NaN	0.167677
NaN	NaN	0.268685	NaN	0.246263	NaN	0.232727	NaN	0.185253	NaN	0.170303
NaN	NaN	0.275968	NaN	0.251717	NaN	0.221616	NaN	0.192929	NaN	0.179394
NaN	NaN	0.31123	NaN	0.292323	NaN	0.249495	NaN	0.207273	NaN	0.195758
NaN	NaN	0.328478	NaN	0.270101	NaN	0.237374	NaN	0.199596	NaN	0.165455
NaN	NaN	0.325029	NaN	0.275152	NaN	0.250303	NaN	0.202626	NaN	0.181414
NaN	NaN	0.279034	NaN	0.266869	NaN	0.232525	NaN	0.195152	NaN	0.173737
NaN	NaN	0.278651	NaN	0.259192	NaN	0.239596	NaN	0.188687	NaN	0.18303
NaN	NaN	0.299348	NaN	0.256162	NaN	0.226263	NaN	0.18	NaN	0.167273
NaN	NaN	0.283634	NaN	0.268889	NaN	0.241414	NaN	0.196364	NaN	0.18101
NaN	NaN	0.260253	NaN	0.250101	NaN	0.231717	NaN	0.183838	NaN	0.167879
NaN	NaN	0.273285	NaN	0.249899	NaN	0.234747	NaN	0.18101	NaN	0.18202
NaN	NaN	0.238022	NaN	0.254949	NaN	0.227475	NaN	0.187475	NaN	0.170909
NaN	NaN	0.292449	NaN	0.260606	NaN	0.244242	NaN	0.184242	NaN	0.18404
NaN	NaN	0.284017	NaN	0.259394	NaN	0.235354	NaN	0.194141	NaN	0.172323
NaN	NaN	0.31698	NaN	0.270909	NaN	0.250707	NaN	0.19596	NaN	0.181212
NaN	NaN	0.281717	NaN	0.267273	NaN	0.234747	NaN	0.194343	NaN	0.181414
NaN	NaN	0.280951	NaN	0.248889	NaN	0.225657	NaN	0.189293	NaN	0.176162
NaN	NaN	0.307781	NaN	0.258182	NaN	0.226061	NaN	0.188485	NaN	0.172929
NaN	NaN	0.259103	NaN	0.255758	NaN	0.227071	NaN	0.192323	NaN	0.169495
NaN	NaN	0.244155	NaN	0.241414	NaN	0.222626	NaN	0.174343	NaN	0.162222
NaN	NaN	0.268302	NaN	0.273737	NaN	0.234343	NaN	0.190707	NaN	0.183434
NaN	NaN	0.300498	NaN	0.26	NaN	0.243434	NaN	0.196768	NaN	0.17596
NaN	NaN	0.276351	NaN	0.258182	NaN	0.228283	NaN	0.180606	NaN	0.174747
NaN	NaN	0.323112	NaN	0.273535	NaN	0.255152	NaN	0.200404	NaN	0.17697
NaN	NaN	0.238406	NaN	0.250909	NaN	0.22101	NaN	0.185859	NaN	0.174141
NaN	NaN	0.281717	NaN	0.283434	NaN	0.236364	NaN	0.191515	NaN	0.18101
NaN	NaN	0.25987	NaN	0.272525	NaN	0.238384	NaN	0.194747	NaN	0.18202
NaN	NaN	0.247988	NaN	0.248283	NaN	0.224242	NaN	0.188687	NaN	0.177576
NaN	NaN	0.267535	NaN	0.260808	NaN	0.239596	NaN	0.191313	NaN	0.182222
NaN	NaN	0.2867	NaN	0.250909	NaN	0.227273	NaN	0.193737	NaN	0.177778
NaN	NaN	0.267535	NaN	0.257374	NaN	0.231313	NaN	0.182828	NaN	0.165253
NaN	NaN	0.279801	NaN	0.256364	NaN	0.235758	NaN	0.184848	NaN	0.172727
NaN	NaN	0.295132	NaN	0.261818	NaN	0.241414	NaN	0.189293	NaN	0.173939
NaN	NaN	0.290149	NaN	0.256768	NaN	0.230101	NaN	0.19697	NaN	0.186667
NaN	NaN	0.285933	NaN	0.27798	NaN	0.257172	NaN	0.208485	NaN	0.189091
NaN	NaN	0.306631	NaN	0.282424	NaN	0.239596	NaN	0.197374	NaN	0.183636
NaN	NaN	0.272901	NaN	0.261414	NaN	0.232525	NaN	0.194545	NaN	0.174141
NaN	NaN	0.264852	NaN	0.25798	NaN	0.221616	NaN	0.188687	NaN	0.178788
NaN	NaN	0.260636	NaN	0.264242	NaN	0.231717	NaN	0.190303	NaN	0.182222
NaN	NaN	0.323496	NaN	0.285657	NaN	0.252727	NaN	0.202626	NaN	0.184444
NaN	NaN	0.279417	NaN	0.256364	NaN	0.239394	NaN	0.193333	NaN	0.175758
NaN	NaN	0.274051	NaN	0.254747	NaN	0.233535	NaN	0.188889	NaN	0.177172
NaN	NaN	0.269069	NaN	0.251919	NaN	0.225253	NaN	0.190303	NaN	0.167879
NaN	NaN	0.25757	NaN	0.254949	NaN	0.23697	NaN	0.192727	NaN	0.172525
NaN	NaN	0.286317	NaN	0.268081	NaN	0.24303	NaN	0.201616	NaN	0.188081
NaN	NaN	0.259103	NaN	0.252525	NaN	0.227879	NaN	0.17798	NaN	0.170101
NaN	NaN	0.301265	NaN	0.278384	NaN	0.249091	NaN	0.198788	NaN	0.189495
NaN	NaN	0.265236	NaN	0.273333	NaN	0.243838	NaN	0.199192	NaN	0.185657
NaN	NaN	0.311997	NaN	0.278788	NaN	0.249899	NaN	0.204444	NaN	0.17596
NaN	NaN	0.28785	NaN	0.259394	NaN	0.232929	NaN	0.203434	NaN	0.176364
NaN	NaN	0.266769	NaN	0.241818	NaN	0.223434	NaN	0.173939	NaN	0.158182
NaN	NaN	0.25642	NaN	0.253131	NaN	0.22303	NaN	0.183434	NaN	0.172727
NaN	NaN	0.283634	NaN	0.259192	NaN	0.239596	NaN	0.189899	NaN	0.174141
NaN	NaN	0.25642	NaN	0.237778	NaN	0.218182	NaN	0.176162	NaN	0.161212
NaN	NaN	0.287083	NaN	0.264848	NaN	0.232323	NaN	0.190303	NaN	0.175152
NaN	NaN	0.319663	NaN	0.271515	NaN	0.226061	NaN	0.194545	NaN	0.177374
NaN	NaN	0.268302	NaN	0.25798	NaN	0.239798	NaN	0.19798	NaN	0.179596
NaN	NaN	0.261403	NaN	0.234141	NaN	0.228687	NaN	0.184444	NaN	0.171717
NaN	NaN	0.276351	NaN	0.26404	NaN	0.236768	NaN	0.186869	NaN	0.174141
NaN	NaN	0.267919	NaN	0.254545	NaN	0.232121	NaN	0.180404	NaN	0.17596
NaN	NaN	0.288233	NaN	0.262424	NaN	0.231111	NaN	0.184646	NaN	0.183636
NaN	NaN	0.272518	NaN	0.267475	NaN	0.238384	NaN	0.197172	NaN	0.173535
NaN	NaN	0.275585	NaN	0.258586	NaN	0.216364	NaN	0.191717	NaN	0.180606
NaN	NaN	0.305864	NaN	0.28	NaN	0.232323	NaN	0.187475	NaN	0.171717
NaN	NaN	0.244538	NaN	0.256566	NaN	0.219192	NaN	0.185051	NaN	0.170101
NaN	NaN	0.237639	NaN	0.260808	NaN	0.234949	NaN	0.185657	NaN	0.180404
NaN	NaN	0.254887	NaN	0.263434	NaN	0.226869	NaN	0.189495	NaN	0.174747
NaN	NaN	0.295899	NaN	0.247475	NaN	0.230303	NaN	0.182626	NaN	0.173737
NaN	NaN	0.265619	NaN	0.270707	NaN	0.247475	NaN	0.19899	NaN	0.183232
NaN	NaN	0.285933	NaN	0.274545	NaN	0.23697	NaN	0.203636	NaN	0.186869
NaN	NaN	0.28555	NaN	0.274141	NaN	0.243838	NaN	0.207273	NaN	0.183232
NaN	NaN	0.296282	NaN	0.260808	NaN	0.231111	NaN	0.19596	NaN	0.175152
NaN	NaN	0.279034	NaN	0.261616	NaN	0.23596	NaN	0.194545	NaN	0.172929
NaN	NaN	0.273668	NaN	0.263636	NaN	0.229091	NaN	0.20101	NaN	0.177172
NaN	NaN	0.28785	NaN	0.282626	NaN	0.246465	NaN	0.20404	NaN	0.187879
NaN	NaN	0.308931	NaN	0.28101	NaN	0.254343	NaN	0.207273	NaN	0.177778
NaN	NaN	0.31008	NaN	0.271313	NaN	0.240202	NaN	0.190101	NaN	0.18202
NaN	NaN	0.297049	NaN	0.270303	NaN	0.234343	NaN	0.199394	NaN	0.175152
NaN	NaN	0.278651	NaN	0.255758	NaN	0.239192	NaN	0.186263	NaN	0.181212
NaN	NaN	0.270985	NaN	0.263636	NaN	0.23697	NaN	0.190101	NaN	0.176162
NaN	NaN	0.291299	NaN	0.269899	NaN	0.24303	NaN	0.189091	NaN	0.175758
NaN	NaN	0.274051	NaN	0.279596	NaN	0.244444	NaN	0.198384	NaN	0.178182
NaN	NaN	0.245305	NaN	0.26101	NaN	0.228283	NaN	0.194747	NaN	0.171111
NaN	NaN	0.246455	NaN	0.240404	NaN	0.226061	NaN	0.180202	NaN	0.16101
NaN	NaN	0.278268	NaN	0.255354	NaN	0.228889	NaN	0.185253	NaN	0.174141
NaN	NaN	0.292833	NaN	0.259798	NaN	0.234949	NaN	0.192525	NaN	0.17899
NaN	NaN	0.300882	NaN	0.258586	NaN	0.240606	NaN	0.191515	NaN	0.172121
NaN	NaN	0.241472	NaN	0.252525	NaN	0.240404	NaN	0.194343	NaN	0.179192
NaN	NaN	0.296282	NaN	0.274545	NaN	0.230707	NaN	0.195354	NaN	0.183636
NaN	NaN	0.273285	NaN	0.260404	NaN	0.235556	NaN	0.196162	NaN	0.173535
NaN	NaN	0.289383	NaN	0.27697	NaN	0.246061	NaN	0.199192	NaN	0.188081
NaN	NaN	0.303565	NaN	0.274545	NaN	0.248485	NaN	0.203232	NaN	0.182626
NaN	NaN	0.262936	NaN	0.24101	NaN	0.221616	NaN	0.181414	NaN	0.159596
NaN	NaN	0.34036	NaN	0.277374	NaN	0.23798	NaN	0.190909	NaN	0.176566
NaN	NaN	0.295516	NaN	0.249293	NaN	0.227879	NaN	0.189697	NaN	0.174949
NaN	NaN	0.224607	NaN	0.249495	NaN	0.223434	NaN	0.181818	NaN	0.166869
NaN	NaN	0.264469	NaN	0.249495	NaN	0.223434	NaN	0.184444	NaN	0.164444
NaN	NaN	0.318896	NaN	0.279192	NaN	0.251717	NaN	0.200808	NaN	0.174747
NaN	NaN	0.302415	NaN	0.262424	NaN	0.230101	NaN	0.188889	NaN	0.168889
NaN	NaN	0.25642	NaN	0.241616	NaN	0.235758	NaN	0.182424	NaN	0.169293
NaN	NaN	0.25872	NaN	0.236768	NaN	0.218182	NaN	0.172929	NaN	0.166061
NaN	NaN	0.303948	NaN	0.251515	NaN	0.225657	NaN	0.190505	NaN	0.172525
NaN	NaN	0.289766	NaN	0.250303	NaN	0.241616	NaN	0.192525	NaN	0.178586
NaN	NaN	0.243772	NaN	0.254949	NaN	0.229697	NaN	0.181616	NaN	0.177172
NaN	NaN	0.289383	NaN	0.265051	NaN	0.237374	NaN	0.191515	NaN	0.170303
NaN	NaN	0.239939	NaN	0.257576	NaN	0.224242	NaN	0.183636	NaN	0.174343
NaN	NaN	0.308547	NaN	0.276768	NaN	0.247475	NaN	0.200404	NaN	0.189697
NaN	NaN	0.238406	NaN	0.239394	NaN	0.230707	NaN	0.180404	NaN	0.166869
NaN	NaN	0.263703	NaN	0.259798	NaN	0.230303	NaN	0.191515	NaN	0.173333
NaN	NaN	0.282867	NaN	0.288283	NaN	0.257576	NaN	0.209495	NaN	0.191717
NaN	NaN	0.275968	NaN	0.266869	NaN	0.253737	NaN	0.19798	NaN	0.177172
NaN	NaN	0.304331	NaN	0.285859	NaN	0.252525	NaN	0.200606	NaN	0.185455
NaN	NaN	0.265236	NaN	0.252929	NaN	0.226869	NaN	0.189091	NaN	0.170505
NaN	NaN	0.225374	NaN	0.249697	NaN	0.216566	NaN	0.185253	NaN	0.170303
NaN	NaN	0.264469	NaN	0.24101	NaN	0.21697	NaN	0.175354	NaN	0.170707
NaN	NaN	0.295899	NaN	0.279596	NaN	0.238182	NaN	0.190909	NaN	0.178384
NaN	NaN	0.2844	NaN	0.254545	NaN	0.229495	NaN	0.183838	NaN	0.167273
NaN	NaN	0.244921	NaN	0.257576	NaN	0.234141	NaN	0.195758	NaN	0.182828
[truncated: 8,002 more rows]

## Sheet: Figure 2a middle
Figure 2a - middle row (macaques)	Subject-specific values and null distributions for communication density. Values are grouped for k-shortest paths (1st, 2nd, 3rd, 4th, 5th k-shortest paths).
q-NCS - subject sex	q-NCS - 1-shortest path	q-NCS null - 1-shortest path	q-NCS - 2-shortest path	q-NCS null - 2-shortest path	q-NCS - 3-shortest path	q-NCS null - 3-shortest path	q-NCS - 4-shortest path	q-NCS null - 4-shortest path	q-NCS - 5-shortest path	q-NCS null - 5-shortest path
male	0.36612	0.293033	0.367359	0.270099	0.321289	0.231557	0.25414	0.199036	0.231557	0.162602
male	0.358607	0.346311	0.374887	0.273412	0.324902	0.235471	0.250226	0.183981	0.259861	0.171334
male	0.325137	0.265027	0.344776	0.252033	0.294791	0.223427	0.23246	0.180367	0.211984	0.157182
male	0.396858	0.308743	0.380608	0.292382	0.32972	0.248118	0.264077	0.193917	0.246612	0.171334
male	0.401639	0.227459	0.385125	0.264077	0.317675	0.220717	0.253839	0.174345	0.228546	0.164709
male	0.284836	0.295765	0.30533	0.277928	0.265884	0.250527	0.208973	0.182174	0.19452	0.166516
female	0.496585	0.289617	0.44595	0.283047	0.388738	0.255947	0.327913	0.208973	0.299609	0.179765
male	0.382514	0.321038	0.380608	0.285456	0.316471	0.249925	0.26227	0.185486	0.230955	0.164709
female	0.397541	0.296448	0.388738	0.277025	0.330924	0.237579	0.278832	0.176453	0.233966	0.164408
NaN	NaN	0.29918	NaN	0.281843	NaN	0.230955	NaN	0.182174	NaN	0.169527
NaN	NaN	0.245902	NaN	0.225836	NaN	0.193315	NaN	0.156579	NaN	0.15146
NaN	NaN	0.300546	NaN	0.2704	NaN	0.22975	NaN	0.179464	NaN	0.171635
NaN	NaN	0.308743	NaN	0.289973	NaN	0.249925	NaN	0.190906	NaN	0.178862
NaN	NaN	0.294399	NaN	0.271003	NaN	0.246914	NaN	0.190605	NaN	0.175851
NaN	NaN	0.275273	NaN	0.269196	NaN	0.222523	NaN	0.173141	NaN	0.151762
NaN	NaN	0.293033	NaN	0.281542	NaN	0.246914	NaN	0.182174	NaN	0.154472
NaN	NaN	0.256148	NaN	0.255646	NaN	0.229449	NaN	0.17826	NaN	0.162903
NaN	NaN	0.276639	NaN	0.264077	NaN	0.230653	NaN	0.172237	NaN	0.164408
NaN	NaN	0.288934	NaN	0.2704	NaN	0.236375	NaN	0.1891	NaN	0.168022
NaN	NaN	0.238388	NaN	0.239988	NaN	0.20265	NaN	0.164408	NaN	0.149654
NaN	NaN	0.275273	NaN	0.282144	NaN	0.239988	NaN	0.182475	NaN	0.159289
NaN	NaN	0.300546	NaN	0.269798	NaN	0.231557	NaN	0.178862	NaN	0.167721
NaN	NaN	0.29918	NaN	0.290274	NaN	0.234267	NaN	0.193014	NaN	0.167118
NaN	NaN	0.261612	NaN	0.283047	NaN	0.229148	NaN	0.180668	NaN	0.170732
NaN	NaN	0.282104	NaN	0.272508	NaN	0.2433	NaN	0.179765	NaN	0.15688
NaN	NaN	0.29235	NaN	0.25414	NaN	0.22704	NaN	0.175851	NaN	0.155375
NaN	NaN	0.26571	NaN	0.287865	NaN	0.252635	NaN	0.192412	NaN	0.179765
NaN	NaN	0.304645	NaN	0.277025	NaN	0.243601	NaN	0.194219	NaN	0.182174
NaN	NaN	0.287568	NaN	0.282144	NaN	0.232761	NaN	0.182776	NaN	0.171033
NaN	NaN	0.267077	NaN	0.284252	NaN	0.229148	NaN	0.18368	NaN	0.166215
NaN	NaN	0.295765	NaN	0.305932	NaN	0.244505	NaN	0.19452	NaN	0.184583
NaN	NaN	0.245902	NaN	0.265583	NaN	0.221018	NaN	0.179765	NaN	0.161698
NaN	NaN	0.282104	NaN	0.267992	NaN	0.22975	NaN	0.1891	NaN	0.168022
NaN	NaN	0.29918	NaN	0.273111	NaN	0.241795	NaN	0.185486	NaN	0.171334
NaN	NaN	0.311475	NaN	0.277326	NaN	0.242999	NaN	0.191207	NaN	0.163204
NaN	NaN	0.26776	NaN	0.267389	NaN	0.23788	NaN	0.184884	NaN	0.171334
NaN	NaN	0.279372	NaN	0.262873	NaN	0.229148	NaN	0.179765	NaN	0.165613
NaN	NaN	0.313525	NaN	0.279735	NaN	0.244505	NaN	0.188196	NaN	0.18097
NaN	NaN	0.297814	NaN	0.285155	NaN	0.247817	NaN	0.190003	NaN	0.177055
NaN	NaN	0.267077	NaN	0.249925	NaN	0.215297	NaN	0.168925	NaN	0.163204
NaN	NaN	0.266393	NaN	0.275821	NaN	0.231557	NaN	0.180668	NaN	0.169527
NaN	NaN	0.275956	NaN	0.270702	NaN	0.224631	NaN	0.174646	NaN	0.171334
NaN	NaN	0.249317	NaN	0.258055	NaN	0.225233	NaN	0.177958	NaN	0.164709
NaN	NaN	0.28347	NaN	0.277326	NaN	0.235772	NaN	0.174646	NaN	0.177356
NaN	NaN	0.306694	NaN	0.274616	NaN	0.226438	NaN	0.187895	NaN	0.160795
NaN	NaN	0.301913	NaN	0.283047	NaN	0.246612	NaN	0.184884	NaN	0.159892
NaN	NaN	0.262295	NaN	0.247516	NaN	0.221921	NaN	0.177055	NaN	0.160795
NaN	NaN	0.311475	NaN	0.286962	NaN	0.239085	NaN	0.192713	NaN	0.168624
NaN	NaN	0.327186	NaN	0.30262	NaN	0.251731	NaN	0.209274	NaN	0.181572
NaN	NaN	0.28347	NaN	0.288166	NaN	0.241494	NaN	0.186992	NaN	0.163806
NaN	NaN	0.365437	NaN	0.300512	NaN	0.247817	NaN	0.20536	NaN	0.188196
NaN	NaN	0.246585	NaN	0.271906	NaN	0.230051	NaN	0.18368	NaN	0.170129
NaN	NaN	0.305328	NaN	0.301716	NaN	0.241192	NaN	0.185787	NaN	0.171033
NaN	NaN	0.331967	NaN	0.292081	NaN	0.25143	NaN	0.195423	NaN	0.171936
NaN	NaN	0.271175	NaN	0.287263	NaN	0.239085	NaN	0.191207	NaN	0.171936
NaN	NaN	0.233607	NaN	0.256248	NaN	0.22704	NaN	0.18097	NaN	0.162301
NaN	NaN	0.284836	NaN	0.279133	NaN	0.2433	NaN	0.190304	NaN	0.166215
NaN	NaN	0.260929	NaN	0.256549	NaN	0.217404	NaN	0.176453	NaN	0.162602
NaN	NaN	0.296448	NaN	0.283047	NaN	0.239085	NaN	0.17555	NaN	0.165011
NaN	NaN	0.25	NaN	0.25143	NaN	0.217103	NaN	0.173141	NaN	0.158988
NaN	NaN	0.247951	NaN	0.273713	NaN	0.234869	NaN	0.184583	NaN	0.168022
NaN	NaN	0.26571	NaN	0.25143	NaN	0.228847	NaN	0.174044	NaN	0.15959
NaN	NaN	0.327869	NaN	0.295393	NaN	0.255947	NaN	0.19723	NaN	0.169828
NaN	NaN	0.280738	NaN	0.274917	NaN	0.23517	NaN	0.186992	NaN	0.162301
NaN	NaN	0.317623	NaN	0.297501	NaN	0.252334	NaN	0.19994	NaN	0.181873
NaN	NaN	0.280055	NaN	0.266486	NaN	0.230051	NaN	0.1891	NaN	0.175248
NaN	NaN	0.263661	NaN	0.272809	NaN	0.226137	NaN	0.185185	NaN	0.163806
NaN	NaN	0.280738	NaN	0.267992	NaN	0.232761	NaN	0.192412	NaN	0.158988
NaN	NaN	0.287568	NaN	0.30262	NaN	0.250828	NaN	0.203553	NaN	0.177958
NaN	NaN	0.240437	NaN	0.263776	NaN	0.238181	NaN	0.179765	NaN	0.157483
NaN	NaN	0.282104	NaN	0.266185	NaN	0.235772	NaN	0.191207	NaN	0.165312
NaN	NaN	0.286202	NaN	0.285155	NaN	0.228245	NaN	0.178561	NaN	0.166516
NaN	NaN	0.303279	NaN	0.290274	NaN	0.245107	NaN	0.183379	NaN	0.165914
NaN	NaN	0.310792	NaN	0.300512	NaN	0.257754	NaN	0.199639	NaN	0.168925
NaN	NaN	0.280055	NaN	0.271304	NaN	0.236375	NaN	0.177356	NaN	0.160795
NaN	NaN	0.282787	NaN	0.274014	NaN	0.236073	NaN	0.180668	NaN	0.157483
NaN	NaN	0.321038	NaN	0.287263	NaN	0.249322	NaN	0.194219	NaN	0.177657
NaN	NaN	0.286202	NaN	0.263174	NaN	0.231557	NaN	0.18639	NaN	0.163204
NaN	NaN	0.291667	NaN	0.269798	NaN	0.23788	NaN	0.187594	NaN	0.174646
NaN	NaN	0.296448	NaN	0.278832	NaN	0.223728	NaN	0.186089	NaN	0.177657
NaN	NaN	0.271858	NaN	0.273111	NaN	0.229449	NaN	0.186992	NaN	0.166817
NaN	NaN	0.270492	NaN	0.270702	NaN	0.229148	NaN	0.173442	NaN	0.159892
NaN	NaN	0.276639	NaN	0.273713	NaN	0.234568	NaN	0.185787	NaN	0.171334
NaN	NaN	0.306011	NaN	0.271906	NaN	0.239386	NaN	0.182475	NaN	0.176754
NaN	NaN	0.290984	NaN	0.26769	NaN	0.225233	NaN	0.177958	NaN	0.155375
NaN	NaN	0.318989	NaN	0.286962	NaN	0.252334	NaN	0.192412	NaN	0.168022
NaN	NaN	0.293716	NaN	0.261668	NaN	0.225233	NaN	0.17826	NaN	0.163204
NaN	NaN	0.262295	NaN	0.259861	NaN	0.223728	NaN	0.177356	NaN	0.163505
NaN	NaN	0.285519	NaN	0.272207	NaN	0.233665	NaN	0.18097	NaN	0.159289
NaN	NaN	0.244536	NaN	0.248419	NaN	0.224029	NaN	0.179163	NaN	0.163806
NaN	NaN	0.278689	NaN	0.274616	NaN	0.227943	NaN	0.182776	NaN	0.169527
NaN	NaN	0.252049	NaN	0.252936	NaN	0.211984	NaN	0.165312	NaN	0.150858
NaN	NaN	0.254781	NaN	0.260464	NaN	0.226137	NaN	0.188497	NaN	0.162903
NaN	NaN	0.271858	NaN	0.253839	NaN	0.214694	NaN	0.174646	NaN	0.15959
NaN	NaN	0.305328	NaN	0.274616	NaN	0.230051	NaN	0.177356	NaN	0.17555
NaN	NaN	0.34153	NaN	0.304426	NaN	0.25956	NaN	0.206865	NaN	0.186089
NaN	NaN	0.320355	NaN	0.283951	NaN	0.242397	NaN	0.184884	NaN	0.169828
NaN	NaN	0.284153	NaN	0.274917	NaN	0.233665	NaN	0.184282	NaN	0.168022
NaN	NaN	0.240437	NaN	0.244806	NaN	0.214092	NaN	0.167419	NaN	0.153869
NaN	NaN	0.282787	NaN	0.25956	NaN	0.235471	NaN	0.19994	NaN	0.167419
NaN	NaN	0.300546	NaN	0.263475	NaN	0.223728	NaN	0.175851	NaN	0.166516
NaN	NaN	0.250683	NaN	0.258356	NaN	0.222824	NaN	0.174646	NaN	0.15688
NaN	NaN	0.288251	NaN	0.258356	NaN	0.227943	NaN	0.186691	NaN	0.159892
NaN	NaN	0.23224	NaN	0.234568	NaN	0.211683	NaN	0.165613	NaN	0.153568
NaN	NaN	0.289617	NaN	0.266787	NaN	0.22975	NaN	0.177356	NaN	0.165914
NaN	NaN	0.300546	NaN	0.261367	NaN	0.235772	NaN	0.18097	NaN	0.168022
NaN	NaN	0.324454	NaN	0.289371	NaN	0.246914	NaN	0.1891	NaN	0.169226
NaN	NaN	0.336749	NaN	0.297501	NaN	0.260163	NaN	0.20265	NaN	0.174646
NaN	NaN	0.303279	NaN	0.263174	NaN	0.234869	NaN	0.191207	NaN	0.172538
NaN	NaN	0.328552	NaN	0.296597	NaN	0.247215	NaN	0.195724	NaN	0.181271
NaN	NaN	0.289617	NaN	0.281241	NaN	0.227943	NaN	0.177958	NaN	0.157483
NaN	NaN	0.293716	NaN	0.25956	NaN	0.22433	NaN	0.187594	NaN	0.158386
NaN	NaN	0.302596	NaN	0.277928	NaN	0.231858	NaN	0.183981	NaN	0.163505
NaN	NaN	0.266393	NaN	0.267088	NaN	0.24059	NaN	0.167721	NaN	0.154773
NaN	NaN	0.320355	NaN	0.264679	NaN	0.239386	NaN	0.191207	NaN	0.169527
NaN	NaN	0.300546	NaN	0.28636	NaN	0.245107	NaN	0.196326	NaN	0.182776
NaN	NaN	0.286202	NaN	0.284252	NaN	0.226137	NaN	0.186089	NaN	0.163204
NaN	NaN	0.30123	NaN	0.286962	NaN	0.239386	NaN	0.171334	NaN	0.171334
NaN	NaN	0.287568	NaN	0.279434	NaN	0.236375	NaN	0.185185	NaN	0.162903
NaN	NaN	0.300546	NaN	0.269196	NaN	0.229449	NaN	0.187293	NaN	0.167721
NaN	NaN	0.325137	NaN	0.294188	NaN	0.246311	NaN	0.199338	NaN	0.177055
NaN	NaN	0.261612	NaN	0.261367	NaN	0.227943	NaN	0.179464	NaN	0.163505
NaN	NaN	0.336066	NaN	0.296597	NaN	0.247516	NaN	0.18368	NaN	0.180668
NaN	NaN	0.269126	NaN	0.26769	NaN	0.228847	NaN	0.176453	NaN	0.15959
NaN	NaN	0.284153	NaN	0.265583	NaN	0.234568	NaN	0.180668	NaN	0.163806
NaN	NaN	0.278005	NaN	0.267992	NaN	0.237278	NaN	0.18639	NaN	0.181572
NaN	NaN	0.275956	NaN	0.272207	NaN	0.235471	NaN	0.174646	NaN	0.162301
NaN	NaN	0.320355	NaN	0.294791	NaN	0.260765	NaN	0.20265	NaN	0.174947
NaN	NaN	0.295765	NaN	0.267389	NaN	0.230955	NaN	0.178862	NaN	0.159892
NaN	NaN	0.303962	NaN	0.281241	NaN	0.247215	NaN	0.186089	NaN	0.161698
NaN	NaN	0.261612	NaN	0.2704	NaN	0.216501	NaN	0.172538	NaN	0.165914
NaN	NaN	0.288251	NaN	0.273111	NaN	0.242698	NaN	0.190003	NaN	0.166215
NaN	NaN	0.265027	NaN	0.249925	NaN	0.234568	NaN	0.174646	NaN	0.168624
NaN	NaN	0.282787	NaN	0.282144	NaN	0.230352	NaN	0.184884	NaN	0.168022
NaN	NaN	0.303279	NaN	0.292081	NaN	0.227642	NaN	0.184282	NaN	0.158085
NaN	NaN	0.261612	NaN	0.273111	NaN	0.233966	NaN	0.171936	NaN	0.156579
NaN	NaN	0.299863	NaN	0.26769	NaN	0.239988	NaN	0.184583	NaN	0.161999
NaN	NaN	0.289617	NaN	0.269196	NaN	0.225836	NaN	0.179464	NaN	0.162301
NaN	NaN	0.281421	NaN	0.269196	NaN	0.234568	NaN	0.174646	NaN	0.161096
NaN	NaN	0.286202	NaN	0.268895	NaN	0.231858	NaN	0.179163	NaN	0.164408
NaN	NaN	0.323087	NaN	0.307136	NaN	0.257754	NaN	0.199639	NaN	0.181572
NaN	NaN	0.306694	NaN	0.275519	NaN	0.235772	NaN	0.18368	NaN	0.176453
NaN	NaN	0.247951	NaN	0.277627	NaN	0.220717	NaN	0.186992	NaN	0.161397
NaN	NaN	0.307377	NaN	0.26227	NaN	0.231858	NaN	0.190906	NaN	0.168323
NaN	NaN	0.284153	NaN	0.261668	NaN	0.220114	NaN	0.182174	NaN	0.164107
NaN	NaN	0.307377	NaN	0.272809	NaN	0.242397	NaN	0.18097	NaN	0.168925
NaN	NaN	0.337432	NaN	0.304727	NaN	0.255044	NaN	0.206263	NaN	0.18368
NaN	NaN	0.297131	NaN	0.268895	NaN	0.242999	NaN	0.202048	NaN	0.172538
NaN	NaN	0.308743	NaN	0.286058	NaN	0.238482	NaN	0.191207	NaN	0.186089
NaN	NaN	0.26776	NaN	0.268895	NaN	0.217706	NaN	0.180367	NaN	0.157483
NaN	NaN	0.322404	NaN	0.274616	NaN	0.244806	NaN	0.193014	NaN	0.174044
NaN	NaN	0.299863	NaN	0.279735	NaN	0.246612	NaN	0.177356	NaN	0.171334
NaN	NaN	0.290301	NaN	0.268895	NaN	0.227943	NaN	0.180367	NaN	0.166215
NaN	NaN	0.278005	NaN	0.270099	NaN	0.234568	NaN	0.17826	NaN	0.162903
NaN	NaN	0.314208	NaN	0.293285	NaN	0.255345	NaN	0.19181	NaN	0.169527
NaN	NaN	0.27459	NaN	0.274014	NaN	0.238181	NaN	0.17826	NaN	0.162903
NaN	NaN	0.287568	NaN	0.28907	NaN	0.23246	NaN	0.192412	NaN	0.173141
NaN	NaN	0.293033	NaN	0.273412	NaN	0.23517	NaN	0.177356	NaN	0.159289
NaN	NaN	0.280738	NaN	0.266787	NaN	0.238181	NaN	0.173743	NaN	0.161397
NaN	NaN	0.298497	NaN	0.284854	NaN	0.255947	NaN	0.202349	NaN	0.186992
NaN	NaN	0.305328	NaN	0.283047	NaN	0.236375	NaN	0.187895	NaN	0.181271
NaN	NaN	0.250683	NaN	0.252936	NaN	0.217706	NaN	0.168022	NaN	0.158085
NaN	NaN	0.280055	NaN	0.271304	NaN	0.241494	NaN	0.18368	NaN	0.177055
NaN	NaN	0.256831	NaN	0.255044	NaN	0.219211	NaN	0.173442	NaN	0.162903
NaN	NaN	0.245219	NaN	0.260163	NaN	0.228546	NaN	0.176152	NaN	0.163505
NaN	NaN	0.284153	NaN	0.282746	NaN	0.234869	NaN	0.184282	NaN	0.162301
NaN	NaN	0.325137	NaN	0.292081	NaN	0.238482	NaN	0.187895	NaN	0.171033
NaN	NaN	0.262295	NaN	0.260765	NaN	0.224631	NaN	0.170732	NaN	0.175248
NaN	NaN	0.315574	NaN	0.280638	NaN	0.245709	NaN	0.196628	NaN	0.174345
NaN	NaN	0.295765	NaN	0.279735	NaN	0.235772	NaN	0.178561	NaN	0.162903
NaN	NaN	0.272541	NaN	0.268293	NaN	0.242698	NaN	0.186992	NaN	0.167721
NaN	NaN	0.250683	NaN	0.249322	NaN	0.222523	NaN	0.168925	NaN	0.160795
NaN	NaN	0.27459	NaN	0.245408	NaN	0.231256	NaN	0.178561	NaN	0.155074
NaN	NaN	0.239754	NaN	0.245107	NaN	0.217706	NaN	0.169226	NaN	0.153267
NaN	NaN	0.284836	NaN	0.284553	NaN	0.2433	NaN	0.180367	NaN	0.171936
NaN	NaN	0.262978	NaN	0.268895	NaN	0.229449	NaN	0.18368	NaN	0.168323
NaN	NaN	0.30806	NaN	0.273111	NaN	0.231256	NaN	0.186992	NaN	0.163204
NaN	NaN	0.299863	NaN	0.272809	NaN	0.234267	NaN	0.190003	NaN	0.173141
NaN	NaN	0.311475	NaN	0.286058	NaN	0.246914	NaN	0.182174	NaN	0.158386
NaN	NaN	0.288251	NaN	0.280036	NaN	0.227642	NaN	0.180367	NaN	0.162903
NaN	NaN	0.297814	NaN	0.259861	NaN	0.233665	NaN	0.185787	NaN	0.167419
NaN	NaN	0.252049	NaN	0.257453	NaN	0.225534	NaN	0.174345	NaN	0.160795
NaN	NaN	0.26571	NaN	0.265884	NaN	0.242397	NaN	0.171334	NaN	0.167721
NaN	NaN	0.277322	NaN	0.257754	NaN	0.222824	NaN	0.167419	NaN	0.159289
NaN	NaN	0.273907	NaN	0.276122	NaN	0.235772	NaN	0.1891	NaN	0.157483
NaN	NaN	0.240437	NaN	0.258356	NaN	0.217706	NaN	0.168022	NaN	0.155676
NaN	NaN	0.275273	NaN	0.274616	NaN	0.22704	NaN	0.18368	NaN	0.172538
NaN	NaN	0.298497	NaN	0.280337	NaN	0.244806	NaN	0.192412	NaN	0.158687
NaN	NaN	0.306011	NaN	0.283047	NaN	0.22975	NaN	0.185486	NaN	0.15959
NaN	NaN	0.313525	NaN	0.298103	NaN	0.2433	NaN	0.185486	NaN	0.17284
NaN	NaN	0.295082	NaN	0.269497	NaN	0.236073	NaN	0.183077	NaN	0.164107
NaN	NaN	0.318306	NaN	0.277326	NaN	0.228546	NaN	0.190605	NaN	0.166817
NaN	NaN	0.277322	NaN	0.259259	NaN	0.22975	NaN	0.171936	NaN	0.15417
NaN	NaN	0.318989	NaN	0.303824	NaN	0.241795	NaN	0.199338	NaN	0.184583
NaN	NaN	0.318306	NaN	0.299307	NaN	0.249624	NaN	0.200843	NaN	0.174646
NaN	NaN	0.258197	NaN	0.256248	NaN	0.23246	NaN	0.182475	NaN	0.162602
NaN	NaN	0.262295	NaN	0.262572	NaN	0.22433	NaN	0.18097	NaN	0.156278
NaN	NaN	0.25888	NaN	0.253839	NaN	0.228245	NaN	0.17826	NaN	0.157784
NaN	NaN	0.267077	NaN	0.271304	NaN	0.243601	NaN	0.18639	NaN	0.160494
NaN	NaN	0.275273	NaN	0.261066	NaN	0.220416	NaN	0.185787	NaN	0.169226
NaN	NaN	0.322404	NaN	0.276724	NaN	0.245709	NaN	0.18639	NaN	0.164408
NaN	NaN	0.26776	NaN	0.259861	NaN	0.225534	NaN	0.174044	NaN	0.15688
NaN	NaN	0.317623	NaN	0.288467	NaN	0.232159	NaN	0.183981	NaN	0.158988
NaN	NaN	0.271858	NaN	0.282746	NaN	0.227943	NaN	0.177958	NaN	0.156278
NaN	NaN	0.290301	NaN	0.2704	NaN	0.230352	NaN	0.182174	NaN	0.163204
NaN	NaN	0.265027	NaN	0.281241	NaN	0.247817	NaN	0.185185	NaN	0.186089
NaN	NaN	0.300546	NaN	0.2972	NaN	0.253237	NaN	0.206865	NaN	0.181271
NaN	NaN	0.254781	NaN	0.266486	NaN	0.234267	NaN	0.181873	NaN	0.164709
NaN	NaN	0.282104	NaN	0.274616	NaN	0.227642	NaN	0.179765	NaN	0.162301
NaN	NaN	0.286885	NaN	0.272207	NaN	0.237579	NaN	0.198133	NaN	0.169828
NaN	NaN	0.251366	NaN	0.2433	NaN	0.219813	NaN	0.164408	NaN	0.141524
NaN	NaN	0.30806	NaN	0.289973	NaN	0.247215	NaN	0.198434	NaN	0.174345
NaN	NaN	0.284153	NaN	0.275821	NaN	0.225836	NaN	0.181271	NaN	0.163505
NaN	NaN	0.256148	NaN	0.278531	NaN	0.22704	NaN	0.181873	NaN	0.167419
NaN	NaN	0.338798	NaN	0.293586	NaN	0.245709	NaN	0.199036	NaN	0.179163
NaN	NaN	0.224044	NaN	0.22704	NaN	0.190304	NaN	0.15417	NaN	0.15417
NaN	NaN	0.278005	NaN	0.279434	NaN	0.224932	NaN	0.176453	NaN	0.170431
NaN	NaN	0.296448	NaN	0.281542	NaN	0.249021	NaN	0.193917	NaN	0.167118
NaN	NaN	0.322404	NaN	0.280939	NaN	0.236375	NaN	0.194219	NaN	0.162602
NaN	NaN	0.29918	NaN	0.293586	NaN	0.255345	NaN	0.19994	NaN	0.17284
NaN	NaN	0.293033	NaN	0.272207	NaN	0.230352	NaN	0.185185	NaN	0.155977
NaN	NaN	0.297131	NaN	0.266486	NaN	0.245107	NaN	0.183077	NaN	0.167721
NaN	NaN	0.295765	NaN	0.28636	NaN	0.253538	NaN	0.195423	NaN	0.173141
NaN	NaN	0.294399	NaN	0.271605	NaN	0.235772	NaN	0.185185	NaN	0.176754
NaN	NaN	0.258197	NaN	0.267992	NaN	0.239988	NaN	0.177356	NaN	0.166817
NaN	NaN	0.284153	NaN	0.261066	NaN	0.217103	NaN	0.17555	NaN	0.171334
NaN	NaN	0.344262	NaN	0.29178	NaN	0.242397	NaN	0.201746	NaN	0.184282
NaN	NaN	0.25	NaN	0.263776	NaN	0.218308	NaN	0.168925	NaN	0.158085
NaN	NaN	0.302596	NaN	0.281542	NaN	0.240289	NaN	0.180668	NaN	0.177356
NaN	NaN	0.249317	NaN	0.255345	NaN	0.21891	NaN	0.165312	NaN	0.155375
NaN	NaN	0.254781	NaN	0.258055	NaN	0.213189	NaN	0.170431	NaN	0.158687
NaN	NaN	0.286885	NaN	0.273713	NaN	0.231557	NaN	0.192713	NaN	0.182475
NaN	NaN	0.273224	NaN	0.266486	NaN	0.219512	NaN	0.173141	NaN	0.150256
NaN	NaN	0.307377	NaN	0.290575	NaN	0.244806	NaN	0.192713	NaN	0.166516
NaN	NaN	0.295765	NaN	0.293586	NaN	0.23788	NaN	0.194821	NaN	0.166215
NaN	NaN	0.271858	NaN	0.275821	NaN	0.248419	NaN	0.188799	NaN	0.165011
NaN	NaN	0.279372	NaN	0.259259	NaN	0.207769	NaN	0.170431	NaN	0.162602
NaN	NaN	0.281421	NaN	0.267389	NaN	0.237579	NaN	0.182776	NaN	0.156579
NaN	NaN	0.315574	NaN	0.301415	NaN	0.25143	NaN	0.200241	NaN	0.186691
NaN	NaN	0.264344	NaN	0.263776	NaN	0.237278	NaN	0.190304	NaN	0.174947
NaN	NaN	0.280055	NaN	0.254743	NaN	0.229148	NaN	0.188196	NaN	0.162301
NaN	NaN	0.243169	NaN	0.260765	NaN	0.221018	NaN	0.169527	NaN	0.152364
NaN	NaN	0.286885	NaN	0.276423	NaN	0.23246	NaN	0.181271	NaN	0.175248
NaN	NaN	0.289617	NaN	0.288768	NaN	0.246612	NaN	0.189702	NaN	0.162602
NaN	NaN	0.258197	NaN	0.257754	NaN	0.227341	NaN	0.179163	NaN	0.153869
NaN	NaN	0.295082	NaN	0.280337	NaN	0.230653	NaN	0.181572	NaN	0.164107
NaN	NaN	0.282787	NaN	0.29178	NaN	0.244806	NaN	0.194219	NaN	0.180066
NaN	NaN	0.295082	NaN	0.279133	NaN	0.249322	NaN	0.194219	NaN	0.176453
NaN	NaN	0.303279	NaN	0.293586	NaN	0.239085	NaN	0.187293	NaN	0.17284
NaN	NaN	0.303962	NaN	0.261066	NaN	0.221921	NaN	0.183981	NaN	0.158085
NaN	NaN	0.314891	NaN	0.286962	NaN	0.241494	NaN	0.190304	NaN	0.174646
NaN	NaN	0.276639	NaN	0.29178	NaN	0.241192	NaN	0.182776	NaN	0.177958
NaN	NaN	0.266393	NaN	0.263475	NaN	0.224029	NaN	0.185185	NaN	0.164709
NaN	NaN	0.271175	NaN	0.252334	NaN	0.224029	NaN	0.170129	NaN	0.15688
NaN	NaN	0.282787	NaN	0.25414	NaN	0.222523	NaN	0.174947	NaN	0.153568
NaN	NaN	0.269809	NaN	0.261969	NaN	0.231256	NaN	0.182776	NaN	0.163204
NaN	NaN	0.282787	NaN	0.284553	NaN	0.238482	NaN	0.17555	NaN	0.169527
NaN	NaN	0.271175	NaN	0.280337	NaN	0.238482	NaN	0.190003	NaN	0.171033
NaN	NaN	0.264344	NaN	0.277326	NaN	0.242397	NaN	0.193014	NaN	0.163806
NaN	NaN	0.327869	NaN	0.273713	NaN	0.238181	NaN	0.187594	NaN	0.159892
NaN	NaN	0.295765	NaN	0.274315	NaN	0.237278	NaN	0.196929	NaN	0.171334
NaN	NaN	0.270492	NaN	0.298103	NaN	0.23788	NaN	0.182776	NaN	0.186089
NaN	NaN	0.329235	NaN	0.272207	NaN	0.24872	NaN	0.186691	NaN	0.172237
NaN	NaN	0.286202	NaN	0.271304	NaN	0.23246	NaN	0.1891	NaN	0.160193
NaN	NaN	0.295082	NaN	0.280939	NaN	0.236977	NaN	0.183379	NaN	0.173743
NaN	NaN	0.260246	NaN	0.280939	NaN	0.236977	NaN	0.187895	NaN	0.179464
NaN	NaN	0.27459	NaN	0.261066	NaN	0.221319	NaN	0.178561	NaN	0.161096
NaN	NaN	0.276639	NaN	0.272809	NaN	0.240289	NaN	0.18368	NaN	0.157784
NaN	NaN	0.263661	NaN	0.288467	NaN	0.233665	NaN	0.196929	NaN	0.174345
NaN	NaN	0.250683	NaN	0.241192	NaN	0.214995	NaN	0.172237	NaN	0.167118
NaN	NaN	0.289617	NaN	0.283047	NaN	0.242096	NaN	0.199036	NaN	0.176754
NaN	NaN	0.306694	NaN	0.273412	NaN	0.226137	NaN	0.178561	NaN	0.160494
NaN	NaN	0.254098	NaN	0.24601	NaN	0.214393	NaN	0.177055	NaN	0.168022
NaN	NaN	0.263661	NaN	0.272207	NaN	0.234568	NaN	0.190304	NaN	0.160193
NaN	NaN	0.299863	NaN	0.266185	NaN	0.234869	NaN	0.181873	NaN	0.161397
NaN	NaN	0.29235	NaN	0.280036	NaN	0.234568	NaN	0.180668	NaN	0.163505
NaN	NaN	0.307377	NaN	0.288467	NaN	0.247516	NaN	0.182776	NaN	0.177356
NaN	NaN	0.330601	NaN	0.295995	NaN	0.250226	NaN	0.190906	NaN	0.178862
NaN	NaN	0.295765	NaN	0.273111	NaN	0.236375	NaN	0.176754	NaN	0.165011
NaN	NaN	0.279372	NaN	0.258958	NaN	0.223728	NaN	0.176152	NaN	0.158988
NaN	NaN	0.280738	NaN	0.274014	NaN	0.239386	NaN	0.195724	NaN	0.164408
NaN	NaN	0.303962	NaN	0.265282	NaN	0.239085	NaN	0.176754	NaN	0.161999
NaN	NaN	0.285519	NaN	0.272809	NaN	0.236073	NaN	0.178862	NaN	0.177958
NaN	NaN	0.285519	NaN	0.261367	NaN	0.225233	NaN	0.18368	NaN	0.152665
NaN	NaN	0.301913	NaN	0.271304	NaN	0.230653	NaN	0.194219	NaN	0.166817
NaN	NaN	0.289617	NaN	0.268293	NaN	0.232159	NaN	0.177356	NaN	0.169226
NaN	NaN	0.280055	NaN	0.25956	NaN	0.228847	NaN	0.174345	NaN	0.157784
NaN	NaN	0.257514	NaN	0.270099	NaN	0.228546	NaN	0.173141	NaN	0.158085
NaN	NaN	0.323087	NaN	0.275519	NaN	0.236073	NaN	0.174345	NaN	0.162602
NaN	NaN	0.282104	NaN	0.270099	NaN	0.230352	NaN	0.182776	NaN	0.161397
NaN	NaN	0.258197	NaN	0.259861	NaN	0.214995	NaN	0.177356	NaN	0.160193
NaN	NaN	0.266393	NaN	0.265884	NaN	0.236073	NaN	0.186992	NaN	0.171635
NaN	NaN	0.288934	NaN	0.277928	NaN	0.240289	NaN	0.194219	NaN	0.177958
NaN	NaN	0.345628	NaN	0.295393	NaN	0.244204	NaN	0.203252	NaN	0.179765
NaN	NaN	0.268443	NaN	0.254743	NaN	0.22433	NaN	0.184884	NaN	0.158386
NaN	NaN	0.270492	NaN	0.255947	NaN	0.216501	NaN	0.167419	NaN	0.151762
NaN	NaN	0.293716	NaN	0.278832	NaN	0.236073	NaN	0.178862	NaN	0.163806
NaN	NaN	0.276639	NaN	0.26227	NaN	0.223728	NaN	0.18368	NaN	0.157784
NaN	NaN	0.297814	NaN	0.275519	NaN	0.23517	NaN	0.181873	NaN	0.164107
NaN	NaN	0.303279	NaN	0.285456	NaN	0.246914	NaN	0.195724	NaN	0.173141
NaN	NaN	0.287568	NaN	0.28365	NaN	0.238482	NaN	0.19723	NaN	0.176152
NaN	NaN	0.254781	NaN	0.258356	NaN	0.235772	NaN	0.175248	NaN	0.155676
NaN	NaN	0.306694	NaN	0.274315	NaN	0.225233	NaN	0.177055	NaN	0.160494
NaN	NaN	0.295082	NaN	0.280337	NaN	0.223427	NaN	0.173442	NaN	0.168323
NaN	NaN	0.280738	NaN	0.276724	NaN	0.224932	NaN	0.172237	NaN	0.167118
NaN	NaN	0.263661	NaN	0.262873	NaN	0.22433	NaN	0.174345	NaN	0.150858
NaN	NaN	0.26776	NaN	0.24872	NaN	0.225836	NaN	0.169828	NaN	0.155676
NaN	NaN	0.286885	NaN	0.262572	NaN	0.241494	NaN	0.185486	NaN	0.168323
NaN	NaN	0.276639	NaN	0.280036	NaN	0.236977	NaN	0.187293	NaN	0.171334
NaN	NaN	0.296448	NaN	0.277928	NaN	0.233062	NaN	0.185486	NaN	0.160795
NaN	NaN	0.312158	NaN	0.278229	NaN	0.232159	NaN	0.185486	NaN	0.165613
NaN	NaN	0.295082	NaN	0.280337	NaN	0.239988	NaN	0.185185	NaN	0.163505
NaN	NaN	0.278689	NaN	0.2704	NaN	0.221319	NaN	0.190003	NaN	0.163505
NaN	NaN	0.280055	NaN	0.2704	NaN	0.224631	NaN	0.174646	NaN	0.163505
NaN	NaN	0.288934	NaN	0.282746	NaN	0.249322	NaN	0.198133	NaN	0.177356
NaN	NaN	0.288934	NaN	0.264378	NaN	0.231256	NaN	0.179765	NaN	0.164709
NaN	NaN	0.297814	NaN	0.260464	NaN	0.220717	NaN	0.181873	NaN	0.165914
NaN	NaN	0.310109	NaN	0.292683	NaN	0.244505	NaN	0.193315	NaN	0.177657
NaN	NaN	0.32377	NaN	0.285757	NaN	0.250527	NaN	0.192111	NaN	0.17284
NaN	NaN	0.302596	NaN	0.286962	NaN	0.235772	NaN	0.192713	NaN	0.167721
NaN	NaN	0.262295	NaN	0.236977	NaN	0.209877	NaN	0.165312	NaN	0.15417
NaN	NaN	0.304645	NaN	0.284252	NaN	0.235471	NaN	0.19723	NaN	0.173743
NaN	NaN	0.248634	NaN	0.26769	NaN	0.215899	NaN	0.169828	NaN	0.161096
NaN	NaN	0.262978	NaN	0.258356	NaN	0.228245	NaN	0.169527	NaN	0.158687
NaN	NaN	0.251366	NaN	0.261066	NaN	0.23246	NaN	0.177657	NaN	0.162301
NaN	NaN	0.245219	NaN	0.267088	NaN	0.223427	NaN	0.188196	NaN	0.162903
NaN	NaN	0.262978	NaN	0.268293	NaN	0.224029	NaN	0.164709	NaN	0.162903
NaN	NaN	0.278689	NaN	0.269497	NaN	0.239687	NaN	0.183077	NaN	0.169527
NaN	NaN	0.303962	NaN	0.263776	NaN	0.234869	NaN	0.190003	NaN	0.15688
NaN	NaN	0.285519	NaN	0.283348	NaN	0.234568	NaN	0.186691	NaN	0.164709
NaN	NaN	0.280055	NaN	0.278229	NaN	0.224932	NaN	0.189702	NaN	0.161096
NaN	NaN	0.311475	NaN	0.279434	NaN	0.244204	NaN	0.191509	NaN	0.169527
NaN	NaN	0.286202	NaN	0.280939	NaN	0.238783	NaN	0.184884	NaN	0.167721
NaN	NaN	0.290984	NaN	0.292683	NaN	0.225534	NaN	0.184583	NaN	0.17284
NaN	NaN	0.293033	NaN	0.273412	NaN	0.225534	NaN	0.186992	NaN	0.164107
NaN	NaN	0.306694	NaN	0.263475	NaN	0.228245	NaN	0.179464	NaN	0.163505
NaN	NaN	0.273224	NaN	0.261969	NaN	0.227642	NaN	0.174345	NaN	0.164709
NaN	NaN	0.278005	NaN	0.25414	NaN	0.218609	NaN	0.173743	NaN	0.161397
NaN	NaN	0.272541	NaN	0.297802	NaN	0.22975	NaN	0.186691	NaN	0.173442
NaN	NaN	0.27459	NaN	0.278229	NaN	0.245107	NaN	0.179464	NaN	0.164709
NaN	NaN	0.31694	NaN	0.284854	NaN	0.251731	NaN	0.190003	NaN	0.17826
NaN	NaN	0.29235	NaN	0.276724	NaN	0.237579	NaN	0.185486	NaN	0.163806
NaN	NaN	0.30123	NaN	0.275218	NaN	0.239085	NaN	0.19181	NaN	0.177356
NaN	NaN	0.284836	NaN	0.269196	NaN	0.236977	NaN	0.171936	NaN	0.158085
NaN	NaN	0.30806	NaN	0.26498	NaN	0.242698	NaN	0.181572	NaN	0.165914
NaN	NaN	0.304645	NaN	0.289672	NaN	0.252033	NaN	0.190906	NaN	0.177356
NaN	NaN	0.281421	NaN	0.274014	NaN	0.233966	NaN	0.194219	NaN	0.171635
NaN	NaN	0.271175	NaN	0.264077	NaN	0.222222	NaN	0.17284	NaN	0.161698
NaN	NaN	0.280738	NaN	0.274014	NaN	0.237579	NaN	0.185486	NaN	0.174345
NaN	NaN	0.325137	NaN	0.289973	NaN	0.244204	NaN	0.17826	NaN	0.182475
NaN	NaN	0.300546	NaN	0.28636	NaN	0.246311	NaN	0.195122	NaN	0.171334
NaN	NaN	0.30123	NaN	0.283047	NaN	0.239386	NaN	0.193014	NaN	0.172237
NaN	NaN	0.276639	NaN	0.272508	NaN	0.235772	NaN	0.192412	NaN	0.172538
NaN	NaN	0.298497	NaN	0.279735	NaN	0.233363	NaN	0.18639	NaN	0.163204
NaN	NaN	0.323087	NaN	0.288768	NaN	0.249021	NaN	0.196628	NaN	0.169226
NaN	NaN	0.290301	NaN	0.280939	NaN	0.230653	NaN	0.18097	NaN	0.182174
NaN	NaN	0.329235	NaN	0.278531	NaN	0.234267	NaN	0.174947	NaN	0.162903
NaN	NaN	0.26571	NaN	0.293887	NaN	0.248118	NaN	0.190605	NaN	0.177958
NaN	NaN	0.315574	NaN	0.282144	NaN	0.257151	NaN	0.186691	NaN	0.158687
NaN	NaN	0.285519	NaN	0.269798	NaN	0.230653	NaN	0.188497	NaN	0.173141
NaN	NaN	0.30806	NaN	0.285155	NaN	0.247516	NaN	0.196025	NaN	0.17826
NaN	NaN	0.288251	NaN	0.258657	NaN	0.22433	NaN	0.174646	NaN	0.157483
NaN	NaN	0.326503	NaN	0.290274	NaN	0.223126	NaN	0.193315	NaN	0.17284
NaN	NaN	0.318989	NaN	0.264378	NaN	0.238181	NaN	0.179464	NaN	0.155074
NaN	NaN	0.281421	NaN	0.274616	NaN	0.225836	NaN	0.182475	NaN	0.169226
NaN	NaN	0.296448	NaN	0.276724	NaN	0.237278	NaN	0.180668	NaN	0.153267
NaN	NaN	0.310792	NaN	0.287263	NaN	0.249624	NaN	0.193315	NaN	0.170431
NaN	NaN	0.289617	NaN	0.274917	NaN	0.228847	NaN	0.18097	NaN	0.15688
NaN	NaN	0.298497	NaN	0.297802	NaN	0.256549	NaN	0.201746	NaN	0.178561
NaN	NaN	0.298497	NaN	0.264378	NaN	0.237579	NaN	0.190003	NaN	0.163505
NaN	NaN	0.212432	NaN	0.241494	NaN	0.219512	NaN	0.165914	NaN	0.152966
NaN	NaN	0.367486	NaN	0.29991	NaN	0.251129	NaN	0.201746	NaN	0.181271
NaN	NaN	0.248634	NaN	0.25956	NaN	0.231256	NaN	0.184884	NaN	0.161698
NaN	NaN	0.282104	NaN	0.250828	NaN	0.217103	NaN	0.184884	NaN	0.147546
NaN	NaN	0.286885	NaN	0.264077	NaN	0.23246	NaN	0.179163	NaN	0.156579
NaN	NaN	0.293033	NaN	0.270099	NaN	0.237278	NaN	0.194821	NaN	0.168022
NaN	NaN	0.271858	NaN	0.271003	NaN	0.22975	NaN	0.180066	NaN	0.169828
NaN	NaN	0.286885	NaN	0.271605	NaN	0.233665	NaN	0.190304	NaN	0.161397
NaN	NaN	0.312842	NaN	0.271304	NaN	0.236073	NaN	0.176152	NaN	0.166817
NaN	NaN	0.291667	NaN	0.276423	NaN	0.229148	NaN	0.179464	NaN	0.15959
NaN	NaN	0.287568	NaN	0.267389	NaN	0.25143	NaN	0.189401	NaN	0.165011
NaN	NaN	0.306694	NaN	0.269798	NaN	0.230653	NaN	0.18368	NaN	0.161999
NaN	NaN	0.320355	NaN	0.283348	NaN	0.263776	NaN	0.18639	NaN	0.177657
NaN	NaN	0.276639	NaN	0.273713	NaN	0.23788	NaN	0.176754	NaN	0.172538
NaN	NaN	0.268443	NaN	0.257754	NaN	0.236977	NaN	0.18368	NaN	0.162602
NaN	NaN	0.282104	NaN	0.275218	NaN	0.233665	NaN	0.183379	NaN	0.161096
NaN	NaN	0.342213	NaN	0.291177	NaN	0.245107	NaN	0.19452	NaN	0.178862
NaN	NaN	0.346995	NaN	0.30262	NaN	0.240289	NaN	0.196929	NaN	0.185787
NaN	NaN	0.25	NaN	0.252635	NaN	0.231557	NaN	0.172538	NaN	0.152364
NaN	NaN	0.315574	NaN	0.275821	NaN	0.241192	NaN	0.189401	NaN	0.169828
NaN	NaN	0.291667	NaN	0.273412	NaN	0.236375	NaN	0.177657	NaN	0.167721
NaN	NaN	0.265027	NaN	0.267389	NaN	0.226739	NaN	0.19181	NaN	0.161397
NaN	NaN	0.318989	NaN	0.286058	NaN	0.241192	NaN	0.196025	NaN	0.176453
NaN	NaN	0.314891	NaN	0.279434	NaN	0.238783	NaN	0.19452	NaN	0.182475
NaN	NaN	0.295765	NaN	0.287263	NaN	0.249021	NaN	0.182475	NaN	0.171936
NaN	NaN	0.278005	NaN	0.288467	NaN	0.229148	NaN	0.186691	NaN	0.175248
NaN	NaN	0.279372	NaN	0.287865	NaN	0.239988	NaN	0.186992	NaN	0.181572
NaN	NaN	0.278005	NaN	0.263776	NaN	0.224631	NaN	0.180367	NaN	0.167118
NaN	NaN	0.280055	NaN	0.280638	NaN	0.23788	NaN	0.194821	NaN	0.171033
NaN	NaN	0.286202	NaN	0.274315	NaN	0.239085	NaN	0.182776	NaN	0.169226
NaN	NaN	0.297814	NaN	0.2704	NaN	0.247215	NaN	0.195122	NaN	0.166215
NaN	NaN	0.316257	NaN	0.29178	NaN	0.246914	NaN	0.190304	NaN	0.158687
NaN	NaN	0.26571	NaN	0.261668	NaN	0.221921	NaN	0.179765	NaN	0.160795
NaN	NaN	0.268443	NaN	0.277025	NaN	0.24059	NaN	0.197531	NaN	0.177055
NaN	NaN	0.282104	NaN	0.291478	NaN	0.243902	NaN	0.199639	NaN	0.167721
NaN	NaN	0.276639	NaN	0.266486	NaN	0.22433	NaN	0.166516	NaN	0.161397
NaN	NaN	0.226093	NaN	0.257754	NaN	0.222523	NaN	0.173743	NaN	0.156579
NaN	NaN	0.257514	NaN	0.267389	NaN	0.234267	NaN	0.171936	NaN	0.167118
NaN	NaN	0.279372	NaN	0.266486	NaN	0.248118	NaN	0.182475	NaN	0.171033
NaN	NaN	0.304645	NaN	0.270702	NaN	0.23517	NaN	0.194821	NaN	0.167419
NaN	NaN	0.289617	NaN	0.282746	NaN	0.235471	NaN	0.198735	NaN	0.161397
NaN	NaN	0.269809	NaN	0.269497	NaN	0.227341	NaN	0.185486	NaN	0.160494
NaN	NaN	0.294399	NaN	0.263776	NaN	0.234869	NaN	0.183981	NaN	0.170129
NaN	NaN	0.212432	NaN	0.238482	NaN	0.208672	NaN	0.168925	NaN	0.156579
NaN	NaN	0.267077	NaN	0.267389	NaN	0.229449	NaN	0.183077	NaN	0.161698
NaN	NaN	0.290984	NaN	0.294791	NaN	0.236977	NaN	0.195122	NaN	0.166817
NaN	NaN	0.333333	NaN	0.289973	NaN	0.235772	NaN	0.181271	NaN	0.163505
NaN	NaN	0.254098	NaN	0.266787	NaN	0.233363	NaN	0.184282	NaN	0.160494
NaN	NaN	0.285519	NaN	0.279735	NaN	0.253538	NaN	0.20265	NaN	0.174345
NaN	NaN	0.262295	NaN	0.257151	NaN	0.234267	NaN	0.173141	NaN	0.162602
NaN	NaN	0.278005	NaN	0.268594	NaN	0.230955	NaN	0.188799	NaN	0.169828
NaN	NaN	0.307377	NaN	0.295393	NaN	0.258055	NaN	0.192713	NaN	0.171334
NaN	NaN	0.269126	NaN	0.250226	NaN	0.223427	NaN	0.174646	NaN	0.149051
NaN	NaN	0.275273	NaN	0.267088	NaN	0.218609	NaN	0.173141	NaN	0.172538
NaN	NaN	0.295765	NaN	0.274315	NaN	0.239687	NaN	0.188799	NaN	0.161096
NaN	NaN	0.270492	NaN	0.272809	NaN	0.230653	NaN	0.18097	NaN	0.161397
NaN	NaN	0.282787	NaN	0.276423	NaN	0.244204	NaN	0.188196	NaN	0.172538
NaN	NaN	0.278689	NaN	0.264378	NaN	0.225534	NaN	0.177356	NaN	0.169828
NaN	NaN	0.282787	NaN	0.294188	NaN	0.237579	NaN	0.188196	NaN	0.161397
NaN	NaN	0.278005	NaN	0.275218	NaN	0.238783	NaN	0.192111	NaN	0.187895
NaN	NaN	0.353825	NaN	0.281241	NaN	0.249322	NaN	0.189401	NaN	0.165312
NaN	NaN	0.305328	NaN	0.286058	NaN	0.253839	NaN	0.193315	NaN	0.190605
NaN	NaN	0.27459	NaN	0.261969	NaN	0.235772	NaN	0.182776	NaN	0.171033
NaN	NaN	0.295082	NaN	0.279434	NaN	0.233665	NaN	0.179464	NaN	0.166817
NaN	NaN	0.263661	NaN	0.2704	NaN	0.242698	NaN	0.188196	NaN	0.17284
NaN	NaN	0.300546	NaN	0.28365	NaN	0.245408	NaN	0.190605	NaN	0.166215
NaN	NaN	0.280738	NaN	0.272207	NaN	0.222222	NaN	0.186089	NaN	0.163204
NaN	NaN	0.289617	NaN	0.267088	NaN	0.233062	NaN	0.176453	NaN	0.165613
NaN	NaN	0.326503	NaN	0.303824	NaN	0.26769	NaN	0.226739	NaN	0.190003
NaN	NaN	0.317623	NaN	0.303222	NaN	0.245107	NaN	0.211382	NaN	0.173141
NaN	NaN	0.349044	NaN	0.292984	NaN	0.244806	NaN	0.179765	NaN	0.171033
NaN	NaN	0.278689	NaN	0.261367	NaN	0.230352	NaN	0.173141	NaN	0.164709
NaN	NaN	0.26776	NaN	0.264077	NaN	0.228245	NaN	0.168624	NaN	0.15688
NaN	NaN	0.281421	NaN	0.283047	NaN	0.226137	NaN	0.185787	NaN	0.166817
NaN	NaN	0.302596	NaN	0.285155	NaN	0.232159	NaN	0.17826	NaN	0.169226
NaN	NaN	0.250683	NaN	0.252936	NaN	0.225836	NaN	0.159892	NaN	0.157483
NaN	NaN	0.290984	NaN	0.278531	NaN	0.241192	NaN	0.19723	NaN	0.17826
NaN	NaN	0.286202	NaN	0.277326	NaN	0.224631	NaN	0.18639	NaN	0.152063
NaN	NaN	0.362022	NaN	0.282746	NaN	0.254441	NaN	0.197832	NaN	0.163806
NaN	NaN	0.270492	NaN	0.265884	NaN	0.223728	NaN	0.185486	NaN	0.175851
NaN	NaN	0.293033	NaN	0.269196	NaN	0.22704	NaN	0.183077	NaN	0.165312
NaN	NaN	0.30123	NaN	0.288768	NaN	0.231557	NaN	0.179464	NaN	0.169226
NaN	NaN	0.29235	NaN	0.272809	NaN	0.223728	NaN	0.180066	NaN	0.174646
NaN	NaN	0.280055	NaN	0.264378	NaN	0.236676	NaN	0.183077	NaN	0.169828
NaN	NaN	0.31694	NaN	0.30533	NaN	0.259259	NaN	0.19452	NaN	0.169828
NaN	NaN	0.311475	NaN	0.271906	NaN	0.231858	NaN	0.187895	NaN	0.155676
NaN	NaN	0.298497	NaN	0.269798	NaN	0.235471	NaN	0.177958	NaN	0.162903
NaN	NaN	0.288251	NaN	0.279133	NaN	0.239386	NaN	0.182475	NaN	0.171033
NaN	NaN	0.254781	NaN	0.260464	NaN	0.236375	NaN	0.180668	NaN	0.142728
NaN	NaN	0.299863	NaN	0.272207	NaN	0.236977	NaN	0.183981	NaN	0.168925
NaN	NaN	0.26776	NaN	0.255044	NaN	0.224631	NaN	0.176754	NaN	0.160795
NaN	NaN	0.312842	NaN	0.297501	NaN	0.261367	NaN	0.195423	NaN	0.185486
NaN	NaN	0.28347	NaN	0.286962	NaN	0.255646	NaN	0.181873	NaN	0.174345
NaN	NaN	0.255464	NaN	0.269497	NaN	0.226438	NaN	0.174646	NaN	0.171334
NaN	NaN	0.337432	NaN	0.300813	NaN	0.25414	NaN	0.187895	NaN	0.170129
NaN	NaN	0.290984	NaN	0.2704	NaN	0.24872	NaN	0.184583	NaN	0.168323
NaN	NaN	0.273907	NaN	0.261668	NaN	0.221921	NaN	0.173743	NaN	0.154472
NaN	NaN	0.30123	NaN	0.277627	NaN	0.240891	NaN	0.17555	NaN	0.159289
NaN	NaN	0.269126	NaN	0.263174	NaN	0.22162	NaN	0.178561	NaN	0.164408
NaN	NaN	0.29235	NaN	0.267088	NaN	0.221319	NaN	0.173141	NaN	0.155074
NaN	NaN	0.314208	NaN	0.299609	NaN	0.249624	NaN	0.191509	NaN	0.176754
NaN	NaN	0.302596	NaN	0.293586	NaN	0.249624	NaN	0.190304	NaN	0.183077
NaN	NaN	0.308743	NaN	0.280939	NaN	0.248118	NaN	0.187594	NaN	0.17284
NaN	NaN	0.288934	NaN	0.251129	NaN	0.232761	NaN	0.179765	NaN	0.152665
NaN	NaN	0.287568	NaN	0.259259	NaN	0.233665	NaN	0.190003	NaN	0.17555
NaN	NaN	0.29235	NaN	0.270702	NaN	0.242397	NaN	0.193315	NaN	0.164709
NaN	NaN	0.275956	NaN	0.268594	NaN	0.233363	NaN	0.176152	NaN	0.167419
NaN	NaN	0.249317	NaN	0.263174	NaN	0.243902	NaN	0.181572	NaN	0.169226
NaN	NaN	0.278689	NaN	0.265583	NaN	0.225233	NaN	0.183077	NaN	0.174646
NaN	NaN	0.259563	NaN	0.257453	NaN	0.22433	NaN	0.169226	NaN	0.155375
NaN	NaN	0.30806	NaN	0.292081	NaN	0.242397	NaN	0.193917	NaN	0.174044
NaN	NaN	0.262978	NaN	0.253839	NaN	0.218609	NaN	0.19181	NaN	0.158386
NaN	NaN	0.326503	NaN	0.286661	NaN	0.253839	NaN	0.191207	NaN	0.167118
NaN	NaN	0.279372	NaN	0.2704	NaN	0.242698	NaN	0.179765	NaN	0.163806
NaN	NaN	0.280055	NaN	0.266185	NaN	0.23788	NaN	0.181873	NaN	0.166516
NaN	NaN	0.316257	NaN	0.282445	NaN	0.236977	NaN	0.187293	NaN	0.164408
NaN	NaN	0.262295	NaN	0.278531	NaN	0.232159	NaN	0.184583	NaN	0.17284
NaN	NaN	0.290984	NaN	0.273713	NaN	0.225233	NaN	0.181873	NaN	0.171936
NaN	NaN	0.284153	NaN	0.272809	NaN	0.233966	NaN	0.18097	NaN	0.160795
NaN	NaN	0.26571	NaN	0.262873	NaN	0.229449	NaN	0.17555	NaN	0.158085
NaN	NaN	0.272541	NaN	0.273412	NaN	0.242999	NaN	0.178862	NaN	0.166215
NaN	NaN	0.262978	NaN	0.268293	NaN	0.23517	NaN	0.186992	NaN	0.174646
NaN	NaN	0.323087	NaN	0.28907	NaN	0.246311	NaN	0.202048	NaN	0.181873
NaN	NaN	0.331284	NaN	0.282746	NaN	0.241494	NaN	0.184884	NaN	0.164709
NaN	NaN	0.286885	NaN	0.284553	NaN	0.235772	NaN	0.179464	NaN	0.168323
NaN	NaN	0.23429	NaN	0.263475	NaN	0.224631	NaN	0.173743	NaN	0.174947
NaN	NaN	0.293716	NaN	0.288768	NaN	0.242698	NaN	0.195122	NaN	0.170431
NaN	NaN	0.318989	NaN	0.285456	NaN	0.250828	NaN	0.189702	NaN	0.181572
NaN	NaN	0.268443	NaN	0.281542	NaN	0.230051	NaN	0.199338	NaN	0.165914
NaN	NaN	0.308743	NaN	0.274014	NaN	0.239687	NaN	0.199036	NaN	0.173442
NaN	NaN	0.239754	NaN	0.243902	NaN	0.223728	NaN	0.173743	NaN	0.150256
NaN	NaN	0.231557	NaN	0.240891	NaN	0.2162	NaN	0.162903	NaN	0.155375
NaN	NaN	0.243852	NaN	0.252334	NaN	0.222523	NaN	0.166817	NaN	0.167118
NaN	NaN	0.280738	NaN	0.281542	NaN	0.231858	NaN	0.170431	NaN	0.182174
NaN	NaN	0.266393	NaN	0.275821	NaN	0.237579	NaN	0.185185	NaN	0.162301
NaN	NaN	0.298497	NaN	0.28365	NaN	0.227943	NaN	0.182776	NaN	0.156579
NaN	NaN	0.282787	NaN	0.268293	NaN	0.241494	NaN	0.185486	NaN	0.168925
NaN	NaN	0.262295	NaN	0.271906	NaN	0.217404	NaN	0.173442	NaN	0.146643
NaN	NaN	0.286202	NaN	0.279133	NaN	0.251731	NaN	0.190605	NaN	0.177356
NaN	NaN	0.29235	NaN	0.281843	NaN	0.234869	NaN	0.179163	NaN	0.176453
NaN	NaN	0.293716	NaN	0.267389	NaN	0.229148	NaN	0.183379	NaN	0.162602
NaN	NaN	0.295082	NaN	0.277025	NaN	0.242698	NaN	0.192111	NaN	0.172237
NaN	NaN	0.27459	NaN	0.271906	NaN	0.2433	NaN	0.190003	NaN	0.164408
NaN	NaN	0.272541	NaN	0.258055	NaN	0.222222	NaN	0.176453	NaN	0.170431
NaN	NaN	0.337432	NaN	0.301716	NaN	0.258958	NaN	0.202349	NaN	0.174947
NaN	NaN	0.281421	NaN	0.280939	NaN	0.233966	NaN	0.186089	NaN	0.171635
NaN	NaN	0.288934	NaN	0.274616	NaN	0.233363	NaN	0.182475	NaN	0.168323
NaN	NaN	0.297814	NaN	0.28636	NaN	0.241192	NaN	0.184282	NaN	0.174044
NaN	NaN	0.245902	NaN	0.26769	NaN	0.222523	NaN	0.171936	NaN	0.158085
NaN	NaN	0.305328	NaN	0.292683	NaN	0.243601	NaN	0.186992	NaN	0.176754
NaN	NaN	0.270492	NaN	0.263174	NaN	0.228847	NaN	0.181873	NaN	0.173141
NaN	NaN	0.269809	NaN	0.261066	NaN	0.211081	NaN	0.172538	NaN	0.167118
NaN	NaN	0.275956	NaN	0.254441	NaN	0.220114	NaN	0.171936	NaN	0.150858
NaN	NaN	0.306694	NaN	0.267992	NaN	0.218609	NaN	0.174044	NaN	0.163806
NaN	NaN	0.269809	NaN	0.265583	NaN	0.231858	NaN	0.174345	NaN	0.168022
NaN	NaN	0.272541	NaN	0.263475	NaN	0.212888	NaN	0.166817	NaN	0.152665
NaN	NaN	0.300546	NaN	0.256549	NaN	0.229148	NaN	0.188497	NaN	0.167118
NaN	NaN	0.279372	NaN	0.280939	NaN	0.243902	NaN	0.176152	NaN	0.169527
NaN	NaN	0.310792	NaN	0.279434	NaN	0.239687	NaN	0.193917	NaN	0.171334
NaN	NaN	0.277322	NaN	0.259861	NaN	0.226137	NaN	0.174646	NaN	0.163806
NaN	NaN	0.307377	NaN	0.287865	NaN	0.25414	NaN	0.190304	NaN	0.179765
NaN	NaN	0.317623	NaN	0.297802	NaN	0.243601	NaN	0.18368	NaN	0.171936
NaN	NaN	0.29235	NaN	0.265282	NaN	0.237579	NaN	0.178561	NaN	0.171033
NaN	NaN	0.286885	NaN	0.268293	NaN	0.238181	NaN	0.183379	NaN	0.17284
NaN	NaN	0.267077	NaN	0.277627	NaN	0.222523	NaN	0.178561	NaN	0.167118
NaN	NaN	0.31694	NaN	0.287564	NaN	0.247516	NaN	0.198735	NaN	0.170129
NaN	NaN	0.269809	NaN	0.251731	NaN	0.226739	NaN	0.186691	NaN	0.166817
NaN	NaN	0.29918	NaN	0.287263	NaN	0.236676	NaN	0.187594	NaN	0.174646
NaN	NaN	0.293033	NaN	0.276122	NaN	0.227943	NaN	0.183077	NaN	0.164107
NaN	NaN	0.303962	NaN	0.287564	NaN	0.254441	NaN	0.197832	NaN	0.181271
NaN	NaN	0.254098	NaN	0.272809	NaN	0.229449	NaN	0.173442	NaN	0.161397
NaN	NaN	0.281421	NaN	0.277627	NaN	0.228245	NaN	0.181271	NaN	0.163806
NaN	NaN	0.312158	NaN	0.286661	NaN	0.240289	NaN	0.193616	NaN	0.168323
NaN	NaN	0.314891	NaN	0.267088	NaN	0.231557	NaN	0.181572	NaN	0.163204
NaN	NaN	0.294399	NaN	0.283047	NaN	0.258055	NaN	0.183981	NaN	0.177055
NaN	NaN	0.280055	NaN	0.283348	NaN	0.23788	NaN	0.191509	NaN	0.171334
NaN	NaN	0.262978	NaN	0.259861	NaN	0.225534	NaN	0.175851	NaN	0.171635
NaN	NaN	0.262295	NaN	0.272207	NaN	0.221319	NaN	0.175248	NaN	0.162301
NaN	NaN	0.276639	NaN	0.275218	NaN	0.225534	NaN	0.185486	NaN	0.17826
NaN	NaN	0.27459	NaN	0.272207	NaN	0.243601	NaN	0.192412	NaN	0.168022
NaN	NaN	0.335383	NaN	0.280638	NaN	0.243902	NaN	0.201746	NaN	0.187293
NaN	NaN	0.263661	NaN	0.270099	NaN	0.234568	NaN	0.179163	NaN	0.168022
NaN	NaN	0.298497	NaN	0.273713	NaN	0.226137	NaN	0.193917	NaN	0.165011
NaN	NaN	0.295765	NaN	0.282445	NaN	0.239386	NaN	0.183077	NaN	0.169226
NaN	NaN	0.310792	NaN	0.280036	NaN	0.237579	NaN	0.187895	NaN	0.171033
NaN	NaN	0.244536	NaN	0.247817	NaN	0.226438	NaN	0.175248	NaN	0.157483
NaN	NaN	0.25888	NaN	0.239085	NaN	0.215598	NaN	0.178561	NaN	0.155375
NaN	NaN	0.363388	NaN	0.320084	NaN	0.263174	NaN	0.198133	NaN	0.195423
NaN	NaN	0.254781	NaN	0.249322	NaN	0.215899	NaN	0.178561	NaN	0.161397
NaN	NaN	0.331284	NaN	0.309244	NaN	0.245709	NaN	0.19452	NaN	0.1891
NaN	NaN	0.323087	NaN	0.276724	NaN	0.226438	NaN	0.181572	NaN	0.173743
NaN	NaN	0.280055	NaN	0.280337	NaN	0.230653	NaN	0.192713	NaN	0.171334
NaN	NaN	0.243852	NaN	0.239988	NaN	0.223728	NaN	0.168925	NaN	0.161096
NaN	NaN	0.279372	NaN	0.26769	NaN	0.236073	NaN	0.18639	NaN	0.168022
NaN	NaN	0.231557	NaN	0.25956	NaN	0.214393	NaN	0.174345	NaN	0.153869
NaN	NaN	0.286202	NaN	0.261668	NaN	0.22162	NaN	0.171635	NaN	0.161999
NaN	NaN	0.281421	NaN	0.282746	NaN	0.230051	NaN	0.180367	NaN	0.167419
NaN	NaN	0.271175	NaN	0.254441	NaN	0.23517	NaN	0.174044	NaN	0.170129
NaN	NaN	0.323087	NaN	0.287263	NaN	0.236977	NaN	0.175248	NaN	0.178561
NaN	NaN	0.313525	NaN	0.272809	NaN	0.239085	NaN	0.186691	NaN	0.163204
NaN	NaN	0.247951	NaN	0.244204	NaN	0.213791	NaN	0.181873	NaN	0.152063
NaN	NaN	0.268443	NaN	0.260163	NaN	0.229449	NaN	0.172237	NaN	0.165312
NaN	NaN	0.251366	NaN	0.244806	NaN	0.222222	NaN	0.165914	NaN	0.155676
NaN	NaN	0.312158	NaN	0.2972	NaN	0.255345	NaN	0.192713	NaN	0.187293
NaN	NaN	0.272541	NaN	0.269497	NaN	0.227943	NaN	0.176453	NaN	0.163204
NaN	NaN	0.278005	NaN	0.274014	NaN	0.236977	NaN	0.188497	NaN	0.171936
NaN	NaN	0.30806	NaN	0.289371	NaN	0.257453	NaN	0.199036	NaN	0.179464
NaN	NaN	0.282787	NaN	0.277627	NaN	0.234267	NaN	0.182174	NaN	0.167419
NaN	NaN	0.297131	NaN	0.260163	NaN	0.222824	NaN	0.175248	NaN	0.157182
NaN	NaN	0.329235	NaN	0.300211	NaN	0.244806	NaN	0.199639	NaN	0.171635
NaN	NaN	0.289617	NaN	0.286058	NaN	0.231256	NaN	0.18368	NaN	0.177657
NaN	NaN	0.29235	NaN	0.277627	NaN	0.26227	NaN	0.196025	NaN	0.177055
NaN	NaN	0.25	NaN	0.266486	NaN	0.227943	NaN	0.172538	NaN	0.171334
NaN	NaN	0.261612	NaN	0.266486	NaN	0.233966	NaN	0.180066	NaN	0.163505
NaN	NaN	0.295082	NaN	0.271906	NaN	0.234568	NaN	0.184884	NaN	0.171033
NaN	NaN	0.306694	NaN	0.294188	NaN	0.244505	NaN	0.188196	NaN	0.164107
NaN	NaN	0.278689	NaN	0.285456	NaN	0.238181	NaN	0.184282	NaN	0.170431
NaN	NaN	0.246585	NaN	0.259861	NaN	0.221018	NaN	0.182475	NaN	0.168022
NaN	NaN	0.331284	NaN	0.308642	NaN	0.25414	NaN	0.20536	NaN	0.176152
NaN	NaN	0.280055	NaN	0.269798	NaN	0.237278	NaN	0.187594	NaN	0.165914
NaN	NaN	0.273907	NaN	0.256549	NaN	0.229148	NaN	0.171635	NaN	0.167118
NaN	NaN	0.312842	NaN	0.292984	NaN	0.25414	NaN	0.195724	NaN	0.191207
NaN	NaN	0.263661	NaN	0.252635	NaN	0.225233	NaN	0.172237	NaN	0.159289
NaN	NaN	0.331284	NaN	0.290274	NaN	0.240891	NaN	0.195122	NaN	0.182475
NaN	NaN	0.336749	NaN	0.295995	NaN	0.234869	NaN	0.186089	NaN	0.170129
NaN	NaN	0.260929	NaN	0.274315	NaN	0.22162	NaN	0.185486	NaN	0.173141
NaN	NaN	0.293033	NaN	0.279735	NaN	0.231557	NaN	0.18639	NaN	0.166817
NaN	NaN	0.286885	NaN	0.272207	NaN	0.233665	NaN	0.184583	NaN	0.167419
NaN	NaN	0.275273	NaN	0.275821	NaN	0.234267	NaN	0.18097	NaN	0.162903
NaN	NaN	0.284836	NaN	0.273713	NaN	0.24059	NaN	0.186992	NaN	0.166215
NaN	NaN	0.306694	NaN	0.284854	NaN	0.245408	NaN	0.190304	NaN	0.172538
NaN	NaN	0.259563	NaN	0.274616	NaN	0.215598	NaN	0.176152	NaN	0.15959
NaN	NaN	0.303962	NaN	0.303824	NaN	0.249322	NaN	0.19452	NaN	0.193917
NaN	NaN	0.295082	NaN	0.269497	NaN	0.228847	NaN	0.181572	NaN	0.162903
NaN	NaN	0.27459	NaN	0.268594	NaN	0.214995	NaN	0.169527	NaN	0.159289
NaN	NaN	0.326503	NaN	0.297501	NaN	0.242096	NaN	0.1891	NaN	0.176453
NaN	NaN	0.285519	NaN	0.286058	NaN	0.231557	NaN	0.176754	NaN	0.174947
NaN	NaN	0.306011	NaN	0.270702	NaN	0.233363	NaN	0.188196	NaN	0.178561
NaN	NaN	0.321721	NaN	0.290274	NaN	0.246914	NaN	0.183981	NaN	0.171635
NaN	NaN	0.25	NaN	0.252635	NaN	0.225836	NaN	0.169527	NaN	0.164709
NaN	NaN	0.272541	NaN	0.272207	NaN	0.221018	NaN	0.178862	NaN	0.165312
NaN	NaN	0.306011	NaN	0.277025	NaN	0.233062	NaN	0.183981	NaN	0.170732
NaN	NaN	0.284836	NaN	0.276724	NaN	0.24601	NaN	0.187293	NaN	0.167118
NaN	NaN	0.276639	NaN	0.263776	NaN	0.235772	NaN	0.190003	NaN	0.173743
NaN	NaN	0.299863	NaN	0.283951	NaN	0.238482	NaN	0.200843	NaN	0.166817
NaN	NaN	0.296448	NaN	0.26227	NaN	0.219512	NaN	0.181873	NaN	0.163505
NaN	NaN	0.262978	NaN	0.239085	NaN	0.219813	NaN	0.160494	NaN	0.150858
NaN	NaN	0.315574	NaN	0.287564	NaN	0.239085	NaN	0.185787	NaN	0.165613
NaN	NaN	0.340847	NaN	0.295092	NaN	0.262572	NaN	0.19723	NaN	0.168323
NaN	NaN	0.308743	NaN	0.281843	NaN	0.247215	NaN	0.193616	NaN	0.168323
NaN	NaN	0.270492	NaN	0.265583	NaN	0.244806	NaN	0.174947	NaN	0.163204
NaN	NaN	0.268443	NaN	0.275218	NaN	0.23788	NaN	0.1891	NaN	0.175851
NaN	NaN	0.35724	NaN	0.309244	NaN	0.264077	NaN	0.220717	NaN	0.190003
NaN	NaN	0.320355	NaN	0.283047	NaN	0.239386	NaN	0.191509	NaN	0.170732
NaN	NaN	0.254781	NaN	0.26227	NaN	0.228245	NaN	0.179765	NaN	0.158386
NaN	NaN	0.273907	NaN	0.254441	NaN	0.235471	NaN	0.176754	NaN	0.161698
NaN	NaN	0.316257	NaN	0.299307	NaN	0.249624	NaN	0.197531	NaN	0.177356
NaN	NaN	0.282104	NaN	0.269798	NaN	0.241795	NaN	0.18639	NaN	0.173442
NaN	NaN	0.287568	NaN	0.266185	NaN	0.223728	NaN	0.186691	NaN	0.166516
NaN	NaN	0.262295	NaN	0.268594	NaN	0.224932	NaN	0.190906	NaN	0.168925
NaN	NaN	0.288251	NaN	0.271003	NaN	0.241192	NaN	0.190003	NaN	0.170431
NaN	NaN	0.281421	NaN	0.279434	NaN	0.227943	NaN	0.178862	NaN	0.177055
NaN	NaN	0.321038	NaN	0.284252	NaN	0.239687	NaN	0.185486	NaN	0.171936
NaN	NaN	0.26571	NaN	0.261969	NaN	0.226739	NaN	0.171334	NaN	0.166516
NaN	NaN	0.261612	NaN	0.272809	NaN	0.22162	NaN	0.177356	NaN	0.164408
NaN	NaN	0.29235	NaN	0.260765	NaN	0.233966	NaN	0.168624	NaN	0.160193
NaN	NaN	0.26776	NaN	0.251731	NaN	0.220114	NaN	0.174345	NaN	0.161698
NaN	NaN	0.295082	NaN	0.273412	NaN	0.234869	NaN	0.18639	NaN	0.170431
NaN	NaN	0.29235	NaN	0.271906	NaN	0.235471	NaN	0.173743	NaN	0.157182
NaN	NaN	0.318989	NaN	0.292683	NaN	0.252635	NaN	0.190605	NaN	0.182475
NaN	NaN	0.275273	NaN	0.257754	NaN	0.217404	NaN	0.17284	NaN	0.15688
NaN	NaN	0.269809	NaN	0.271906	NaN	0.228847	NaN	0.180066	NaN	0.153869
NaN	NaN	0.310109	NaN	0.289371	NaN	0.242397	NaN	0.188799	NaN	0.171033
NaN	NaN	0.290301	NaN	0.281843	NaN	0.252635	NaN	0.196025	NaN	0.164408
NaN	NaN	0.321038	NaN	0.273111	NaN	0.235471	NaN	0.198434	NaN	0.161698
NaN	NaN	0.288251	NaN	0.271003	NaN	0.23517	NaN	0.179163	NaN	0.158988
NaN	NaN	0.260929	NaN	0.242397	NaN	0.230051	NaN	0.179163	NaN	0.169226
NaN	NaN	0.320355	NaN	0.274616	NaN	0.240289	NaN	0.197531	NaN	0.185185
NaN	NaN	0.284153	NaN	0.283951	NaN	0.238783	NaN	0.184282	NaN	0.165312
NaN	NaN	0.322404	NaN	0.289672	NaN	0.23788	NaN	0.186992	NaN	0.166817
NaN	NaN	0.29235	NaN	0.269798	NaN	0.232159	NaN	0.170431	NaN	0.163204
NaN	NaN	0.295082	NaN	0.268594	NaN	0.235471	NaN	0.186992	NaN	0.155375
NaN	NaN	0.285519	NaN	0.255345	NaN	0.227943	NaN	0.166817	NaN	0.166215
NaN	NaN	0.248634	NaN	0.261668	NaN	0.226137	NaN	0.169527	NaN	0.162602
NaN	NaN	0.317623	NaN	0.269196	NaN	0.243601	NaN	0.181873	NaN	0.176152
NaN	NaN	0.246585	NaN	0.242698	NaN	0.214694	NaN	0.173743	NaN	0.162602
NaN	NaN	0.288251	NaN	0.281542	NaN	0.242397	NaN	0.189702	NaN	0.175248
NaN	NaN	0.30806	NaN	0.284553	NaN	0.239988	NaN	0.189401	NaN	0.177055
NaN	NaN	0.266393	NaN	0.279133	NaN	0.241494	NaN	0.189401	NaN	0.18097
NaN	NaN	0.310792	NaN	0.268594	NaN	0.236676	NaN	0.185185	NaN	0.158085
NaN	NaN	0.25888	NaN	0.261367	NaN	0.22704	NaN	0.170129	NaN	0.163204
NaN	NaN	0.260929	NaN	0.255345	NaN	0.226438	NaN	0.180668	NaN	0.158687
NaN	NaN	0.29918	NaN	0.273111	NaN	0.251731	NaN	0.196628	NaN	0.169226
NaN	NaN	0.334016	NaN	0.296899	NaN	0.248118	NaN	0.193014	NaN	0.173141
NaN	NaN	0.303279	NaN	0.296899	NaN	0.25956	NaN	0.190906	NaN	0.186089
NaN	NaN	0.327869	NaN	0.283951	NaN	0.232159	NaN	0.188497	NaN	0.177657
NaN	NaN	0.270492	NaN	0.260163	NaN	0.22975	NaN	0.177055	NaN	0.160795
NaN	NaN	0.304645	NaN	0.276122	NaN	0.244505	NaN	0.19181	NaN	0.176152
NaN	NaN	0.284153	NaN	0.269196	NaN	0.24059	NaN	0.183981	NaN	0.165312
NaN	NaN	0.273907	NaN	0.277627	NaN	0.241795	NaN	0.1891	NaN	0.170129
NaN	NaN	0.322404	NaN	0.280638	NaN	0.247516	NaN	0.193315	NaN	0.176453
NaN	NaN	0.263661	NaN	0.256549	NaN	0.21349	NaN	0.166817	NaN	0.143631
NaN	NaN	0.311475	NaN	0.272809	NaN	0.242397	NaN	0.186992	NaN	0.169226
NaN	NaN	0.314891	NaN	0.284553	NaN	0.240289	NaN	0.193315	NaN	0.173743
NaN	NaN	0.303962	NaN	0.274917	NaN	0.242999	NaN	0.191207	NaN	0.179163
NaN	NaN	0.314891	NaN	0.290876	NaN	0.234869	NaN	0.18368	NaN	0.182776
NaN	NaN	0.325137	NaN	0.268895	NaN	0.241795	NaN	0.190605	NaN	0.178862
NaN	NaN	0.329235	NaN	0.281843	NaN	0.244204	NaN	0.178862	NaN	0.171033
NaN	NaN	0.287568	NaN	0.273713	NaN	0.23517	NaN	0.187594	NaN	0.161999
NaN	NaN	0.275273	NaN	0.253839	NaN	0.22433	NaN	0.158988	NaN	0.171635
NaN	NaN	0.280055	NaN	0.25956	NaN	0.215297	NaN	0.169226	NaN	0.162301
NaN	NaN	0.280055	NaN	0.269798	NaN	0.224932	NaN	0.167721	NaN	0.159892
NaN	NaN	0.307377	NaN	0.283047	NaN	0.24601	NaN	0.179163	NaN	0.172237
NaN	NaN	0.260246	NaN	0.277025	NaN	0.238181	NaN	0.187594	NaN	0.174345
NaN	NaN	0.260246	NaN	0.258055	NaN	0.215899	NaN	0.184884	NaN	0.150256
NaN	NaN	0.280055	NaN	0.258356	NaN	0.234568	NaN	0.180367	NaN	0.163505
NaN	NaN	0.281421	NaN	0.280638	NaN	0.241795	NaN	0.195724	NaN	0.155375
NaN	NaN	0.307377	NaN	0.286058	NaN	0.243902	NaN	0.182174	NaN	0.170732
NaN	NaN	0.30123	NaN	0.270702	NaN	0.233363	NaN	0.188497	NaN	0.165914
NaN	NaN	0.258197	NaN	0.258958	NaN	0.22433	NaN	0.173442	NaN	0.149955
NaN	NaN	0.330601	NaN	0.294188	NaN	0.258356	NaN	0.197832	NaN	0.177958
NaN	NaN	0.276639	NaN	0.272508	NaN	0.23246	NaN	0.179163	NaN	0.154773
NaN	NaN	0.222678	NaN	0.242999	NaN	0.218609	NaN	0.172538	NaN	0.160193
NaN	NaN	0.294399	NaN	0.280337	NaN	0.250226	NaN	0.178862	NaN	0.163806
NaN	NaN	0.282104	NaN	0.277627	NaN	0.239085	NaN	0.177657	NaN	0.159289
NaN	NaN	0.294399	NaN	0.282144	NaN	0.234869	NaN	0.177356	NaN	0.156278
NaN	NaN	0.304645	NaN	0.270099	NaN	0.226438	NaN	0.179464	NaN	0.15959
NaN	NaN	0.284836	NaN	0.296597	NaN	0.242397	NaN	0.182776	NaN	0.175851
NaN	NaN	0.309426	NaN	0.292984	NaN	0.242999	NaN	0.197832	NaN	0.176754
NaN	NaN	0.269126	NaN	0.263776	NaN	0.239085	NaN	0.188196	NaN	0.165613
NaN	NaN	0.280738	NaN	0.284252	NaN	0.2433	NaN	0.193616	NaN	0.175851
NaN	NaN	0.293716	NaN	0.285155	NaN	0.2433	NaN	0.195724	NaN	0.17555
NaN	NaN	0.315574	NaN	0.286661	NaN	0.2433	NaN	0.188196	NaN	0.17555
NaN	NaN	0.241803	NaN	0.261969	NaN	0.224932	NaN	0.177356	NaN	0.156579
NaN	NaN	0.247951	NaN	0.26227	NaN	0.228847	NaN	0.173141	NaN	0.169828
NaN	NaN	0.310109	NaN	0.270099	NaN	0.233363	NaN	0.191207	NaN	0.161397
NaN	NaN	0.276639	NaN	0.255345	NaN	0.211683	NaN	0.176453	NaN	0.164107
NaN	NaN	0.288934	NaN	0.26498	NaN	0.22975	NaN	0.174345	NaN	0.150557
NaN	NaN	0.297131	NaN	0.282445	NaN	0.23788	NaN	0.188799	NaN	0.167419
NaN	NaN	0.266393	NaN	0.26769	NaN	0.228245	NaN	0.190906	NaN	0.169828
NaN	NaN	0.267077	NaN	0.277627	NaN	0.231858	NaN	0.18368	NaN	0.163505
NaN	NaN	0.278005	NaN	0.273412	NaN	0.227943	NaN	0.176152	NaN	0.162301
NaN	NaN	0.246585	NaN	0.262572	NaN	0.227642	NaN	0.169527	NaN	0.151159
NaN	NaN	0.284153	NaN	0.277326	NaN	0.233665	NaN	0.183981	NaN	0.178561
NaN	NaN	0.29918	NaN	0.291177	NaN	0.242397	NaN	0.186691	NaN	0.17555
NaN	NaN	0.286885	NaN	0.265884	NaN	0.230051	NaN	0.17555	NaN	0.160494
NaN	NaN	0.284836	NaN	0.261367	NaN	0.211382	NaN	0.179464	NaN	0.164408
NaN	NaN	0.263661	NaN	0.261969	NaN	0.218007	NaN	0.178561	NaN	0.166817
NaN	NaN	0.296448	NaN	0.284553	NaN	0.231858	NaN	0.19452	NaN	0.177958
NaN	NaN	0.312842	NaN	0.277928	NaN	0.25414	NaN	0.192713	NaN	0.169828
NaN	NaN	0.289617	NaN	0.26498	NaN	0.241192	NaN	0.183379	NaN	0.167118
NaN	NaN	0.29235	NaN	0.2704	NaN	0.23788	NaN	0.18368	NaN	0.171033
NaN	NaN	0.305328	NaN	0.269497	NaN	0.231858	NaN	0.182174	NaN	0.166817
NaN	NaN	0.267077	NaN	0.274014	NaN	0.230352	NaN	0.197832	NaN	0.168022
NaN	NaN	0.29235	NaN	0.289371	NaN	0.244806	NaN	0.182174	NaN	0.187895
NaN	NaN	0.286885	NaN	0.273713	NaN	0.247215	NaN	0.177657	NaN	0.172237
NaN	NaN	0.288934	NaN	0.267088	NaN	0.233966	NaN	0.180668	NaN	0.161999
NaN	NaN	0.318989	NaN	0.274014	NaN	0.233966	NaN	0.18639	NaN	0.165312
NaN	NaN	0.336749	NaN	0.2972	NaN	0.249624	NaN	0.192713	NaN	0.177055
NaN	NaN	0.278689	NaN	0.269497	NaN	0.238482	NaN	0.183981	NaN	0.162903
NaN	NaN	0.282104	NaN	0.260163	NaN	0.220416	NaN	0.18368	NaN	0.167721
NaN	NaN	0.30806	NaN	0.287865	NaN	0.235772	NaN	0.193014	NaN	0.165011
NaN	NaN	0.280055	NaN	0.266486	NaN	0.227943	NaN	0.183077	NaN	0.161999
NaN	NaN	0.310109	NaN	0.258055	NaN	0.238181	NaN	0.183981	NaN	0.166817
NaN	NaN	0.25	NaN	0.250226	NaN	0.213791	NaN	0.169226	NaN	0.156579
NaN	NaN	0.326503	NaN	0.291177	NaN	0.244806	NaN	0.196929	NaN	0.191509
NaN	NaN	0.245902	NaN	0.269497	NaN	0.230352	NaN	0.172237	NaN	0.166516
NaN	NaN	0.286202	NaN	0.284553	NaN	0.238482	NaN	0.179163	NaN	0.168624
NaN	NaN	0.293033	NaN	0.275821	NaN	0.233363	NaN	0.179163	NaN	0.17284
NaN	NaN	0.290301	NaN	0.280638	NaN	0.23788	NaN	0.179464	NaN	0.170129
NaN	NaN	0.288251	NaN	0.273111	NaN	0.231858	NaN	0.185486	NaN	0.168925
NaN	NaN	0.289617	NaN	0.270702	NaN	0.23246	NaN	0.174345	NaN	0.165011
NaN	NaN	0.310109	NaN	0.277025	NaN	0.230955	NaN	0.183379	NaN	0.155977
NaN	NaN	0.295082	NaN	0.274917	NaN	0.229148	NaN	0.180668	NaN	0.159289
NaN	NaN	0.269809	NaN	0.25414	NaN	0.225233	NaN	0.176453	NaN	0.162301
NaN	NaN	0.318306	NaN	0.280036	NaN	0.236676	NaN	0.190605	NaN	0.163806
NaN	NaN	0.306694	NaN	0.2704	NaN	0.233062	NaN	0.187293	NaN	0.149955
NaN	NaN	0.297131	NaN	0.283951	NaN	0.234869	NaN	0.193014	NaN	0.170431
NaN	NaN	0.296448	NaN	0.275218	NaN	0.23517	NaN	0.182776	NaN	0.158386
NaN	NaN	0.288934	NaN	0.274616	NaN	0.23246	NaN	0.183077	NaN	0.173442
NaN	NaN	0.30806	NaN	0.303824	NaN	0.250828	NaN	0.200241	NaN	0.182174
NaN	NaN	0.305328	NaN	0.280939	NaN	0.242096	NaN	0.190605	NaN	0.177657
NaN	NaN	0.265027	NaN	0.263475	NaN	0.231256	NaN	0.173141	NaN	0.168323
NaN	NaN	0.314891	NaN	0.290876	NaN	0.25143	NaN	0.193917	NaN	0.179163
NaN	NaN	0.287568	NaN	0.270099	NaN	0.23517	NaN	0.180367	NaN	0.158085
NaN	NaN	0.284153	NaN	0.274917	NaN	0.24601	NaN	0.187594	NaN	0.162301
NaN	NaN	0.254098	NaN	0.26498	NaN	0.211382	NaN	0.179464	NaN	0.162301
NaN	NaN	0.312842	NaN	0.298404	NaN	0.254441	NaN	0.198735	NaN	0.181271
NaN	NaN	0.293716	NaN	0.265884	NaN	0.228847	NaN	0.180668	NaN	0.168323
NaN	NaN	0.307377	NaN	0.278832	NaN	0.23788	NaN	0.18639	NaN	0.169527
NaN	NaN	0.319672	NaN	0.276724	NaN	0.234568	NaN	0.178561	NaN	0.172237
NaN	NaN	0.272541	NaN	0.254441	NaN	0.217404	NaN	0.174947	NaN	0.161999
NaN	NaN	0.30123	NaN	0.287564	NaN	0.244505	NaN	0.181873	NaN	0.166215
NaN	NaN	0.272541	NaN	0.277025	NaN	0.222824	NaN	0.166817	NaN	0.162903
NaN	NaN	0.325137	NaN	0.282746	NaN	0.238783	NaN	0.187895	NaN	0.169226
NaN	NaN	0.343579	NaN	0.300813	NaN	0.249624	NaN	0.201445	NaN	0.181572
NaN	NaN	0.269126	NaN	0.286058	NaN	0.243601	NaN	0.180066	NaN	0.17826
NaN	NaN	0.275273	NaN	0.257453	NaN	0.242999	NaN	0.174947	NaN	0.170431
NaN	NaN	0.312842	NaN	0.278531	NaN	0.239988	NaN	0.190003	NaN	0.169527
NaN	NaN	0.279372	NaN	0.25414	NaN	0.217103	NaN	0.181271	NaN	0.158085
NaN	NaN	0.303279	NaN	0.268293	NaN	0.238482	NaN	0.183981	NaN	0.17826
NaN	NaN	0.257514	NaN	0.261367	NaN	0.22433	NaN	0.182776	NaN	0.158988
NaN	NaN	0.284153	NaN	0.265583	NaN	0.215297	NaN	0.175248	NaN	0.160193
NaN	NaN	0.276639	NaN	0.278531	NaN	0.24059	NaN	0.186992	NaN	0.158085
NaN	NaN	0.303279	NaN	0.266185	NaN	0.23517	NaN	0.173141	NaN	0.165011
NaN	NaN	0.271175	NaN	0.262873	NaN	0.231256	NaN	0.177356	NaN	0.162301
NaN	NaN	0.290984	NaN	0.280939	NaN	0.230051	NaN	0.185185	NaN	0.171635
NaN	NaN	0.256831	NaN	0.267992	NaN	0.235772	NaN	0.177958	NaN	0.164408
NaN	NaN	0.288251	NaN	0.282746	NaN	0.244204	NaN	0.186089	NaN	0.173743
NaN	NaN	0.275956	NaN	0.280939	NaN	0.218007	NaN	0.171033	NaN	0.158687
NaN	NaN	0.280738	NaN	0.267389	NaN	0.239988	NaN	0.199338	NaN	0.173442
NaN	NaN	0.298497	NaN	0.265583	NaN	0.233062	NaN	0.17826	NaN	0.168323
NaN	NaN	0.280738	NaN	0.267389	NaN	0.22704	NaN	0.193917	NaN	0.174044
NaN	NaN	0.297131	NaN	0.276423	NaN	0.232159	NaN	0.184884	NaN	0.165914
NaN	NaN	0.300546	NaN	0.270099	NaN	0.234267	NaN	0.188196	NaN	0.162301
NaN	NaN	0.288251	NaN	0.271304	NaN	0.238482	NaN	0.184282	NaN	0.165914
NaN	NaN	0.280055	NaN	0.275218	NaN	0.244505	NaN	0.191509	NaN	0.177356
NaN	NaN	0.285519	NaN	0.272207	NaN	0.236676	NaN	0.173743	NaN	0.167721
NaN	NaN	0.263661	NaN	0.240891	NaN	0.215899	NaN	0.169527	NaN	0.15146
NaN	NaN	0.289617	NaN	0.278229	NaN	0.234267	NaN	0.182475	NaN	0.176453
NaN	NaN	0.289617	NaN	0.261367	NaN	0.230352	NaN	0.175851	NaN	0.152063
NaN	NaN	0.312158	NaN	0.292683	NaN	0.247215	NaN	0.186992	NaN	0.168323
NaN	NaN	0.348361	NaN	0.283348	NaN	0.237579	NaN	0.19181	NaN	0.167118
NaN	NaN	0.284836	NaN	0.274917	NaN	0.230955	NaN	0.191509	NaN	0.169226
NaN	NaN	0.297131	NaN	0.283047	NaN	0.238783	NaN	0.181572	NaN	0.169527
NaN	NaN	0.29918	NaN	0.280036	NaN	0.244806	NaN	0.196929	NaN	0.171033
NaN	NaN	0.290984	NaN	0.262873	NaN	0.22433	NaN	0.180367	NaN	0.157784
NaN	NaN	0.271175	NaN	0.266787	NaN	0.215297	NaN	0.175851	NaN	0.151762
NaN	NaN	0.307377	NaN	0.286962	NaN	0.255947	NaN	0.190003	NaN	0.177055
NaN	NaN	0.303962	NaN	0.279434	NaN	0.236676	NaN	0.188497	NaN	0.166817
NaN	NaN	0.302596	NaN	0.287263	NaN	0.250527	NaN	0.197832	NaN	0.18097
NaN	NaN	0.353825	NaN	0.28907	NaN	0.24059	NaN	0.199639	NaN	0.184583
NaN	NaN	0.285519	NaN	0.271605	NaN	0.236676	NaN	0.186089	NaN	0.166817
NaN	NaN	0.256148	NaN	0.25685	NaN	0.228245	NaN	0.177356	NaN	0.158988
NaN	NaN	0.282787	NaN	0.257754	NaN	0.231557	NaN	0.182776	NaN	0.161096
NaN	NaN	0.25888	NaN	0.263174	NaN	0.210178	NaN	0.18097	NaN	0.167721
NaN	NaN	0.293033	NaN	0.275821	NaN	0.222222	NaN	0.174947	NaN	0.15959
NaN	NaN	0.307377	NaN	0.293285	NaN	0.245709	NaN	0.193616	NaN	0.171635
NaN	NaN	0.273907	NaN	0.275821	NaN	0.226137	NaN	0.185486	NaN	0.166817
NaN	NaN	0.30123	NaN	0.291177	NaN	0.239085	NaN	0.185486	NaN	0.170129
NaN	NaN	0.278689	NaN	0.265884	NaN	0.225836	NaN	0.18097	NaN	0.162301
NaN	NaN	0.340164	NaN	0.287564	NaN	0.247215	NaN	0.197832	NaN	0.17284
NaN	NaN	0.314208	NaN	0.266486	NaN	0.237579	NaN	0.188497	NaN	0.17284
NaN	NaN	0.269809	NaN	0.266185	NaN	0.221319	NaN	0.178862	NaN	0.161999
NaN	NaN	0.29235	NaN	0.265884	NaN	0.230352	NaN	0.176453	NaN	0.172538
NaN	NaN	0.299863	NaN	0.274014	NaN	0.227642	NaN	0.176754	NaN	0.157182
NaN	NaN	0.26571	NaN	0.260765	NaN	0.22975	NaN	0.180066	NaN	0.168925
NaN	NaN	0.28347	NaN	0.276724	NaN	0.230653	NaN	0.187293	NaN	0.17555
NaN	NaN	0.323087	NaN	0.274616	NaN	0.236375	NaN	0.181572	NaN	0.158085
NaN	NaN	0.290301	NaN	0.259259	NaN	0.234267	NaN	0.191509	NaN	0.158988
NaN	NaN	0.304645	NaN	0.276724	NaN	0.237579	NaN	0.191207	NaN	0.165613
NaN	NaN	0.293716	NaN	0.284854	NaN	0.246612	NaN	0.203553	NaN	0.166516
NaN	NaN	0.277322	NaN	0.287865	NaN	0.228245	NaN	0.18639	NaN	0.167118
NaN	NaN	0.275273	NaN	0.286962	NaN	0.244204	NaN	0.187594	NaN	0.173442
NaN	NaN	0.239754	NaN	0.268293	NaN	0.214694	NaN	0.17826	NaN	0.167419
NaN	NaN	0.31694	NaN	0.283047	NaN	0.249925	NaN	0.187594	NaN	0.183077
NaN	NaN	0.291667	NaN	0.270702	NaN	0.236073	NaN	0.185185	NaN	0.17284
NaN	NaN	0.372951	NaN	0.297501	NaN	0.245709	NaN	0.186691	NaN	0.169527
NaN	NaN	0.271858	NaN	0.284553	NaN	0.242698	NaN	0.198434	NaN	0.174646
NaN	NaN	0.22541	NaN	0.246914	NaN	0.214694	NaN	0.172538	NaN	0.148148
NaN	NaN	0.308743	NaN	0.297501	NaN	0.244806	NaN	0.192111	NaN	0.190304
NaN	NaN	0.262295	NaN	0.266486	NaN	0.217706	NaN	0.178862	NaN	0.160193
NaN	NaN	0.281421	NaN	0.271605	NaN	0.233062	NaN	0.182475	NaN	0.165011
NaN	NaN	0.310792	NaN	0.288768	NaN	0.24872	NaN	0.179765	NaN	0.168925
NaN	NaN	0.300546	NaN	0.309846	NaN	0.256248	NaN	0.197531	NaN	0.169527
NaN	NaN	0.287568	NaN	0.281843	NaN	0.23246	NaN	0.18639	NaN	0.155977
NaN	NaN	0.288934	NaN	0.273111	NaN	0.239085	NaN	0.177055	NaN	0.168624
NaN	NaN	0.288251	NaN	0.274616	NaN	0.239988	NaN	0.191207	NaN	0.173141
NaN	NaN	0.250683	NaN	0.254441	NaN	0.206263	NaN	0.169828	NaN	0.15146
NaN	NaN	0.286202	NaN	0.275821	NaN	0.237278	NaN	0.1891	NaN	0.164709
NaN	NaN	0.280055	NaN	0.267389	NaN	0.231858	NaN	0.183077	NaN	0.163505
NaN	NaN	0.291667	NaN	0.277627	NaN	0.234267	NaN	0.170732	NaN	0.173743
NaN	NaN	0.303962	NaN	0.277326	NaN	0.253538	NaN	0.188799	NaN	0.17555
NaN	NaN	0.287568	NaN	0.296597	NaN	0.244204	NaN	0.196025	NaN	0.176152
NaN	NaN	0.272541	NaN	0.274616	NaN	0.225836	NaN	0.175248	NaN	0.157182
NaN	NaN	0.284836	NaN	0.255044	NaN	0.226739	NaN	0.18097	NaN	0.171936
NaN	NaN	0.295765	NaN	0.258356	NaN	0.237278	NaN	0.178561	NaN	0.162301
NaN	NaN	0.255464	NaN	0.267992	NaN	0.219813	NaN	0.174947	NaN	0.15688
NaN	NaN	0.276639	NaN	0.272207	NaN	0.235471	NaN	0.169828	NaN	0.163505
NaN	NaN	0.282104	NaN	0.279133	NaN	0.244806	NaN	0.175248	NaN	0.174646
NaN	NaN	0.300546	NaN	0.262572	NaN	0.228546	NaN	0.17555	NaN	0.161096
NaN	NaN	0.306011	NaN	0.268594	NaN	0.221319	NaN	0.171936	NaN	0.161999
NaN	NaN	0.278689	NaN	0.271605	NaN	0.235772	NaN	0.192412	NaN	0.15959
NaN	NaN	0.336749	NaN	0.299307	NaN	0.250527	NaN	0.199639	NaN	0.172538
NaN	NaN	0.26776	NaN	0.263776	NaN	0.233363	NaN	0.184583	NaN	0.162602
NaN	NaN	0.336066	NaN	0.30262	NaN	0.250226	NaN	0.211683	NaN	0.179765
NaN	NaN	0.313525	NaN	0.279133	NaN	0.252033	NaN	0.199036	NaN	0.183379
NaN	NaN	0.278005	NaN	0.277025	NaN	0.235772	NaN	0.193616	NaN	0.162602
NaN	NaN	0.313525	NaN	0.287865	NaN	0.24872	NaN	0.187895	NaN	0.17284
NaN	NaN	0.297131	NaN	0.272508	NaN	0.233665	NaN	0.18368	NaN	0.168022
NaN	NaN	0.286885	NaN	0.269497	NaN	0.24059	NaN	0.19181	NaN	0.172237
NaN	NaN	0.298497	NaN	0.274917	NaN	0.244505	NaN	0.191207	NaN	0.171033
NaN	NaN	0.256148	NaN	0.271304	NaN	0.226137	NaN	0.184282	NaN	0.161096
NaN	NaN	0.305328	NaN	0.280939	NaN	0.242999	NaN	0.194219	NaN	0.168323
NaN	NaN	0.295765	NaN	0.277326	NaN	0.231858	NaN	0.185787	NaN	0.176152
NaN	NaN	0.237705	NaN	0.245709	NaN	0.211683	NaN	0.163505	NaN	0.150858
NaN	NaN	0.302596	NaN	0.295995	NaN	0.228847	NaN	0.193014	NaN	0.170129
NaN	NaN	0.26776	NaN	0.258356	NaN	0.230653	NaN	0.182776	NaN	0.165011
NaN	NaN	0.280055	NaN	0.259259	NaN	0.22162	NaN	0.182174	NaN	0.158988
NaN	NaN	0.262978	NaN	0.252635	NaN	0.230955	NaN	0.173442	NaN	0.166516
NaN	NaN	0.325137	NaN	0.292081	NaN	0.230352	NaN	0.18639	NaN	0.180066
NaN	NaN	0.318989	NaN	0.279434	NaN	0.230653	NaN	0.188196	NaN	0.164107
NaN	NaN	0.357923	NaN	0.299307	NaN	0.245107	NaN	0.19723	NaN	0.171033
NaN	NaN	0.313525	NaN	0.301415	NaN	0.25414	NaN	0.19994	NaN	0.181873
NaN	NaN	0.276639	NaN	0.276423	NaN	0.224932	NaN	0.182475	NaN	0.160193
NaN	NaN	0.25	NaN	0.23517	NaN	0.206564	NaN	0.157784	NaN	0.150256
NaN	NaN	0.295765	NaN	0.278229	NaN	0.24059	NaN	0.175851	NaN	0.179163
NaN	NaN	0.306011	NaN	0.283348	NaN	0.239988	NaN	0.195724	NaN	0.158687
NaN	NaN	0.267077	NaN	0.247817	NaN	0.219813	NaN	0.170129	NaN	0.155375
NaN	NaN	0.282787	NaN	0.274315	NaN	0.234568	NaN	0.179765	NaN	0.166817
NaN	NaN	0.318306	NaN	0.285155	NaN	0.249021	NaN	0.19452	NaN	0.165011
NaN	NaN	0.288934	NaN	0.28636	NaN	0.241192	NaN	0.185486	NaN	0.173141
NaN	NaN	0.282787	NaN	0.271906	NaN	0.241795	NaN	0.180066	NaN	0.177657
NaN	NaN	0.303279	NaN	0.29449	NaN	0.22704	NaN	0.18639	NaN	0.171936
NaN	NaN	0.273224	NaN	0.2704	NaN	0.226137	NaN	0.172538	NaN	0.167118
NaN	NaN	0.311475	NaN	0.267992	NaN	0.230653	NaN	0.187594	NaN	0.173141
NaN	NaN	0.320355	NaN	0.282144	NaN	0.2433	NaN	0.187895	NaN	0.172538
NaN	NaN	0.293033	NaN	0.284252	NaN	0.248118	NaN	0.186691	NaN	0.167419
NaN	NaN	0.278689	NaN	0.272809	NaN	0.233363	NaN	0.184282	NaN	0.170431
NaN	NaN	0.265027	NaN	0.273412	NaN	0.238783	NaN	0.177958	NaN	0.161698
NaN	NaN	0.232923	NaN	0.264679	NaN	0.219813	NaN	0.175851	NaN	0.164709
NaN	NaN	0.273224	NaN	0.272207	NaN	0.227341	NaN	0.191207	NaN	0.165312
NaN	NaN	0.278005	NaN	0.26227	NaN	0.234568	NaN	0.178561	NaN	0.161397
NaN	NaN	0.317623	NaN	0.279434	NaN	0.242698	NaN	0.18639	NaN	0.174345
NaN	NaN	0.287568	NaN	0.279133	NaN	0.217404	NaN	0.181873	NaN	0.159892
NaN	NaN	0.30806	NaN	0.292382	NaN	0.241494	NaN	0.192111	NaN	0.171635
NaN	NaN	0.276639	NaN	0.273713	NaN	0.236977	NaN	0.18368	NaN	0.167721
NaN	NaN	0.249317	NaN	0.267389	NaN	0.231858	NaN	0.182174	NaN	0.168022
NaN	NaN	0.323087	NaN	0.28365	NaN	0.25685	NaN	0.185787	NaN	0.168022
NaN	NaN	0.237705	NaN	0.252033	NaN	0.212587	NaN	0.169527	NaN	0.146944

## Sheet: Figure 2a bottom
Figure 2a - bottom row (mice)	Subject-specific values and null distributions for communication density. Values are grouped for k-shortest paths (1st, 2nd, 3rd, 4th, 5th k-shortest paths).
m-GG - subject sex	m-GG - 1-shortest path	m-GG null - 1-shortest path	m-GG - 2-shortest path	m-GG null - 2-shortest path	m-GG - 3-shortest path	m-GG null - 3-shortest path	m-GG - 4-shortest path	m-GG null - 4-shortest path	m-GG - 5-shortest path	m-GG null - 5-shortest path
male	0.370265	0.285985	0.365501	0.264336	0.310023	0.230303	0.251282	0.179021	0.21352	0.15711
male	0.448864	0.28125	0.416783	0.280186	0.352914	0.231702	0.287179	0.170629	0.268531	0.16317
male	0.398674	0.256629	0.392541	0.263403	0.327273	0.222378	0.272261	0.159441	0.240559	0.136597
male	0.391098	0.267992	0.383217	0.267599	0.311422	0.220513	0.267133	0.1669	0.22331	0.144988
male	0.428977	0.270833	0.397203	0.251748	0.348718	0.226573	0.259207	0.170163	0.220047	0.150583
male	0.387311	0.28125	0.395338	0.268065	0.336597	0.244755	0.268998	0.170163	0.245688	0.151049
male	0.400568	0.341856	0.399534	0.290443	0.338928	0.244755	0.267599	0.168298	0.22331	0.161305
male	0.375	0.282197	0.389744	0.275991	0.308159	0.215851	0.262471	0.161772	0.232634	0.149184
male	0.393939	0.318182	0.372494	0.270862	0.319347	0.241958	0.261072	0.179021	0.22331	0.151049
male	0.413826	0.264205	0.383683	0.262005	0.32028	0.226107	0.257343	0.167832	0.238695	0.146387
NaN	NaN	0.267045	NaN	0.263403	NaN	0.224242	NaN	0.165501	NaN	0.155245
NaN	NaN	0.279356	NaN	0.262937	NaN	0.220047	NaN	0.162238	NaN	0.152914
NaN	NaN	0.297348	NaN	0.257809	NaN	0.22331	NaN	0.170163	NaN	0.161305
NaN	NaN	0.289773	NaN	0.264336	NaN	0.231235	NaN	0.167366	NaN	0.147319
NaN	NaN	0.260417	NaN	0.264802	NaN	0.212121	NaN	0.16317	NaN	0.151049
NaN	NaN	0.255682	NaN	0.251748	NaN	0.224709	NaN	0.165035	NaN	0.147786
NaN	NaN	0.283144	NaN	0.258741	NaN	0.216783	NaN	0.155711	NaN	0.15338
NaN	NaN	0.284091	NaN	0.255944	NaN	0.224242	NaN	0.170629	NaN	0.148252
NaN	NaN	0.277462	NaN	0.265734	NaN	0.202331	NaN	0.171096	NaN	0.14359
NaN	NaN	0.247159	NaN	0.247552	NaN	0.226107	NaN	0.158508	NaN	0.142657
NaN	NaN	0.28125	NaN	0.286713	NaN	0.234499	NaN	0.188345	NaN	0.162704
NaN	NaN	0.227273	NaN	0.248951	NaN	0.21352	NaN	0.165035	NaN	0.137995
NaN	NaN	0.267045	NaN	0.253613	NaN	0.217716	NaN	0.155711	NaN	0.14965
NaN	NaN	0.278409	NaN	0.265734	NaN	0.22331	NaN	0.152914	NaN	0.152914
NaN	NaN	0.28125	NaN	0.274126	NaN	0.222378	NaN	0.164569	NaN	0.161305
NaN	NaN	0.239583	NaN	0.236364	NaN	0.218648	NaN	0.162704	NaN	0.145921
NaN	NaN	0.275568	NaN	0.277389	NaN	0.226573	NaN	0.173427	NaN	0.159441
NaN	NaN	0.302083	NaN	0.25641	NaN	0.222378	NaN	0.164569	NaN	0.161772
NaN	NaN	0.267045	NaN	0.277389	NaN	0.220513	NaN	0.183217	NaN	0.156177
NaN	NaN	0.256629	NaN	0.257343	NaN	0.209324	NaN	0.158974	NaN	0.153846
NaN	NaN	0.249053	NaN	0.255478	NaN	0.215851	NaN	0.174359	NaN	0.151981
NaN	NaN	0.267992	NaN	0.275524	NaN	0.228438	NaN	0.162704	NaN	0.150583
NaN	NaN	0.296402	NaN	0.254545	NaN	0.220979	NaN	0.155711	NaN	0.14359
NaN	NaN	0.267045	NaN	0.277389	NaN	0.213054	NaN	0.168765	NaN	0.148718
NaN	NaN	0.309659	NaN	0.284382	NaN	0.247086	NaN	0.177156	NaN	0.179953
NaN	NaN	0.286932	NaN	0.265268	NaN	0.23683	NaN	0.16317	NaN	0.158508
NaN	NaN	0.249053	NaN	0.255012	NaN	0.212587	NaN	0.159441	NaN	0.145921
NaN	NaN	0.249053	NaN	0.258275	NaN	0.220979	NaN	0.159907	NaN	0.151049
NaN	NaN	0.241477	NaN	0.2331	NaN	0.206527	NaN	0.162704	NaN	0.148252
NaN	NaN	0.267992	NaN	0.260606	NaN	0.207459	NaN	0.163636	NaN	0.136597
NaN	NaN	0.272727	NaN	0.257809	NaN	0.225175	NaN	0.168298	NaN	0.155245
NaN	NaN	0.308712	NaN	0.280186	NaN	0.234033	NaN	0.170163	NaN	0.155245
NaN	NaN	0.264205	NaN	0.256876	NaN	0.215851	NaN	0.161772	NaN	0.148718
NaN	NaN	0.258523	NaN	0.271329	NaN	0.222378	NaN	0.158508	NaN	0.156643
NaN	NaN	0.270833	NaN	0.273193	NaN	0.226107	NaN	0.178089	NaN	0.161772
NaN	NaN	0.283144	NaN	0.281585	NaN	0.238228	NaN	0.16317	NaN	0.165035
NaN	NaN	0.278409	NaN	0.255478	NaN	0.224242	NaN	0.170163	NaN	0.161772
NaN	NaN	0.274621	NaN	0.274126	NaN	0.211655	NaN	0.162704	NaN	0.151981
NaN	NaN	0.313447	NaN	0.277855	NaN	0.221445	NaN	0.156643	NaN	0.154312
NaN	NaN	0.275568	NaN	0.269464	NaN	0.231702	NaN	0.164103	NaN	0.156177
NaN	NaN	0.230114	NaN	0.252681	NaN	0.20373	NaN	0.151515	NaN	0.146387
NaN	NaN	0.268939	NaN	0.256876	NaN	0.221445	NaN	0.148718	NaN	0.134266
NaN	NaN	0.28125	NaN	0.259207	NaN	0.221911	NaN	0.168298	NaN	0.159907
NaN	NaN	0.301136	NaN	0.270862	NaN	0.243823	NaN	0.162704	NaN	0.15711
NaN	NaN	0.28125	NaN	0.264336	NaN	0.232168	NaN	0.168765	NaN	0.155711
NaN	NaN	0.317235	NaN	0.2662	NaN	0.243823	NaN	0.168765	NaN	0.148252
NaN	NaN	0.272727	NaN	0.263869	NaN	0.217716	NaN	0.167832	NaN	0.15711
NaN	NaN	0.28125	NaN	0.285315	NaN	0.236364	NaN	0.177622	NaN	0.170629
NaN	NaN	0.283144	NaN	0.251748	NaN	0.221911	NaN	0.148718	NaN	0.147786
NaN	NaN	0.258523	NaN	0.280186	NaN	0.230769	NaN	0.158508	NaN	0.158974
NaN	NaN	0.214962	NaN	0.230769	NaN	0.211189	NaN	0.15711	NaN	0.131002
NaN	NaN	0.301136	NaN	0.257809	NaN	0.222844	NaN	0.154779	NaN	0.151515
NaN	NaN	0.273674	NaN	0.260606	NaN	0.221911	NaN	0.169697	NaN	0.162704
NaN	NaN	0.285985	NaN	0.246154	NaN	0.2	NaN	0.144056	NaN	0.138928
NaN	NaN	0.288826	NaN	0.274126	NaN	0.226573	NaN	0.162238	NaN	0.152914
NaN	NaN	0.260417	NaN	0.25641	NaN	0.21352	NaN	0.155711	NaN	0.144988
NaN	NaN	0.224432	NaN	0.245221	NaN	0.211189	NaN	0.1669	NaN	0.145921
NaN	NaN	0.29072	NaN	0.275058	NaN	0.228904	NaN	0.175291	NaN	0.149184
NaN	NaN	0.256629	NaN	0.262937	NaN	0.220047	NaN	0.170629	NaN	0.158508
NaN	NaN	0.25947	NaN	0.25641	NaN	0.210256	NaN	0.170163	NaN	0.151981
NaN	NaN	0.3125	NaN	0.268531	NaN	0.225175	NaN	0.161772	NaN	0.161305
NaN	NaN	0.269886	NaN	0.261538	NaN	0.225641	NaN	0.170163	NaN	0.159907
NaN	NaN	0.25	NaN	0.24662	NaN	0.208392	NaN	0.148718	NaN	0.132867
NaN	NaN	0.299242	NaN	0.275058	NaN	0.224242	NaN	0.176224	NaN	0.151049
NaN	NaN	0.270833	NaN	0.255944	NaN	0.210723	NaN	0.160839	NaN	0.145921
NaN	NaN	0.325758	NaN	0.270396	NaN	0.248951	NaN	0.199068	NaN	0.16317
NaN	NaN	0.288826	NaN	0.268531	NaN	0.237296	NaN	0.166434	NaN	0.158508
NaN	NaN	0.296402	NaN	0.266667	NaN	0.228438	NaN	0.16317	NaN	0.15338
NaN	NaN	0.274621	NaN	0.279254	NaN	0.218648	NaN	0.166434	NaN	0.158508
NaN	NaN	0.280303	NaN	0.282984	NaN	0.2331	NaN	0.171096	NaN	0.158974
NaN	NaN	0.284091	NaN	0.276457	NaN	0.22331	NaN	0.171562	NaN	0.146387
NaN	NaN	0.246212	NaN	0.245221	NaN	0.211655	NaN	0.1669	NaN	0.154779
NaN	NaN	0.273674	NaN	0.262471	NaN	0.224242	NaN	0.161772	NaN	0.154779
NaN	NaN	0.27178	NaN	0.260606	NaN	0.228904	NaN	0.15711	NaN	0.149184
NaN	NaN	0.311553	NaN	0.300233	NaN	0.254545	NaN	0.178089	NaN	0.169231
NaN	NaN	0.315341	NaN	0.275524	NaN	0.216317	NaN	0.184615	NaN	0.159907
NaN	NaN	0.25	NaN	0.23683	NaN	0.208392	NaN	0.165035	NaN	0.141259
NaN	NaN	0.245265	NaN	0.254545	NaN	0.206993	NaN	0.165035	NaN	0.140793
NaN	NaN	0.282197	NaN	0.261538	NaN	0.227972	NaN	0.178089	NaN	0.154779
NaN	NaN	0.27178	NaN	0.263869	NaN	0.218648	NaN	0.15711	NaN	0.150583
NaN	NaN	0.284091	NaN	0.249883	NaN	0.214452	NaN	0.143124	NaN	0.135664
NaN	NaN	0.277462	NaN	0.253613	NaN	0.21958	NaN	0.160839	NaN	0.145921
NaN	NaN	0.282197	NaN	0.261072	NaN	0.237762	NaN	0.165035	NaN	0.153846
NaN	NaN	0.266098	NaN	0.278788	NaN	0.234033	NaN	0.170163	NaN	0.153846
NaN	NaN	0.253788	NaN	0.251748	NaN	0.222844	NaN	0.174359	NaN	0.151049
NaN	NaN	0.253788	NaN	0.262937	NaN	0.184149	NaN	0.158974	NaN	0.151515
NaN	NaN	0.284091	NaN	0.25641	NaN	0.210723	NaN	0.161305	NaN	0.158508
NaN	NaN	0.298295	NaN	0.273193	NaN	0.227972	NaN	0.16317	NaN	0.148252
NaN	NaN	0.263258	NaN	0.277389	NaN	0.232634	NaN	0.175291	NaN	0.159907
NaN	NaN	0.266098	NaN	0.249417	NaN	0.219114	NaN	0.169697	NaN	0.155711
NaN	NaN	0.283144	NaN	0.27972	NaN	0.220047	NaN	0.157576	NaN	0.15711
NaN	NaN	0.215909	NaN	0.240093	NaN	0.204196	NaN	0.155711	NaN	0.136597
NaN	NaN	0.289773	NaN	0.279254	NaN	0.232634	NaN	0.170629	NaN	0.149184
NaN	NaN	0.224432	NaN	0.238228	NaN	0.213986	NaN	0.137063	NaN	0.135198
NaN	NaN	0.287879	NaN	0.275058	NaN	0.229837	NaN	0.159441	NaN	0.164103
NaN	NaN	0.283144	NaN	0.261072	NaN	0.228904	NaN	0.170163	NaN	0.151515
NaN	NaN	0.282197	NaN	0.27366	NaN	0.234499	NaN	0.150583	NaN	0.147786
NaN	NaN	0.274621	NaN	0.250816	NaN	0.204196	NaN	0.155245	NaN	0.142657
NaN	NaN	0.256629	NaN	0.261072	NaN	0.243823	NaN	0.169231	NaN	0.151515
NaN	NaN	0.311553	NaN	0.275524	NaN	0.243823	NaN	0.177156	NaN	0.156643
NaN	NaN	0.248106	NaN	0.254079	NaN	0.213054	NaN	0.16317	NaN	0.148718
NaN	NaN	0.282197	NaN	0.260606	NaN	0.231702	NaN	0.159441	NaN	0.14965
NaN	NaN	0.227273	NaN	0.235431	NaN	0.199068	NaN	0.141725	NaN	0.141725
NaN	NaN	0.225379	NaN	0.239161	NaN	0.202331	NaN	0.144056	NaN	0.141725
NaN	NaN	0.310606	NaN	0.275524	NaN	0.23683	NaN	0.182284	NaN	0.168765
NaN	NaN	0.256629	NaN	0.251748	NaN	0.237762	NaN	0.1669	NaN	0.15711
NaN	NaN	0.285985	NaN	0.277855	NaN	0.234033	NaN	0.173427	NaN	0.165967
NaN	NaN	0.241477	NaN	0.243357	NaN	0.202797	NaN	0.144522	NaN	0.152448
NaN	NaN	0.294508	NaN	0.2331	NaN	0.208858	NaN	0.16317	NaN	0.152448
NaN	NaN	0.302083	NaN	0.278788	NaN	0.229837	NaN	0.166434	NaN	0.15711
NaN	NaN	0.303977	NaN	0.275524	NaN	0.234965	NaN	0.183683	NaN	0.155711
NaN	NaN	0.24053	NaN	0.230303	NaN	0.211655	NaN	0.159907	NaN	0.147319
NaN	NaN	0.264205	NaN	0.264336	NaN	0.21352	NaN	0.170629	NaN	0.154779
NaN	NaN	0.252841	NaN	0.266667	NaN	0.225641	NaN	0.172494	NaN	0.138928
NaN	NaN	0.278409	NaN	0.275058	NaN	0.216783	NaN	0.181818	NaN	0.15338
NaN	NaN	0.285985	NaN	0.257809	NaN	0.22331	NaN	0.173893	NaN	0.140326
NaN	NaN	0.261364	NaN	0.268998	NaN	0.208858	NaN	0.164103	NaN	0.150583
NaN	NaN	0.245265	NaN	0.232634	NaN	0.193939	NaN	0.151515	NaN	0.137063
NaN	NaN	0.232955	NaN	0.246154	NaN	0.199534	NaN	0.159907	NaN	0.155245
NaN	NaN	0.327652	NaN	0.286713	NaN	0.231702	NaN	0.172028	NaN	0.164103
NaN	NaN	0.260417	NaN	0.239627	NaN	0.216783	NaN	0.166434	NaN	0.144988
NaN	NaN	0.266098	NaN	0.263403	NaN	0.21958	NaN	0.173427	NaN	0.140326
NaN	NaN	0.368371	NaN	0.29324	NaN	0.252681	NaN	0.189277	NaN	0.174359
NaN	NaN	0.272727	NaN	0.278322	NaN	0.227972	NaN	0.171096	NaN	0.160839
NaN	NaN	0.255682	NaN	0.244755	NaN	0.206061	NaN	0.147319	NaN	0.14359
NaN	NaN	0.30303	NaN	0.262471	NaN	0.21352	NaN	0.165967	NaN	0.142657
NaN	NaN	0.286932	NaN	0.272261	NaN	0.233566	NaN	0.169697	NaN	0.150117
NaN	NaN	0.272727	NaN	0.241492	NaN	0.210723	NaN	0.162704	NaN	0.15711
NaN	NaN	0.288826	NaN	0.275991	NaN	0.238695	NaN	0.181818	NaN	0.162238
NaN	NaN	0.267992	NaN	0.268065	NaN	0.216317	NaN	0.175291	NaN	0.154312
NaN	NaN	0.299242	NaN	0.293706	NaN	0.246154	NaN	0.183217	NaN	0.169697
NaN	NaN	0.296402	NaN	0.270862	NaN	0.20373	NaN	0.169697	NaN	0.147786
NaN	NaN	0.256629	NaN	0.249883	NaN	0.206527	NaN	0.151049	NaN	0.1338
NaN	NaN	0.297348	NaN	0.264802	NaN	0.198135	NaN	0.162704	NaN	0.150117
NaN	NaN	0.258523	NaN	0.271795	NaN	0.231235	NaN	0.176224	NaN	0.158042
NaN	NaN	0.279356	NaN	0.262937	NaN	0.226573	NaN	0.163636	NaN	0.159907
NaN	NaN	0.27178	NaN	0.254079	NaN	0.226573	NaN	0.165967	NaN	0.146387
NaN	NaN	0.247159	NaN	0.27366	NaN	0.230303	NaN	0.164103	NaN	0.149184
NaN	NaN	0.310606	NaN	0.272261	NaN	0.237762	NaN	0.169231	NaN	0.15338
NaN	NaN	0.267992	NaN	0.275524	NaN	0.22331	NaN	0.160839	NaN	0.16317
NaN	NaN	0.237689	NaN	0.256876	NaN	0.218182	NaN	0.167366	NaN	0.144988
NaN	NaN	0.283144	NaN	0.264802	NaN	0.231702	NaN	0.172494	NaN	0.158042
NaN	NaN	0.262311	NaN	0.237762	NaN	0.196737	NaN	0.156177	NaN	0.149184
NaN	NaN	0.302083	NaN	0.286247	NaN	0.231235	NaN	0.165501	NaN	0.151981
NaN	NaN	0.278409	NaN	0.268531	NaN	0.237762	NaN	0.179021	NaN	0.171562
NaN	NaN	0.291667	NaN	0.276457	NaN	0.241958	NaN	0.1669	NaN	0.160373
NaN	NaN	0.241477	NaN	0.252214	NaN	0.216783	NaN	0.155711	NaN	0.140326
NaN	NaN	0.306818	NaN	0.270862	NaN	0.22331	NaN	0.164569	NaN	0.140793
NaN	NaN	0.277462	NaN	0.268998	NaN	0.214452	NaN	0.167366	NaN	0.153846
NaN	NaN	0.258523	NaN	0.2662	NaN	0.221911	NaN	0.155711	NaN	0.141259
NaN	NaN	0.280303	NaN	0.265268	NaN	0.215385	NaN	0.164103	NaN	0.148252
NaN	NaN	0.276515	NaN	0.272261	NaN	0.20373	NaN	0.168298	NaN	0.16317
NaN	NaN	0.309659	NaN	0.28951	NaN	0.246154	NaN	0.177156	NaN	0.166434
NaN	NaN	0.291667	NaN	0.264336	NaN	0.225641	NaN	0.162238	NaN	0.158042
NaN	NaN	0.267992	NaN	0.239161	NaN	0.218648	NaN	0.164103	NaN	0.154312
NaN	NaN	0.301136	NaN	0.271795	NaN	0.222378	NaN	0.175291	NaN	0.156643
NaN	NaN	0.278409	NaN	0.252214	NaN	0.207459	NaN	0.175758	NaN	0.14965
NaN	NaN	0.306818	NaN	0.272261	NaN	0.240093	NaN	0.17669	NaN	0.161305
NaN	NaN	0.295455	NaN	0.28951	NaN	0.227972	NaN	0.1669	NaN	0.151981
NaN	NaN	0.285985	NaN	0.275058	NaN	0.215385	NaN	0.166434	NaN	0.158974
NaN	NaN	0.267045	NaN	0.255012	NaN	0.221911	NaN	0.148252	NaN	0.137063
NaN	NaN	0.27178	NaN	0.2662	NaN	0.216317	NaN	0.183217	NaN	0.164103
NaN	NaN	0.254735	NaN	0.247552	NaN	0.22331	NaN	0.15711	NaN	0.143124
NaN	NaN	0.308712	NaN	0.292308	NaN	0.228438	NaN	0.176224	NaN	0.160373
NaN	NaN	0.310606	NaN	0.261072	NaN	0.237296	NaN	0.169697	NaN	0.161305
NaN	NaN	0.280303	NaN	0.264336	NaN	0.201865	NaN	0.157576	NaN	0.147319
NaN	NaN	0.256629	NaN	0.27366	NaN	0.209324	NaN	0.174359	NaN	0.14359
NaN	NaN	0.307765	NaN	0.265734	NaN	0.222844	NaN	0.179487	NaN	0.158508
NaN	NaN	0.251894	NaN	0.248951	NaN	0.218648	NaN	0.169697	NaN	0.144988
NaN	NaN	0.285038	NaN	0.276457	NaN	0.234965	NaN	0.155711	NaN	0.158508
NaN	NaN	0.280303	NaN	0.265734	NaN	0.224242	NaN	0.163636	NaN	0.136131
NaN	NaN	0.277462	NaN	0.264336	NaN	0.225175	NaN	0.172494	NaN	0.144522
NaN	NaN	0.27178	NaN	0.282051	NaN	0.227506	NaN	0.175291	NaN	0.158508
NaN	NaN	0.268939	NaN	0.25641	NaN	0.224709	NaN	0.160839	NaN	0.151981
NaN	NaN	0.286932	NaN	0.248951	NaN	0.226573	NaN	0.158508	NaN	0.162238
NaN	NaN	0.28125	NaN	0.251748	NaN	0.216317	NaN	0.148252	NaN	0.140326
NaN	NaN	0.307765	NaN	0.288112	NaN	0.237762	NaN	0.186946	NaN	0.15338
NaN	NaN	0.241477	NaN	0.243823	NaN	0.212121	NaN	0.164569	NaN	0.142657
NaN	NaN	0.289773	NaN	0.26014	NaN	0.235431	NaN	0.17296	NaN	0.156643
NaN	NaN	0.263258	NaN	0.25035	NaN	0.21352	NaN	0.154312	NaN	0.14359
NaN	NaN	0.25	NaN	0.241492	NaN	0.210256	NaN	0.167832	NaN	0.146387
NaN	NaN	0.267045	NaN	0.240559	NaN	0.215851	NaN	0.151515	NaN	0.147786
NaN	NaN	0.278409	NaN	0.268531	NaN	0.215385	NaN	0.162704	NaN	0.154779
NaN	NaN	0.310606	NaN	0.286713	NaN	0.234499	NaN	0.188345	NaN	0.159907
NaN	NaN	0.274621	NaN	0.248019	NaN	0.228438	NaN	0.164569	NaN	0.151515
NaN	NaN	0.253788	NaN	0.251748	NaN	0.217716	NaN	0.156177	NaN	0.150117
NaN	NaN	0.27178	NaN	0.275058	NaN	0.215385	NaN	0.161772	NaN	0.158974
NaN	NaN	0.287879	NaN	0.279254	NaN	0.237762	NaN	0.1669	NaN	0.155245
NaN	NaN	0.275568	NaN	0.274592	NaN	0.242424	NaN	0.179021	NaN	0.146387
NaN	NaN	0.303977	NaN	0.310023	NaN	0.234499	NaN	0.177156	NaN	0.174825
NaN	NaN	0.277462	NaN	0.25035	NaN	0.206061	NaN	0.165967	NaN	0.147319
NaN	NaN	0.273674	NaN	0.264802	NaN	0.234965	NaN	0.17296	NaN	0.159441
NaN	NaN	0.268939	NaN	0.252214	NaN	0.214452	NaN	0.158974	NaN	0.14359
NaN	NaN	0.256629	NaN	0.251282	NaN	0.217716	NaN	0.16317	NaN	0.156643
NaN	NaN	0.267992	NaN	0.244755	NaN	0.205594	NaN	0.16317	NaN	0.144522
NaN	NaN	0.266098	NaN	0.265268	NaN	0.213986	NaN	0.176224	NaN	0.170163
NaN	NaN	0.265152	NaN	0.248019	NaN	0.20979	NaN	0.165035	NaN	0.137995
NaN	NaN	0.265152	NaN	0.254545	NaN	0.208858	NaN	0.165035	NaN	0.147786
NaN	NaN	0.253788	NaN	0.252214	NaN	0.218648	NaN	0.159441	NaN	0.157576
NaN	NaN	0.273674	NaN	0.274126	NaN	0.218648	NaN	0.165967	NaN	0.159907
NaN	NaN	0.275568	NaN	0.251748	NaN	0.225641	NaN	0.166434	NaN	0.147319
NaN	NaN	0.289773	NaN	0.285315	NaN	0.237762	NaN	0.167366	NaN	0.160373
NaN	NaN	0.276515	NaN	0.273193	NaN	0.238695	NaN	0.179953	NaN	0.156177
NaN	NaN	0.269886	NaN	0.253613	NaN	0.218648	NaN	0.165967	NaN	0.13986
NaN	NaN	0.272727	NaN	0.264336	NaN	0.224242	NaN	0.172028	NaN	0.153846
NaN	NaN	0.293561	NaN	0.282517	NaN	0.224242	NaN	0.172494	NaN	0.168298
NaN	NaN	0.310606	NaN	0.251282	NaN	0.216317	NaN	0.151515	NaN	0.144988
NaN	NaN	0.306818	NaN	0.275058	NaN	0.233566	NaN	0.176224	NaN	0.159441
NaN	NaN	0.260417	NaN	0.265268	NaN	0.217716	NaN	0.158508	NaN	0.141259
NaN	NaN	0.285038	NaN	0.265268	NaN	0.226573	NaN	0.173427	NaN	0.156643
NaN	NaN	0.270833	NaN	0.254545	NaN	0.210256	NaN	0.143124	NaN	0.136597
NaN	NaN	0.318182	NaN	0.297902	NaN	0.235431	NaN	0.177156	NaN	0.165035
NaN	NaN	0.215909	NaN	0.255478	NaN	0.229837	NaN	0.156643	NaN	0.148718
NaN	NaN	0.260417	NaN	0.249883	NaN	0.217716	NaN	0.147786	NaN	0.139394
NaN	NaN	0.285985	NaN	0.286247	NaN	0.232168	NaN	0.168298	NaN	0.168765
NaN	NaN	0.273674	NaN	0.261538	NaN	0.213986	NaN	0.164569	NaN	0.151515
NaN	NaN	0.306818	NaN	0.279254	NaN	0.234965	NaN	0.177156	NaN	0.156643
NaN	NaN	0.297348	NaN	0.276457	NaN	0.233566	NaN	0.172494	NaN	0.159441
NaN	NaN	0.291667	NaN	0.277855	NaN	0.22704	NaN	0.170629	NaN	0.154779
NaN	NaN	0.249053	NaN	0.264336	NaN	0.226573	NaN	0.164569	NaN	0.145455
NaN	NaN	0.303977	NaN	0.248951	NaN	0.225175	NaN	0.175758	NaN	0.146387
NaN	NaN	0.304924	NaN	0.258275	NaN	0.207925	NaN	0.166434	NaN	0.147786
NaN	NaN	0.242424	NaN	0.271329	NaN	0.22331	NaN	0.169697	NaN	0.154779
NaN	NaN	0.270833	NaN	0.26014	NaN	0.213054	NaN	0.17296	NaN	0.152914
NaN	NaN	0.298295	NaN	0.26014	NaN	0.220513	NaN	0.172028	NaN	0.155711
NaN	NaN	0.282197	NaN	0.268998	NaN	0.238228	NaN	0.178555	NaN	0.157576
NaN	NaN	0.266098	NaN	0.261072	NaN	0.214452	NaN	0.165501	NaN	0.150583
NaN	NaN	0.255682	NaN	0.238228	NaN	0.225641	NaN	0.16317	NaN	0.145921
NaN	NaN	0.308712	NaN	0.275991	NaN	0.22704	NaN	0.17669	NaN	0.164569
NaN	NaN	0.280303	NaN	0.284848	NaN	0.224242	NaN	0.162704	NaN	0.149184
NaN	NaN	0.274621	NaN	0.25035	NaN	0.216317	NaN	0.164569	NaN	0.150583
NaN	NaN	0.301136	NaN	0.272261	NaN	0.227506	NaN	0.164103	NaN	0.158042
NaN	NaN	0.267992	NaN	0.294639	NaN	0.239627	NaN	0.168298	NaN	0.154779
NaN	NaN	0.267992	NaN	0.256876	NaN	0.211655	NaN	0.154312	NaN	0.141259
NaN	NaN	0.27178	NaN	0.244289	NaN	0.218648	NaN	0.153846	NaN	0.151981
NaN	NaN	0.298295	NaN	0.257343	NaN	0.226107	NaN	0.17296	NaN	0.167366
NaN	NaN	0.263258	NaN	0.271795	NaN	0.229371	NaN	0.178089	NaN	0.145455
NaN	NaN	0.267992	NaN	0.275058	NaN	0.239161	NaN	0.160373	NaN	0.16317
NaN	NaN	0.27178	NaN	0.267599	NaN	0.220047	NaN	0.170163	NaN	0.152448
NaN	NaN	0.280303	NaN	0.267599	NaN	0.248485	NaN	0.193939	NaN	0.16317
NaN	NaN	0.285038	NaN	0.265734	NaN	0.231235	NaN	0.171096	NaN	0.151049
NaN	NaN	0.288826	NaN	0.245688	NaN	0.218182	NaN	0.154312	NaN	0.143124
NaN	NaN	0.30303	NaN	0.270862	NaN	0.220979	NaN	0.160839	NaN	0.156643
NaN	NaN	0.267992	NaN	0.263403	NaN	0.209324	NaN	0.160373	NaN	0.152914
NaN	NaN	0.255682	NaN	0.261538	NaN	0.195804	NaN	0.158508	NaN	0.152914
NaN	NaN	0.236742	NaN	0.24662	NaN	0.210723	NaN	0.14965	NaN	0.141259
NaN	NaN	0.250947	NaN	0.259674	NaN	0.205128	NaN	0.152448	NaN	0.145455
NaN	NaN	0.273674	NaN	0.276923	NaN	0.228904	NaN	0.171562	NaN	0.159441
NaN	NaN	0.289773	NaN	0.27366	NaN	0.235897	NaN	0.171096	NaN	0.158042
NaN	NaN	0.257576	NaN	0.249417	NaN	0.204662	NaN	0.151049	NaN	0.138928
NaN	NaN	0.253788	NaN	0.256876	NaN	0.201399	NaN	0.172028	NaN	0.15711
NaN	NaN	0.279356	NaN	0.265734	NaN	0.211189	NaN	0.172028	NaN	0.151515
NaN	NaN	0.263258	NaN	0.252681	NaN	0.216783	NaN	0.161772	NaN	0.147319
NaN	NaN	0.267045	NaN	0.268998	NaN	0.210256	NaN	0.168298	NaN	0.141725
NaN	NaN	0.303977	NaN	0.262005	NaN	0.215385	NaN	0.170629	NaN	0.151981
NaN	NaN	0.257576	NaN	0.237296	NaN	0.199534	NaN	0.152914	NaN	0.132867
NaN	NaN	0.264205	NaN	0.255012	NaN	0.235897	NaN	0.153846	NaN	0.141725
NaN	NaN	0.278409	NaN	0.274592	NaN	0.227506	NaN	0.172028	NaN	0.148252
NaN	NaN	0.236742	NaN	0.259207	NaN	0.218182	NaN	0.153846	NaN	0.13986
NaN	NaN	0.293561	NaN	0.294172	NaN	0.227506	NaN	0.163636	NaN	0.151049
NaN	NaN	0.307765	NaN	0.271795	NaN	0.224242	NaN	0.173427	NaN	0.157576
NaN	NaN	0.291667	NaN	0.280653	NaN	0.238695	NaN	0.175291	NaN	0.155245
NaN	NaN	0.308712	NaN	0.262005	NaN	0.227506	NaN	0.161772	NaN	0.152448
NaN	NaN	0.270833	NaN	0.249417	NaN	0.207925	NaN	0.145921	NaN	0.134732
NaN	NaN	0.262311	NaN	0.253147	NaN	0.207925	NaN	0.155711	NaN	0.136597
NaN	NaN	0.258523	NaN	0.232168	NaN	0.213054	NaN	0.163636	NaN	0.142657
NaN	NaN	0.238636	NaN	0.257343	NaN	0.206527	NaN	0.160839	NaN	0.151981
NaN	NaN	0.251894	NaN	0.246154	NaN	0.203263	NaN	0.147786	NaN	0.136131
NaN	NaN	0.305871	NaN	0.26993	NaN	0.215851	NaN	0.179021	NaN	0.151515
NaN	NaN	0.25	NaN	0.242424	NaN	0.216317	NaN	0.150583	NaN	0.145921
NaN	NaN	0.339015	NaN	0.282517	NaN	0.21958	NaN	0.162238	NaN	0.164569
NaN	NaN	0.310606	NaN	0.275058	NaN	0.208858	NaN	0.162238	NaN	0.146853
NaN	NaN	0.241477	NaN	0.271795	NaN	0.230769	NaN	0.155711	NaN	0.160839
NaN	NaN	0.25947	NaN	0.2662	NaN	0.223776	NaN	0.161772	NaN	0.153846
NaN	NaN	0.285038	NaN	0.276923	NaN	0.222378	NaN	0.170629	NaN	0.156177
NaN	NaN	0.274621	NaN	0.261538	NaN	0.22331	NaN	0.162704	NaN	0.147319
NaN	NaN	0.301136	NaN	0.275524	NaN	0.241026	NaN	0.176224	NaN	0.153846
NaN	NaN	0.254735	NaN	0.269464	NaN	0.216783	NaN	0.173427	NaN	0.142657
NaN	NaN	0.283144	NaN	0.26014	NaN	0.226107	NaN	0.160839	NaN	0.152914
NaN	NaN	0.3125	NaN	0.26993	NaN	0.240559	NaN	0.165501	NaN	0.154312
NaN	NaN	0.273674	NaN	0.262005	NaN	0.229371	NaN	0.164103	NaN	0.152448
NaN	NaN	0.285985	NaN	0.277855	NaN	0.234033	NaN	0.180886	NaN	0.154312
NaN	NaN	0.302083	NaN	0.262005	NaN	0.218182	NaN	0.164103	NaN	0.150117
NaN	NaN	0.254735	NaN	0.234033	NaN	0.208392	NaN	0.159441	NaN	0.151049
NaN	NaN	0.274621	NaN	0.2662	NaN	0.227972	NaN	0.169697	NaN	0.15711
NaN	NaN	0.262311	NaN	0.259674	NaN	0.214452	NaN	0.165967	NaN	0.147786
NaN	NaN	0.255682	NaN	0.267133	NaN	0.2331	NaN	0.175291	NaN	0.15338
NaN	NaN	0.319129	NaN	0.276457	NaN	0.246154	NaN	0.176224	NaN	0.170629
NaN	NaN	0.308712	NaN	0.276923	NaN	0.227972	NaN	0.18042	NaN	0.151515
NaN	NaN	0.274621	NaN	0.275991	NaN	0.223776	NaN	0.161772	NaN	0.152914
NaN	NaN	0.245265	NaN	0.256876	NaN	0.214452	NaN	0.162238	NaN	0.157576
NaN	NaN	0.243371	NaN	0.230769	NaN	0.204662	NaN	0.146387	NaN	0.128671
NaN	NaN	0.246212	NaN	0.272727	NaN	0.219114	NaN	0.167366	NaN	0.156177
NaN	NaN	0.270833	NaN	0.278322	NaN	0.222378	NaN	0.162704	NaN	0.159907
NaN	NaN	0.273674	NaN	0.27972	NaN	0.226107	NaN	0.158974	NaN	0.148252
NaN	NaN	0.246212	NaN	0.237762	NaN	0.213054	NaN	0.155245	NaN	0.147319
NaN	NaN	0.28125	NaN	0.259207	NaN	0.224242	NaN	0.18648	NaN	0.151981
NaN	NaN	0.325758	NaN	0.268531	NaN	0.220047	NaN	0.18042	NaN	0.157576
NaN	NaN	0.291667	NaN	0.297902	NaN	0.241958	NaN	0.19021	NaN	0.162704
NaN	NaN	0.295455	NaN	0.261538	NaN	0.2331	NaN	0.175291	NaN	0.149184
NaN	NaN	0.246212	NaN	0.251748	NaN	0.221911	NaN	0.159907	NaN	0.14359
NaN	NaN	0.27178	NaN	0.261538	NaN	0.218648	NaN	0.161772	NaN	0.154779
NaN	NaN	0.274621	NaN	0.275058	NaN	0.210723	NaN	0.171562	NaN	0.154779
NaN	NaN	0.25947	NaN	0.26014	NaN	0.20979	NaN	0.156643	NaN	0.141259
NaN	NaN	0.252841	NaN	0.248485	NaN	0.217249	NaN	0.169231	NaN	0.137063
NaN	NaN	0.280303	NaN	0.275058	NaN	0.237762	NaN	0.165967	NaN	0.168298
NaN	NaN	0.313447	NaN	0.294639	NaN	0.241026	NaN	0.17296	NaN	0.15711
NaN	NaN	0.270833	NaN	0.24289	NaN	0.211655	NaN	0.169231	NaN	0.138462
NaN	NaN	0.329545	NaN	0.298834	NaN	0.24662	NaN	0.190676	NaN	0.174359
NaN	NaN	0.273674	NaN	0.264336	NaN	0.220979	NaN	0.142657	NaN	0.150583
NaN	NaN	0.274621	NaN	0.271329	NaN	0.220047	NaN	0.158508	NaN	0.145455
NaN	NaN	0.268939	NaN	0.240093	NaN	0.220979	NaN	0.164569	NaN	0.152914
NaN	NaN	0.256629	NaN	0.255012	NaN	0.227972	NaN	0.164569	NaN	0.144056
NaN	NaN	0.304924	NaN	0.259207	NaN	0.230769	NaN	0.16317	NaN	0.15711
NaN	NaN	0.236742	NaN	0.264336	NaN	0.231235	NaN	0.162238	NaN	0.150583
NaN	NaN	0.284091	NaN	0.278322	NaN	0.207925	NaN	0.174359	NaN	0.15338
NaN	NaN	0.299242	NaN	0.265734	NaN	0.222844	NaN	0.16317	NaN	0.16317
NaN	NaN	0.277462	NaN	0.282517	NaN	0.250816	NaN	0.174359	NaN	0.158508
NaN	NaN	0.297348	NaN	0.277389	NaN	0.235431	NaN	0.158974	NaN	0.155711
NaN	NaN	0.303977	NaN	0.252214	NaN	0.210723	NaN	0.162238	NaN	0.144988
NaN	NaN	0.29072	NaN	0.267133	NaN	0.221911	NaN	0.158974	NaN	0.155711
NaN	NaN	0.309659	NaN	0.277855	NaN	0.247552	NaN	0.183683	NaN	0.175758
NaN	NaN	0.277462	NaN	0.27972	NaN	0.216783	NaN	0.155245	NaN	0.154312
NaN	NaN	0.262311	NaN	0.268531	NaN	0.232168	NaN	0.171096	NaN	0.159441
NaN	NaN	0.263258	NaN	0.257809	NaN	0.20979	NaN	0.160373	NaN	0.144988
NaN	NaN	0.269886	NaN	0.269464	NaN	0.219114	NaN	0.179487	NaN	0.144988
NaN	NaN	0.301136	NaN	0.273193	NaN	0.208858	NaN	0.164569	NaN	0.152914
NaN	NaN	0.251894	NaN	0.257343	NaN	0.206061	NaN	0.159907	NaN	0.144522
NaN	NaN	0.294508	NaN	0.27366	NaN	0.226107	NaN	0.157576	NaN	0.157576
NaN	NaN	0.293561	NaN	0.265734	NaN	0.221911	NaN	0.174825	NaN	0.166434
NaN	NaN	0.285985	NaN	0.262471	NaN	0.222844	NaN	0.167366	NaN	0.154312
NaN	NaN	0.24053	NaN	0.249883	NaN	0.213986	NaN	0.145921	NaN	0.144056
NaN	NaN	0.257576	NaN	0.243823	NaN	0.228904	NaN	0.172028	NaN	0.144056
NaN	NaN	0.244318	NaN	0.245688	NaN	0.20979	NaN	0.155711	NaN	0.136131
NaN	NaN	0.214962	NaN	0.222844	NaN	0.191142	NaN	0.14965	NaN	0.129138
NaN	NaN	0.265152	NaN	0.253613	NaN	0.212587	NaN	0.154312	NaN	0.148252
NaN	NaN	0.282197	NaN	0.266667	NaN	0.231702	NaN	0.176224	NaN	0.152448
NaN	NaN	0.274621	NaN	0.261072	NaN	0.205128	NaN	0.161772	NaN	0.153846
NaN	NaN	0.250947	NaN	0.265734	NaN	0.22704	NaN	0.166434	NaN	0.150117
NaN	NaN	0.293561	NaN	0.254079	NaN	0.237762	NaN	0.157576	NaN	0.161305
NaN	NaN	0.283144	NaN	0.28951	NaN	0.245221	NaN	0.176224	NaN	0.151515
NaN	NaN	0.307765	NaN	0.261072	NaN	0.239161	NaN	0.162704	NaN	0.159441
NaN	NaN	0.285985	NaN	0.260606	NaN	0.2331	NaN	0.160839	NaN	0.146387
NaN	NaN	0.298295	NaN	0.284382	NaN	0.233566	NaN	0.155711	NaN	0.162238
NaN	NaN	0.289773	NaN	0.264802	NaN	0.231235	NaN	0.16317	NaN	0.151981
NaN	NaN	0.267992	NaN	0.265268	NaN	0.24289	NaN	0.165501	NaN	0.169231
NaN	NaN	0.28125	NaN	0.247552	NaN	0.213986	NaN	0.158974	NaN	0.137995
NaN	NaN	0.249053	NaN	0.252681	NaN	0.211655	NaN	0.158974	NaN	0.137529
NaN	NaN	0.278409	NaN	0.281119	NaN	0.227506	NaN	0.168298	NaN	0.155711
NaN	NaN	0.315341	NaN	0.295571	NaN	0.24662	NaN	0.192075	NaN	0.159441
NaN	NaN	0.256629	NaN	0.268998	NaN	0.217716	NaN	0.160373	NaN	0.140793
NaN	NaN	0.277462	NaN	0.278788	NaN	0.241026	NaN	0.168765	NaN	0.161305
NaN	NaN	0.316288	NaN	0.268065	NaN	0.222378	NaN	0.183217	NaN	0.172494
NaN	NaN	0.297348	NaN	0.267133	NaN	0.217716	NaN	0.17296	NaN	0.140326
NaN	NaN	0.251894	NaN	0.24662	NaN	0.208858	NaN	0.158042	NaN	0.142657
NaN	NaN	0.253788	NaN	0.264336	NaN	0.210256	NaN	0.158974	NaN	0.152448
NaN	NaN	0.238636	NaN	0.252681	NaN	0.21352	NaN	0.170629	NaN	0.149184
NaN	NaN	0.278409	NaN	0.240559	NaN	0.215851	NaN	0.160839	NaN	0.153846
NaN	NaN	0.295455	NaN	0.275991	NaN	0.232168	NaN	0.168298	NaN	0.174825
NaN	NaN	0.27178	NaN	0.258741	NaN	0.215851	NaN	0.168298	NaN	0.147786
NaN	NaN	0.32197	NaN	0.27972	NaN	0.225175	NaN	0.158508	NaN	0.160839
NaN	NaN	0.315341	NaN	0.275524	NaN	0.21958	NaN	0.154779	NaN	0.158974
NaN	NaN	0.283144	NaN	0.288578	NaN	0.223776	NaN	0.165035	NaN	0.162238
NaN	NaN	0.289773	NaN	0.279254	NaN	0.239161	NaN	0.167832	NaN	0.153846
NaN	NaN	0.298295	NaN	0.270862	NaN	0.226573	NaN	0.17296	NaN	0.153846
NaN	NaN	0.260417	NaN	0.268998	NaN	0.220513	NaN	0.171096	NaN	0.155245
NaN	NaN	0.314394	NaN	0.272727	NaN	0.242424	NaN	0.171096	NaN	0.153846
NaN	NaN	0.289773	NaN	0.275991	NaN	0.224242	NaN	0.173427	NaN	0.160373
NaN	NaN	0.270833	NaN	0.248019	NaN	0.208858	NaN	0.157576	NaN	0.158508
NaN	NaN	0.294508	NaN	0.255012	NaN	0.220513	NaN	0.15338	NaN	0.144988
NaN	NaN	0.265152	NaN	0.272261	NaN	0.217716	NaN	0.169231	NaN	0.140793
NaN	NaN	0.269886	NaN	0.261538	NaN	0.226107	NaN	0.157576	NaN	0.14965
NaN	NaN	0.266098	NaN	0.26993	NaN	0.216783	NaN	0.177156	NaN	0.144988
NaN	NaN	0.243371	NaN	0.264336	NaN	0.214918	NaN	0.169697	NaN	0.13986
NaN	NaN	0.285038	NaN	0.255012	NaN	0.2331	NaN	0.165035	NaN	0.143124
NaN	NaN	0.264205	NaN	0.253613	NaN	0.227506	NaN	0.151981	NaN	0.142657
NaN	NaN	0.230114	NaN	0.235897	NaN	0.204196	NaN	0.145455	NaN	0.135664
NaN	NaN	0.267045	NaN	0.269464	NaN	0.220513	NaN	0.166434	NaN	0.155245
NaN	NaN	0.279356	NaN	0.255012	NaN	0.218648	NaN	0.152448	NaN	0.151981
NaN	NaN	0.295455	NaN	0.282051	NaN	0.243357	NaN	0.164569	NaN	0.156177
NaN	NaN	0.288826	NaN	0.269464	NaN	0.20979	NaN	0.155245	NaN	0.146387
NaN	NaN	0.275568	NaN	0.259674	NaN	0.233566	NaN	0.160839	NaN	0.156177
NaN	NaN	0.278409	NaN	0.270862	NaN	0.223776	NaN	0.169697	NaN	0.14965
NaN	NaN	0.24053	NaN	0.23683	NaN	0.194872	NaN	0.156177	NaN	0.139394
NaN	NaN	0.289773	NaN	0.244289	NaN	0.221911	NaN	0.165035	NaN	0.15338
NaN	NaN	0.276515	NaN	0.279254	NaN	0.237296	NaN	0.173893	NaN	0.160839
NaN	NaN	0.257576	NaN	0.27366	NaN	0.227972	NaN	0.164103	NaN	0.15711
NaN	NaN	0.261364	NaN	0.242424	NaN	0.216783	NaN	0.16317	NaN	0.157576
NaN	NaN	0.306818	NaN	0.267599	NaN	0.220979	NaN	0.175291	NaN	0.151981
NaN	NaN	0.268939	NaN	0.269464	NaN	0.225175	NaN	0.168298	NaN	0.146387
NaN	NaN	0.25	NaN	0.255012	NaN	0.218182	NaN	0.179487	NaN	0.150117
NaN	NaN	0.299242	NaN	0.254545	NaN	0.221911	NaN	0.167366	NaN	0.143124
NaN	NaN	0.295455	NaN	0.274126	NaN	0.223776	NaN	0.17296	NaN	0.160839
NaN	NaN	0.294508	NaN	0.266667	NaN	0.235431	NaN	0.157576	NaN	0.150583
NaN	NaN	0.279356	NaN	0.272261	NaN	0.22704	NaN	0.168298	NaN	0.155245
NaN	NaN	0.249053	NaN	0.258275	NaN	0.240093	NaN	0.159441	NaN	0.148718
NaN	NaN	0.251894	NaN	0.276923	NaN	0.22331	NaN	0.174359	NaN	0.158508
NaN	NaN	0.243371	NaN	0.245688	NaN	0.211655	NaN	0.146853	NaN	0.141259
NaN	NaN	0.274621	NaN	0.284848	NaN	0.231235	NaN	0.174359	NaN	0.165967
NaN	NaN	0.302083	NaN	0.258275	NaN	0.235431	NaN	0.18648	NaN	0.161772
NaN	NaN	0.262311	NaN	0.265734	NaN	0.220513	NaN	0.160839	NaN	0.131002
NaN	NaN	0.286932	NaN	0.282051	NaN	0.239161	NaN	0.169231	NaN	0.170163
NaN	NaN	0.280303	NaN	0.273193	NaN	0.233566	NaN	0.170163	NaN	0.154312
NaN	NaN	0.251894	NaN	0.249417	NaN	0.221911	NaN	0.162238	NaN	0.137063
NaN	NaN	0.303977	NaN	0.282051	NaN	0.232634	NaN	0.165501	NaN	0.154779
NaN	NaN	0.318182	NaN	0.290443	NaN	0.227506	NaN	0.15711	NaN	0.160373
NaN	NaN	0.282197	NaN	0.258741	NaN	0.231702	NaN	0.175291	NaN	0.151515
NaN	NaN	0.25	NaN	0.26014	NaN	0.217249	NaN	0.152914	NaN	0.147319
NaN	NaN	0.270833	NaN	0.255478	NaN	0.225175	NaN	0.167366	NaN	0.152914
NaN	NaN	0.264205	NaN	0.255012	NaN	0.221911	NaN	0.161772	NaN	0.134732
NaN	NaN	0.29072	NaN	0.263403	NaN	0.220513	NaN	0.1669	NaN	0.147319
NaN	NaN	0.328598	NaN	0.282051	NaN	0.245688	NaN	0.174359	NaN	0.160839
NaN	NaN	0.262311	NaN	0.248019	NaN	0.222378	NaN	0.159907	NaN	0.137529
NaN	NaN	0.302083	NaN	0.284848	NaN	0.232168	NaN	0.179953	NaN	0.158974
NaN	NaN	0.274621	NaN	0.255944	NaN	0.216783	NaN	0.162704	NaN	0.140326
NaN	NaN	0.275568	NaN	0.241492	NaN	0.217249	NaN	0.158508	NaN	0.140793
NaN	NaN	0.330492	NaN	0.28951	NaN	0.241492	NaN	0.184615	NaN	0.168765
NaN	NaN	0.272727	NaN	0.266667	NaN	0.240093	NaN	0.183217	NaN	0.154312
NaN	NaN	0.279356	NaN	0.264802	NaN	0.21958	NaN	0.163636	NaN	0.145455
NaN	NaN	0.252841	NaN	0.260606	NaN	0.21352	NaN	0.165501	NaN	0.145921
NaN	NaN	0.272727	NaN	0.261538	NaN	0.223776	NaN	0.171562	NaN	0.160839
NaN	NaN	0.299242	NaN	0.268531	NaN	0.225175	NaN	0.185082	NaN	0.151049
NaN	NaN	0.277462	NaN	0.255478	NaN	0.221911	NaN	0.167832	NaN	0.159907
NaN	NaN	0.30303	NaN	0.286247	NaN	0.234033	NaN	0.171096	NaN	0.152448
NaN	NaN	0.25	NaN	0.24662	NaN	0.204662	NaN	0.149184	NaN	0.146387
NaN	NaN	0.247159	NaN	0.25035	NaN	0.215385	NaN	0.156643	NaN	0.134732
NaN	NaN	0.299242	NaN	0.261072	NaN	0.238228	NaN	0.165035	NaN	0.162704
NaN	NaN	0.272727	NaN	0.268531	NaN	0.226107	NaN	0.164569	NaN	0.145921
NaN	NaN	0.265152	NaN	0.248019	NaN	0.218648	NaN	0.166434	NaN	0.146853
NaN	NaN	0.319129	NaN	0.272727	NaN	0.240093	NaN	0.162238	NaN	0.162704
NaN	NaN	0.336174	NaN	0.304895	NaN	0.243357	NaN	0.181818	NaN	0.178555
NaN	NaN	0.275568	NaN	0.277855	NaN	0.215851	NaN	0.17296	NaN	0.153846
NaN	NaN	0.298295	NaN	0.253147	NaN	0.215851	NaN	0.172494	NaN	0.148718
NaN	NaN	0.3125	NaN	0.287179	NaN	0.237296	NaN	0.174825	NaN	0.152448
NaN	NaN	0.256629	NaN	0.235897	NaN	0.201399	NaN	0.166434	NaN	0.1338
NaN	NaN	0.21875	NaN	0.251748	NaN	0.20979	NaN	0.161305	NaN	0.140793
NaN	NaN	0.244318	NaN	0.249417	NaN	0.204662	NaN	0.151515	NaN	0.145455
NaN	NaN	0.285038	NaN	0.27972	NaN	0.226107	NaN	0.181818	NaN	0.163636
NaN	NaN	0.278409	NaN	0.255012	NaN	0.221911	NaN	0.171096	NaN	0.145921
NaN	NaN	0.270833	NaN	0.278788	NaN	0.221911	NaN	0.172494	NaN	0.157576
NaN	NaN	0.276515	NaN	0.284382	NaN	0.226107	NaN	0.163636	NaN	0.155245
NaN	NaN	0.245265	NaN	0.249883	NaN	0.213054	NaN	0.165035	NaN	0.1338
NaN	NaN	0.216856	NaN	0.238695	NaN	0.200932	NaN	0.156643	NaN	0.146387
NaN	NaN	0.282197	NaN	0.262005	NaN	0.224242	NaN	0.164569	NaN	0.148252
NaN	NaN	0.309659	NaN	0.270862	NaN	0.214918	NaN	0.161772	NaN	0.147319
NaN	NaN	0.267045	NaN	0.252681	NaN	0.22331	NaN	0.158508	NaN	0.142657
NaN	NaN	0.291667	NaN	0.271795	NaN	0.227972	NaN	0.173893	NaN	0.158974
NaN	NaN	0.294508	NaN	0.26993	NaN	0.227506	NaN	0.180886	NaN	0.154779
NaN	NaN	0.272727	NaN	0.274126	NaN	0.225175	NaN	0.168765	NaN	0.145921
NaN	NaN	0.319129	NaN	0.282051	NaN	0.228904	NaN	0.18042	NaN	0.161305
NaN	NaN	0.305871	NaN	0.250816	NaN	0.20979	NaN	0.162238	NaN	0.141259
NaN	NaN	0.244318	NaN	0.282517	NaN	0.223776	NaN	0.170629	NaN	0.164103
NaN	NaN	0.293561	NaN	0.278322	NaN	0.220979	NaN	0.158508	NaN	0.157576
NaN	NaN	0.252841	NaN	0.255944	NaN	0.21958	NaN	0.165967	NaN	0.158974
NaN	NaN	0.30303	NaN	0.282984	NaN	0.217249	NaN	0.154779	NaN	0.154312
NaN	NaN	0.297348	NaN	0.271329	NaN	0.214452	NaN	0.169697	NaN	0.146387
NaN	NaN	0.30303	NaN	0.273193	NaN	0.237762	NaN	0.1669	NaN	0.152914
NaN	NaN	0.274621	NaN	0.275058	NaN	0.231235	NaN	0.164103	NaN	0.156643
NaN	NaN	0.282197	NaN	0.25035	NaN	0.208858	NaN	0.159907	NaN	0.147786
NaN	NaN	0.250947	NaN	0.258741	NaN	0.220513	NaN	0.160373	NaN	0.141725
NaN	NaN	0.255682	NaN	0.2662	NaN	0.21352	NaN	0.159907	NaN	0.147786
NaN	NaN	0.298295	NaN	0.278788	NaN	0.239161	NaN	0.174825	NaN	0.16317
NaN	NaN	0.25	NaN	0.232168	NaN	0.220047	NaN	0.158508	NaN	0.148252
NaN	NaN	0.267045	NaN	0.253147	NaN	0.206527	NaN	0.154312	NaN	0.146853
NaN	NaN	0.273674	NaN	0.259674	NaN	0.206527	NaN	0.152914	NaN	0.137995
NaN	NaN	0.269886	NaN	0.246154	NaN	0.206527	NaN	0.161305	NaN	0.134266
NaN	NaN	0.25	NaN	0.264802	NaN	0.229371	NaN	0.159907	NaN	0.172028
NaN	NaN	0.274621	NaN	0.257343	NaN	0.228904	NaN	0.164103	NaN	0.149184
NaN	NaN	0.277462	NaN	0.273193	NaN	0.232168	NaN	0.178089	NaN	0.162238
NaN	NaN	0.243371	NaN	0.253613	NaN	0.202331	NaN	0.157576	NaN	0.136597
NaN	NaN	0.262311	NaN	0.275524	NaN	0.212587	NaN	0.158042	NaN	0.151981
NaN	NaN	0.277462	NaN	0.267133	NaN	0.235897	NaN	0.182284	NaN	0.151981
NaN	NaN	0.227273	NaN	0.235431	NaN	0.212587	NaN	0.158508	NaN	0.144056
NaN	NaN	0.263258	NaN	0.25035	NaN	0.207459	NaN	0.162238	NaN	0.15338
NaN	NaN	0.267992	NaN	0.264336	NaN	0.211189	NaN	0.165967	NaN	0.147319
NaN	NaN	0.27178	NaN	0.261538	NaN	0.222844	NaN	0.170629	NaN	0.144988
NaN	NaN	0.283144	NaN	0.277855	NaN	0.214452	NaN	0.175291	NaN	0.158508
NaN	NaN	0.257576	NaN	0.28345	NaN	0.237762	NaN	0.177156	NaN	0.153846
NaN	NaN	0.285038	NaN	0.283916	NaN	0.237296	NaN	0.185548	NaN	0.168298
NaN	NaN	0.300189	NaN	0.290443	NaN	0.237296	NaN	0.17669	NaN	0.155711
NaN	NaN	0.305871	NaN	0.263403	NaN	0.208858	NaN	0.163636	NaN	0.162238
NaN	NaN	0.242424	NaN	0.265268	NaN	0.213054	NaN	0.167366	NaN	0.152448
NaN	NaN	0.287879	NaN	0.28345	NaN	0.235897	NaN	0.179487	NaN	0.152914
NaN	NaN	0.280303	NaN	0.275524	NaN	0.228904	NaN	0.158974	NaN	0.162704
NaN	NaN	0.251894	NaN	0.248485	NaN	0.217249	NaN	0.166434	NaN	0.15338
NaN	NaN	0.244318	NaN	0.241958	NaN	0.220979	NaN	0.153846	NaN	0.140326
NaN	NaN	0.242424	NaN	0.23683	NaN	0.196737	NaN	0.159441	NaN	0.13986
NaN	NaN	0.298295	NaN	0.282517	NaN	0.239161	NaN	0.165035	NaN	0.158974
NaN	NaN	0.273674	NaN	0.264336	NaN	0.218182	NaN	0.169231	NaN	0.144988
NaN	NaN	0.25	NaN	0.22704	NaN	0.189744	NaN	0.152448	NaN	0.136597
NaN	NaN	0.24053	NaN	0.241958	NaN	0.203263	NaN	0.161305	NaN	0.149184
NaN	NaN	0.25	NaN	0.231702	NaN	0.199068	NaN	0.165501	NaN	0.136597
NaN	NaN	0.247159	NaN	0.242424	NaN	0.218648	NaN	0.172494	NaN	0.158508
NaN	NaN	0.307765	NaN	0.276457	NaN	0.234965	NaN	0.1669	NaN	0.146387
NaN	NaN	0.278409	NaN	0.27972	NaN	0.238695	NaN	0.173427	NaN	0.152448
NaN	NaN	0.276515	NaN	0.25035	NaN	0.221911	NaN	0.158042	NaN	0.146853
NaN	NaN	0.244318	NaN	0.249883	NaN	0.220513	NaN	0.163636	NaN	0.152914
NaN	NaN	0.250947	NaN	0.275058	NaN	0.224242	NaN	0.1669	NaN	0.153846
NaN	NaN	0.285038	NaN	0.251282	NaN	0.225641	NaN	0.159441	NaN	0.159441
NaN	NaN	0.273674	NaN	0.251748	NaN	0.212121	NaN	0.164103	NaN	0.138928
NaN	NaN	0.291667	NaN	0.279254	NaN	0.232634	NaN	0.152448	NaN	0.144988
NaN	NaN	0.277462	NaN	0.259674	NaN	0.215385	NaN	0.156643	NaN	0.152914
NaN	NaN	0.309659	NaN	0.261538	NaN	0.228438	NaN	0.170163	NaN	0.150583
NaN	NaN	0.322917	NaN	0.30303	NaN	0.245688	NaN	0.174825	NaN	0.181352
NaN	NaN	0.324811	NaN	0.292308	NaN	0.242424	NaN	0.181352	NaN	0.175758
NaN	NaN	0.260417	NaN	0.264336	NaN	0.239161	NaN	0.153846	NaN	0.151049
NaN	NaN	0.277462	NaN	0.27366	NaN	0.224709	NaN	0.152448	NaN	0.152914
NaN	NaN	0.249053	NaN	0.272727	NaN	0.222378	NaN	0.165967	NaN	0.146387
NaN	NaN	0.293561	NaN	0.253147	NaN	0.222378	NaN	0.165967	NaN	0.147786
NaN	NaN	0.219697	NaN	0.207925	NaN	0.201865	NaN	0.159907	NaN	0.128205
NaN	NaN	0.292614	NaN	0.258741	NaN	0.221911	NaN	0.164569	NaN	0.144988
NaN	NaN	0.30303	NaN	0.275991	NaN	0.24289	NaN	0.175291	NaN	0.162238
NaN	NaN	0.294508	NaN	0.257809	NaN	0.235431	NaN	0.175291	NaN	0.163636
NaN	NaN	0.250947	NaN	0.263403	NaN	0.229371	NaN	0.168298	NaN	0.150583
NaN	NaN	0.273674	NaN	0.246154	NaN	0.214918	NaN	0.165501	NaN	0.156177
NaN	NaN	0.242424	NaN	0.235431	NaN	0.192541	NaN	0.138462	NaN	0.138462
NaN	NaN	0.244318	NaN	0.239627	NaN	0.220513	NaN	0.160839	NaN	0.154779
NaN	NaN	0.29072	NaN	0.255478	NaN	0.235897	NaN	0.184615	NaN	0.165501
NaN	NaN	0.313447	NaN	0.266667	NaN	0.216783	NaN	0.169697	NaN	0.139394
NaN	NaN	0.295455	NaN	0.273193	NaN	0.220979	NaN	0.158974	NaN	0.158042
NaN	NaN	0.330492	NaN	0.267133	NaN	0.221911	NaN	0.15338	NaN	0.15338
NaN	NaN	0.250947	NaN	0.255478	NaN	0.222844	NaN	0.178089	NaN	0.158042
NaN	NaN	0.288826	NaN	0.291375	NaN	0.236364	NaN	0.1669	NaN	0.157576
NaN	NaN	0.303977	NaN	0.262471	NaN	0.21958	NaN	0.165035	NaN	0.156643
NaN	NaN	0.245265	NaN	0.243823	NaN	0.213986	NaN	0.159907	NaN	0.143124
NaN	NaN	0.252841	NaN	0.241958	NaN	0.228438	NaN	0.173893	NaN	0.159907
NaN	NaN	0.258523	NaN	0.255012	NaN	0.225175	NaN	0.175758	NaN	0.153846
NaN	NaN	0.28125	NaN	0.286713	NaN	0.230769	NaN	0.177156	NaN	0.154779
NaN	NaN	0.244318	NaN	0.248951	NaN	0.223776	NaN	0.175291	NaN	0.15338
NaN	NaN	0.284091	NaN	0.276923	NaN	0.222378	NaN	0.158974	NaN	0.161772
NaN	NaN	0.231061	NaN	0.24662	NaN	0.224242	NaN	0.172028	NaN	0.151049
NaN	NaN	0.248106	NaN	0.245688	NaN	0.221445	NaN	0.16317	NaN	0.146853
NaN	NaN	0.300189	NaN	0.281585	NaN	0.221911	NaN	0.173893	NaN	0.165967
NaN	NaN	0.265152	NaN	0.26014	NaN	0.210256	NaN	0.163636	NaN	0.145455
NaN	NaN	0.280303	NaN	0.272727	NaN	0.22704	NaN	0.169697	NaN	0.157576
NaN	NaN	0.253788	NaN	0.245221	NaN	0.216783	NaN	0.168765	NaN	0.158042
NaN	NaN	0.270833	NaN	0.288112	NaN	0.245688	NaN	0.173427	NaN	0.167366
NaN	NaN	0.293561	NaN	0.275058	NaN	0.226573	NaN	0.172028	NaN	0.16317
NaN	NaN	0.276515	NaN	0.274592	NaN	0.2331	NaN	0.163636	NaN	0.160373
NaN	NaN	0.250947	NaN	0.245221	NaN	0.196737	NaN	0.151049	NaN	0.141725
NaN	NaN	0.305871	NaN	0.289977	NaN	0.237296	NaN	0.177156	NaN	0.155711
NaN	NaN	0.25947	NaN	0.269464	NaN	0.228438	NaN	0.162704	NaN	0.166434
NaN	NaN	0.285038	NaN	0.274592	NaN	0.232634	NaN	0.165035	NaN	0.141259
NaN	NaN	0.282197	NaN	0.279254	NaN	0.231702	NaN	0.172494	NaN	0.160373
NaN	NaN	0.287879	NaN	0.272261	NaN	0.223776	NaN	0.17296	NaN	0.155245
NaN	NaN	0.302083	NaN	0.264336	NaN	0.2331	NaN	0.17669	NaN	0.151049
NaN	NaN	0.262311	NaN	0.260606	NaN	0.214452	NaN	0.160373	NaN	0.150583
NaN	NaN	0.301136	NaN	0.26993	NaN	0.22704	NaN	0.166434	NaN	0.155711
NaN	NaN	0.272727	NaN	0.283916	NaN	0.239161	NaN	0.155245	NaN	0.1669
NaN	NaN	0.28125	NaN	0.264336	NaN	0.228438	NaN	0.1669	NaN	0.158508
NaN	NaN	0.251894	NaN	0.246154	NaN	0.212587	NaN	0.165967	NaN	0.137529
NaN	NaN	0.289773	NaN	0.267133	NaN	0.221911	NaN	0.173427	NaN	0.164103
NaN	NaN	0.268939	NaN	0.275991	NaN	0.240559	NaN	0.177622	NaN	0.159907
NaN	NaN	0.283144	NaN	0.249417	NaN	0.21958	NaN	0.162238	NaN	0.136131
NaN	NaN	0.298295	NaN	0.295105	NaN	0.251748	NaN	0.187879	NaN	0.162238
NaN	NaN	0.267992	NaN	0.258275	NaN	0.228438	NaN	0.146853	NaN	0.140793
NaN	NaN	0.29072	NaN	0.280653	NaN	0.229837	NaN	0.165035	NaN	0.15711
NaN	NaN	0.257576	NaN	0.241492	NaN	0.203263	NaN	0.155245	NaN	0.139394
NaN	NaN	0.287879	NaN	0.277389	NaN	0.236364	NaN	0.164103	NaN	0.158974
NaN	NaN	0.217803	NaN	0.241958	NaN	0.19627	NaN	0.146853	NaN	0.131935
NaN	NaN	0.297348	NaN	0.259674	NaN	0.215385	NaN	0.166434	NaN	0.152448
NaN	NaN	0.279356	NaN	0.285781	NaN	0.212121	NaN	0.165501	NaN	0.150117
NaN	NaN	0.232955	NaN	0.248019	NaN	0.220979	NaN	0.170629	NaN	0.137995
NaN	NaN	0.305871	NaN	0.272261	NaN	0.239627	NaN	0.177156	NaN	0.167832
NaN	NaN	0.244318	NaN	0.262937	NaN	0.21958	NaN	0.165501	NaN	0.145455
NaN	NaN	0.27178	NaN	0.266667	NaN	0.233566	NaN	0.174825	NaN	0.151049
NaN	NaN	0.329545	NaN	0.281585	NaN	0.214918	NaN	0.168765	NaN	0.158508
NaN	NaN	0.284091	NaN	0.260606	NaN	0.218182	NaN	0.168298	NaN	0.143124
NaN	NaN	0.253788	NaN	0.254079	NaN	0.206993	NaN	0.161305	NaN	0.144056
NaN	NaN	0.300189	NaN	0.27366	NaN	0.226107	NaN	0.167366	NaN	0.137063
NaN	NaN	0.283144	NaN	0.244755	NaN	0.218648	NaN	0.165501	NaN	0.148252
NaN	NaN	0.27178	NaN	0.252681	NaN	0.214452	NaN	0.158974	NaN	0.142191
NaN	NaN	0.301136	NaN	0.257343	NaN	0.221445	NaN	0.158508	NaN	0.14359
NaN	NaN	0.246212	NaN	0.249417	NaN	0.199068	NaN	0.156177	NaN	0.150583
NaN	NaN	0.280303	NaN	0.261538	NaN	0.222378	NaN	0.17296	NaN	0.160839
NaN	NaN	0.299242	NaN	0.269464	NaN	0.23683	NaN	0.183683	NaN	0.158042
NaN	NaN	0.227273	NaN	0.262471	NaN	0.218648	NaN	0.165035	NaN	0.151981
NaN	NaN	0.275568	NaN	0.246154	NaN	0.231702	NaN	0.172494	NaN	0.150117
NaN	NaN	0.291667	NaN	0.263403	NaN	0.203263	NaN	0.17296	NaN	0.151515
NaN	NaN	0.299242	NaN	0.25035	NaN	0.215851	NaN	0.163636	NaN	0.138928
NaN	NaN	0.292614	NaN	0.28345	NaN	0.251748	NaN	0.188811	NaN	0.170629
NaN	NaN	0.284091	NaN	0.275524	NaN	0.21958	NaN	0.165967	NaN	0.163636
NaN	NaN	0.226326	NaN	0.236364	NaN	0.211189	NaN	0.163636	NaN	0.135198
NaN	NaN	0.306818	NaN	0.281119	NaN	0.238228	NaN	0.172028	NaN	0.16317
NaN	NaN	0.313447	NaN	0.288112	NaN	0.238228	NaN	0.17669	NaN	0.17296
NaN	NaN	0.293561	NaN	0.26014	NaN	0.2331	NaN	0.17669	NaN	0.148252
NaN	NaN	0.260417	NaN	0.2662	NaN	0.217249	NaN	0.168765	NaN	0.150117
NaN	NaN	0.330492	NaN	0.296503	NaN	0.243823	NaN	0.183217	NaN	0.161772
NaN	NaN	0.235795	NaN	0.26014	NaN	0.233566	NaN	0.167366	NaN	0.150583
NaN	NaN	0.285985	NaN	0.258275	NaN	0.220047	NaN	0.164103	NaN	0.13986
NaN	NaN	0.256629	NaN	0.253613	NaN	0.213054	NaN	0.1669	NaN	0.139394
NaN	NaN	0.285038	NaN	0.26014	NaN	0.229837	NaN	0.17296	NaN	0.144522
NaN	NaN	0.340909	NaN	0.281585	NaN	0.229837	NaN	0.171562	NaN	0.158042
NaN	NaN	0.273674	NaN	0.262471	NaN	0.206061	NaN	0.152448	NaN	0.139394
NaN	NaN	0.327652	NaN	0.300233	NaN	0.251282	NaN	0.196737	NaN	0.18042
NaN	NaN	0.279356	NaN	0.263403	NaN	0.229371	NaN	0.17296	NaN	0.149184
NaN	NaN	0.293561	NaN	0.280653	NaN	0.249883	NaN	0.188345	NaN	0.165967
NaN	NaN	0.263258	NaN	0.247552	NaN	0.215851	NaN	0.171096	NaN	0.143124
NaN	NaN	0.314394	NaN	0.273193	NaN	0.233566	NaN	0.186014	NaN	0.164103
NaN	NaN	0.313447	NaN	0.2662	NaN	0.228904	NaN	0.164103	NaN	0.156177
NaN	NaN	0.286932	NaN	0.254079	NaN	0.220047	NaN	0.18042	NaN	0.154312
NaN	NaN	0.252841	NaN	0.275991	NaN	0.2331	NaN	0.160839	NaN	0.141725
NaN	NaN	0.258523	NaN	0.263403	NaN	0.202331	NaN	0.173893	NaN	0.153846
NaN	NaN	0.249053	NaN	0.272727	NaN	0.228904	NaN	0.158042	NaN	0.151515
NaN	NaN	0.286932	NaN	0.262471	NaN	0.22331	NaN	0.16317	NaN	0.149184
NaN	NaN	0.263258	NaN	0.241492	NaN	0.213054	NaN	0.165501	NaN	0.144522
NaN	NaN	0.317235	NaN	0.281119	NaN	0.225175	NaN	0.162704	NaN	0.167832
NaN	NaN	0.289773	NaN	0.282051	NaN	0.229837	NaN	0.173893	NaN	0.158042
NaN	NaN	0.260417	NaN	0.262005	NaN	0.217716	NaN	0.153846	NaN	0.142191
NaN	NaN	0.282197	NaN	0.259207	NaN	0.223776	NaN	0.160839	NaN	0.144522
NaN	NaN	0.295455	NaN	0.265734	NaN	0.22331	NaN	0.152448	NaN	0.145455
NaN	NaN	0.264205	NaN	0.2662	NaN	0.220047	NaN	0.15711	NaN	0.147786
NaN	NaN	0.28125	NaN	0.271795	NaN	0.21958	NaN	0.145455	NaN	0.167832
NaN	NaN	0.282197	NaN	0.254545	NaN	0.214452	NaN	0.156643	NaN	0.138462
NaN	NaN	0.289773	NaN	0.257343	NaN	0.230303	NaN	0.163636	NaN	0.154779
NaN	NaN	0.298295	NaN	0.271329	NaN	0.220513	NaN	0.168298	NaN	0.158042
NaN	NaN	0.267045	NaN	0.267599	NaN	0.220047	NaN	0.177622	NaN	0.149184
NaN	NaN	0.262311	NaN	0.255012	NaN	0.219114	NaN	0.164569	NaN	0.152914
NaN	NaN	0.264205	NaN	0.264802	NaN	0.226107	NaN	0.174825	NaN	0.156177
NaN	NaN	0.298295	NaN	0.268998	NaN	0.215851	NaN	0.160839	NaN	0.150583
NaN	NaN	0.288826	NaN	0.247552	NaN	0.214918	NaN	0.16317	NaN	0.147319
NaN	NaN	0.269886	NaN	0.247552	NaN	0.208858	NaN	0.159907	NaN	0.162238
NaN	NaN	0.270833	NaN	0.259207	NaN	0.222378	NaN	0.156177	NaN	0.145455
NaN	NaN	0.291667	NaN	0.274126	NaN	0.234033	NaN	0.162704	NaN	0.160839
NaN	NaN	0.242424	NaN	0.234965	NaN	0.204662	NaN	0.160839	NaN	0.150117
NaN	NaN	0.250947	NaN	0.248485	NaN	0.229371	NaN	0.151515	NaN	0.144988
NaN	NaN	0.320076	NaN	0.253613	NaN	0.208392	NaN	0.155711	NaN	0.143124
NaN	NaN	0.32197	NaN	0.2662	NaN	0.22704	NaN	0.186014	NaN	0.1669
NaN	NaN	0.322917	NaN	0.27972	NaN	0.220047	NaN	0.177156	NaN	0.156177
NaN	NaN	0.291667	NaN	0.27366	NaN	0.239627	NaN	0.170629	NaN	0.158508
NaN	NaN	0.275568	NaN	0.258741	NaN	0.232168	NaN	0.151049	NaN	0.144056
NaN	NaN	0.28125	NaN	0.258741	NaN	0.22331	NaN	0.161305	NaN	0.15711
NaN	NaN	0.273674	NaN	0.267133	NaN	0.231702	NaN	0.160373	NaN	0.15338
NaN	NaN	0.276515	NaN	0.264802	NaN	0.235431	NaN	0.158508	NaN	0.15711
NaN	NaN	0.239583	NaN	0.249883	NaN	0.208858	NaN	0.160373	NaN	0.139394
NaN	NaN	0.264205	NaN	0.262937	NaN	0.229371	NaN	0.158508	NaN	0.152448
NaN	NaN	0.28125	NaN	0.242424	NaN	0.219114	NaN	0.170163	NaN	0.150583
NaN	NaN	0.277462	NaN	0.282984	NaN	0.237296	NaN	0.165501	NaN	0.149184
NaN	NaN	0.277462	NaN	0.277389	NaN	0.220979	NaN	0.16317	NaN	0.15338
NaN	NaN	0.284091	NaN	0.248951	NaN	0.210256	NaN	0.155245	NaN	0.144056
NaN	NaN	0.285985	NaN	0.264802	NaN	0.222378	NaN	0.159441	NaN	0.140326
NaN	NaN	0.294508	NaN	0.287179	NaN	0.237296	NaN	0.16317	NaN	0.15711
NaN	NaN	0.235795	NaN	0.255478	NaN	0.225175	NaN	0.165501	NaN	0.151981
NaN	NaN	0.310606	NaN	0.291841	NaN	0.235431	NaN	0.179953	NaN	0.16317
NaN	NaN	0.264205	NaN	0.266667	NaN	0.232634	NaN	0.168765	NaN	0.144522
NaN	NaN	0.286932	NaN	0.294639	NaN	0.238228	NaN	0.182284	NaN	0.171562
NaN	NaN	0.305871	NaN	0.276923	NaN	0.224242	NaN	0.177622	NaN	0.15338
NaN	NaN	0.288826	NaN	0.270396	NaN	0.235431	NaN	0.179021	NaN	0.1669
NaN	NaN	0.269886	NaN	0.24662	NaN	0.216783	NaN	0.160373	NaN	0.14965
NaN	NaN	0.304924	NaN	0.279254	NaN	0.221911	NaN	0.169231	NaN	0.142657
NaN	NaN	0.231061	NaN	0.235431	NaN	0.19021	NaN	0.16317	NaN	0.137063
NaN	NaN	0.294508	NaN	0.274126	NaN	0.230769	NaN	0.17669	NaN	0.152914
NaN	NaN	0.291667	NaN	0.267599	NaN	0.229837	NaN	0.15711	NaN	0.144522
NaN	NaN	0.244318	NaN	0.256876	NaN	0.208392	NaN	0.161772	NaN	0.161305
NaN	NaN	0.330492	NaN	0.270862	NaN	0.22331	NaN	0.175758	NaN	0.160839
NaN	NaN	0.287879	NaN	0.276923	NaN	0.231702	NaN	0.169231	NaN	0.152448
NaN	NaN	0.293561	NaN	0.278788	NaN	0.239627	NaN	0.174359	NaN	0.159907
NaN	NaN	0.277462	NaN	0.268531	NaN	0.221911	NaN	0.179953	NaN	0.160373
NaN	NaN	0.232955	NaN	0.248951	NaN	0.208858	NaN	0.162238	NaN	0.141259
NaN	NaN	0.287879	NaN	0.265268	NaN	0.235897	NaN	0.178555	NaN	0.156643
NaN	NaN	0.268939	NaN	0.26014	NaN	0.224709	NaN	0.170163	NaN	0.148718
NaN	NaN	0.27178	NaN	0.252681	NaN	0.212587	NaN	0.156643	NaN	0.141259
NaN	NaN	0.301136	NaN	0.292308	NaN	0.229837	NaN	0.185548	NaN	0.164103
NaN	NaN	0.248106	NaN	0.245221	NaN	0.213986	NaN	0.155711	NaN	0.138928
NaN	NaN	0.272727	NaN	0.26993	NaN	0.2331	NaN	0.167832	NaN	0.143124
NaN	NaN	0.282197	NaN	0.2662	NaN	0.22704	NaN	0.175758	NaN	0.16317
NaN	NaN	0.243371	NaN	0.263403	NaN	0.226107	NaN	0.156177	NaN	0.142191
NaN	NaN	0.277462	NaN	0.265734	NaN	0.208392	NaN	0.171096	NaN	0.165035
NaN	NaN	0.255682	NaN	0.251282	NaN	0.210256	NaN	0.173427	NaN	0.145921
NaN	NaN	0.300189	NaN	0.255012	NaN	0.218648	NaN	0.165035	NaN	0.158042
NaN	NaN	0.297348	NaN	0.268531	NaN	0.236364	NaN	0.15711	NaN	0.158042
NaN	NaN	0.269886	NaN	0.262937	NaN	0.218648	NaN	0.163636	NaN	0.144988
NaN	NaN	0.274621	NaN	0.267599	NaN	0.221445	NaN	0.165035	NaN	0.160373
NaN	NaN	0.300189	NaN	0.270862	NaN	0.234033	NaN	0.175291	NaN	0.152914
NaN	NaN	0.308712	NaN	0.272727	NaN	0.230769	NaN	0.168765	NaN	0.16317
NaN	NaN	0.289773	NaN	0.261072	NaN	0.222844	NaN	0.164569	NaN	0.149184
NaN	NaN	0.249053	NaN	0.241026	NaN	0.205128	NaN	0.17296	NaN	0.146387
NaN	NaN	0.325758	NaN	0.291841	NaN	0.234965	NaN	0.17296	NaN	0.155245
NaN	NaN	0.302083	NaN	0.252681	NaN	0.213986	NaN	0.164569	NaN	0.148252
NaN	NaN	0.322917	NaN	0.282517	NaN	0.229371	NaN	0.175291	NaN	0.156177
NaN	NaN	0.272727	NaN	0.274126	NaN	0.228904	NaN	0.168765	NaN	0.15338
NaN	NaN	0.273674	NaN	0.238228	NaN	0.212587	NaN	0.168765	NaN	0.139394
NaN	NaN	0.279356	NaN	0.258275	NaN	0.220513	NaN	0.161772	NaN	0.151049
NaN	NaN	0.25	NaN	0.253147	NaN	0.221445	NaN	0.15338	NaN	0.148718
NaN	NaN	0.253788	NaN	0.230769	NaN	0.202797	NaN	0.150117	NaN	0.137995
NaN	NaN	0.299242	NaN	0.277389	NaN	0.24289	NaN	0.173893	NaN	0.158042
NaN	NaN	0.287879	NaN	0.278322	NaN	0.22331	NaN	0.160839	NaN	0.146387
NaN	NaN	0.277462	NaN	0.271795	NaN	0.234033	NaN	0.171562	NaN	0.15711
NaN	NaN	0.32197	NaN	0.275991	NaN	0.222844	NaN	0.164103	NaN	0.15711
NaN	NaN	0.248106	NaN	0.241492	NaN	0.20373	NaN	0.137529	NaN	0.127739
NaN	NaN	0.27178	NaN	0.245688	NaN	0.224709	NaN	0.174825	NaN	0.152914
NaN	NaN	0.282197	NaN	0.244755	NaN	0.204196	NaN	0.155711	NaN	0.140326
NaN	NaN	0.253788	NaN	0.256876	NaN	0.226107	NaN	0.175291	NaN	0.159907
NaN	NaN	0.263258	NaN	0.249883	NaN	0.21958	NaN	0.167832	NaN	0.146387
NaN	NaN	0.307765	NaN	0.275524	NaN	0.22331	NaN	0.179953	NaN	0.16317
NaN	NaN	0.296402	NaN	0.28345	NaN	0.235897	NaN	0.165967	NaN	0.165967
NaN	NaN	0.261364	NaN	0.245221	NaN	0.209324	NaN	0.147319	NaN	0.147786
NaN	NaN	0.301136	NaN	0.295105	NaN	0.243823	NaN	0.170163	NaN	0.165035
NaN	NaN	0.309659	NaN	0.270862	NaN	0.220047	NaN	0.161305	NaN	0.152448
NaN	NaN	0.283144	NaN	0.248485	NaN	0.232634	NaN	0.159907	NaN	0.152914
NaN	NaN	0.264205	NaN	0.255944	NaN	0.2	NaN	0.151049	NaN	0.148252
NaN	NaN	0.270833	NaN	0.25641	NaN	0.231235	NaN	0.175291	NaN	0.152914
NaN	NaN	0.296402	NaN	0.288112	NaN	0.24289	NaN	0.165035	NaN	0.163636
NaN	NaN	0.258523	NaN	0.261072	NaN	0.230303	NaN	0.175291	NaN	0.152448
NaN	NaN	0.214015	NaN	0.253147	NaN	0.220047	NaN	0.167832	NaN	0.158974
NaN	NaN	0.291667	NaN	0.273193	NaN	0.228438	NaN	0.177156	NaN	0.156643
NaN	NaN	0.270833	NaN	0.262005	NaN	0.227506	NaN	0.160839	NaN	0.157576
NaN	NaN	0.283144	NaN	0.281585	NaN	0.226107	NaN	0.16317	NaN	0.163636
NaN	NaN	0.294508	NaN	0.267599	NaN	0.220979	NaN	0.169697	NaN	0.164569
NaN	NaN	0.262311	NaN	0.258275	NaN	0.215385	NaN	0.155245	NaN	0.151049
NaN	NaN	0.311553	NaN	0.276923	NaN	0.247552	NaN	0.173893	NaN	0.158042
NaN	NaN	0.276515	NaN	0.269464	NaN	0.236364	NaN	0.181352	NaN	0.155245
NaN	NaN	0.285038	NaN	0.288578	NaN	0.251282	NaN	0.180886	NaN	0.15338
NaN	NaN	0.299242	NaN	0.292774	NaN	0.247552	NaN	0.179487	NaN	0.155245
NaN	NaN	0.264205	NaN	0.271329	NaN	0.232634	NaN	0.185082	NaN	0.16317
NaN	NaN	0.254735	NaN	0.257343	NaN	0.20979	NaN	0.15338	NaN	0.151981
NaN	NaN	0.298295	NaN	0.257343	NaN	0.229371	NaN	0.154779	NaN	0.162704
NaN	NaN	0.252841	NaN	0.281119	NaN	0.225175	NaN	0.175758	NaN	0.150583
NaN	NaN	0.256629	NaN	0.255478	NaN	0.22331	NaN	0.162704	NaN	0.155245
NaN	NaN	0.309659	NaN	0.276923	NaN	0.231235	NaN	0.175758	NaN	0.160839
NaN	NaN	0.295455	NaN	0.278788	NaN	0.234499	NaN	0.173893	NaN	0.150583
NaN	NaN	0.291667	NaN	0.276923	NaN	0.232634	NaN	0.17669	NaN	0.155245
NaN	NaN	0.245265	NaN	0.251748	NaN	0.210256	NaN	0.1669	NaN	0.145455
NaN	NaN	0.285985	NaN	0.28951	NaN	0.239161	NaN	0.175291	NaN	0.164569
NaN	NaN	0.266098	NaN	0.253613	NaN	0.219114	NaN	0.162704	NaN	0.147319
NaN	NaN	0.25947	NaN	0.255944	NaN	0.220513	NaN	0.165501	NaN	0.141259
NaN	NaN	0.321023	NaN	0.285315	NaN	0.232168	NaN	0.174825	NaN	0.156643
NaN	NaN	0.268939	NaN	0.278322	NaN	0.216783	NaN	0.148718	NaN	0.150583
NaN	NaN	0.308712	NaN	0.288578	NaN	0.228438	NaN	0.176224	NaN	0.14965
NaN	NaN	0.305871	NaN	0.282517	NaN	0.226573	NaN	0.162704	NaN	0.152914
NaN	NaN	0.267045	NaN	0.251282	NaN	0.213054	NaN	0.172028	NaN	0.147319
NaN	NaN	0.286932	NaN	0.256876	NaN	0.218648	NaN	0.153846	NaN	0.143124
NaN	NaN	0.300189	NaN	0.271795	NaN	0.224242	NaN	0.171562	NaN	0.155245
NaN	NaN	0.280303	NaN	0.283916	NaN	0.225641	NaN	0.157576	NaN	0.152448
NaN	NaN	0.270833	NaN	0.274126	NaN	0.21352	NaN	0.177622	NaN	0.148718
NaN	NaN	0.193182	NaN	0.233566	NaN	0.220513	NaN	0.162238	NaN	0.135664
NaN	NaN	0.28125	NaN	0.24662	NaN	0.220979	NaN	0.163636	NaN	0.138462
NaN	NaN	0.285985	NaN	0.265268	NaN	0.218182	NaN	0.165035	NaN	0.149184
NaN	NaN	0.266098	NaN	0.245221	NaN	0.216317	NaN	0.151981	NaN	0.151049
NaN	NaN	0.254735	NaN	0.25035	NaN	0.206993	NaN	0.158042	NaN	0.151515
NaN	NaN	0.304924	NaN	0.267133	NaN	0.223776	NaN	0.154312	NaN	0.155711
NaN	NaN	0.273674	NaN	0.270396	NaN	0.216783	NaN	0.169231	NaN	0.146387
NaN	NaN	0.278409	NaN	0.288578	NaN	0.228904	NaN	0.168765	NaN	0.170629
NaN	NaN	0.309659	NaN	0.271795	NaN	0.231235	NaN	0.168765	NaN	0.15711
NaN	NaN	0.272727	NaN	0.268065	NaN	0.222844	NaN	0.165967	NaN	0.153846
NaN	NaN	0.285038	NaN	0.258275	NaN	0.220513	NaN	0.175291	NaN	0.167832
NaN	NaN	0.297348	NaN	0.257809	NaN	0.226107	NaN	0.169231	NaN	0.163636
NaN	NaN	0.296402	NaN	0.271795	NaN	0.205128	NaN	0.167832	NaN	0.144988
NaN	NaN	0.294508	NaN	0.26993	NaN	0.239627	NaN	0.172028	NaN	0.169231
NaN	NaN	0.310606	NaN	0.271795	NaN	0.227506	NaN	0.163636	NaN	0.147319
NaN	NaN	0.237689	NaN	0.247552	NaN	0.211655	NaN	0.165501	NaN	0.128205
NaN	NaN	0.260417	NaN	0.251282	NaN	0.225175	NaN	0.170163	NaN	0.141259
NaN	NaN	0.242424	NaN	0.243823	NaN	0.207459	NaN	0.170629	NaN	0.148718
NaN	NaN	0.264205	NaN	0.248019	NaN	0.207925	NaN	0.161305	NaN	0.152914
NaN	NaN	0.262311	NaN	0.26993	NaN	0.21958	NaN	0.178555	NaN	0.150117
NaN	NaN	0.276515	NaN	0.254545	NaN	0.218648	NaN	0.164569	NaN	0.156177
NaN	NaN	0.273674	NaN	0.259674	NaN	0.222844	NaN	0.173893	NaN	0.158974
NaN	NaN	0.298295	NaN	0.265734	NaN	0.241026	NaN	0.16317	NaN	0.154779
NaN	NaN	0.243371	NaN	0.231235	NaN	0.210256	NaN	0.167832	NaN	0.142657
NaN	NaN	0.287879	NaN	0.252214	NaN	0.231235	NaN	0.158508	NaN	0.168298
NaN	NaN	0.256629	NaN	0.271795	NaN	0.224242	NaN	0.165501	NaN	0.14965
NaN	NaN	0.283144	NaN	0.262005	NaN	0.216317	NaN	0.158974	NaN	0.138928
NaN	NaN	0.242424	NaN	0.247552	NaN	0.205128	NaN	0.157576	NaN	0.138462
NaN	NaN	0.302083	NaN	0.272261	NaN	0.226107	NaN	0.170629	NaN	0.156177
NaN	NaN	0.244318	NaN	0.276457	NaN	0.227972	NaN	0.176224	NaN	0.152914
NaN	NaN	0.255682	NaN	0.281585	NaN	0.234965	NaN	0.17669	NaN	0.14965
NaN	NaN	0.295455	NaN	0.29697	NaN	0.238695	NaN	0.18042	NaN	0.167366
NaN	NaN	0.216856	NaN	0.224709	NaN	0.204196	NaN	0.154312	NaN	0.144988
NaN	NaN	0.295455	NaN	0.2662	NaN	0.220047	NaN	0.169697	NaN	0.165501
NaN	NaN	0.297348	NaN	0.269464	NaN	0.218648	NaN	0.163636	NaN	0.150117
NaN	NaN	0.285038	NaN	0.265734	NaN	0.237296	NaN	0.18042	NaN	0.158974
NaN	NaN	0.29072	NaN	0.278322	NaN	0.231702	NaN	0.181352	NaN	0.158974
NaN	NaN	0.267992	NaN	0.260606	NaN	0.2331	NaN	0.169697	NaN	0.155245
NaN	NaN	0.295455	NaN	0.286713	NaN	0.231235	NaN	0.165967	NaN	0.162704
NaN	NaN	0.275568	NaN	0.243823	NaN	0.226107	NaN	0.176224	NaN	0.161772
NaN	NaN	0.308712	NaN	0.281585	NaN	0.238695	NaN	0.17296	NaN	0.156177
NaN	NaN	0.205492	NaN	0.234965	NaN	0.213986	NaN	0.150117	NaN	0.140793
NaN	NaN	0.255682	NaN	0.263403	NaN	0.2331	NaN	0.165035	NaN	0.155245
NaN	NaN	0.313447	NaN	0.274592	NaN	0.235897	NaN	0.174359	NaN	0.163636
NaN	NaN	0.288826	NaN	0.294172	NaN	0.227506	NaN	0.178089	NaN	0.169697
NaN	NaN	0.236742	NaN	0.268531	NaN	0.231702	NaN	0.168765	NaN	0.158508
NaN	NaN	0.258523	NaN	0.251282	NaN	0.213986	NaN	0.155245	NaN	0.146853
NaN	NaN	0.268939	NaN	0.281119	NaN	0.233566	NaN	0.183683	NaN	0.161772
NaN	NaN	0.280303	NaN	0.244755	NaN	0.208392	NaN	0.148718	NaN	0.144522
NaN	NaN	0.256629	NaN	0.2662	NaN	0.21352	NaN	0.158974	NaN	0.14359
NaN	NaN	0.326705	NaN	0.272261	NaN	0.228438	NaN	0.168765	NaN	0.156177
NaN	NaN	0.262311	NaN	0.259207	NaN	0.221445	NaN	0.167832	NaN	0.151049
NaN	NaN	0.278409	NaN	0.259207	NaN	0.210256	NaN	0.1669	NaN	0.146853
NaN	NaN	0.253788	NaN	0.2662	NaN	0.215385	NaN	0.170163	NaN	0.14965
NaN	NaN	0.263258	NaN	0.265734	NaN	0.228438	NaN	0.164569	NaN	0.157576
NaN	NaN	0.249053	NaN	0.25641	NaN	0.211655	NaN	0.160373	NaN	0.142191
NaN	NaN	0.27178	NaN	0.273193	NaN	0.230303	NaN	0.175758	NaN	0.158508
NaN	NaN	0.304924	NaN	0.285315	NaN	0.234033	NaN	0.170163	NaN	0.15338
NaN	NaN	0.265152	NaN	0.266667	NaN	0.231702	NaN	0.152914	NaN	0.151515
NaN	NaN	0.333333	NaN	0.30303	NaN	0.226107	NaN	0.184149	NaN	0.151515
NaN	NaN	0.267045	NaN	0.234033	NaN	0.204196	NaN	0.161772	NaN	0.137529
NaN	NaN	0.322917	NaN	0.299767	NaN	0.227506	NaN	0.182751	NaN	0.159441
NaN	NaN	0.280303	NaN	0.275524	NaN	0.211189	NaN	0.162238	NaN	0.144988
NaN	NaN	0.329545	NaN	0.299301	NaN	0.244289	NaN	0.175758	NaN	0.168298
NaN	NaN	0.272727	NaN	0.267599	NaN	0.239627	NaN	0.172494	NaN	0.166434
NaN	NaN	0.250947	NaN	0.235897	NaN	0.198135	NaN	0.151049	NaN	0.144056
NaN	NaN	0.262311	NaN	0.279254	NaN	0.214452	NaN	0.174359	NaN	0.161305
NaN	NaN	0.248106	NaN	0.255478	NaN	0.211655	NaN	0.148252	NaN	0.142657
NaN	NaN	0.264205	NaN	0.266667	NaN	0.233566	NaN	0.161305	NaN	0.144988
NaN	NaN	0.292614	NaN	0.274592	NaN	0.233566	NaN	0.155711	NaN	0.145455
NaN	NaN	0.260417	NaN	0.239627	NaN	0.219114	NaN	0.160839	NaN	0.158042
NaN	NaN	0.261364	NaN	0.263869	NaN	0.211189	NaN	0.15338	NaN	0.144522
NaN	NaN	0.294508	NaN	0.272261	NaN	0.220979	NaN	0.163636	NaN	0.15711
NaN	NaN	0.306818	NaN	0.261072	NaN	0.24289	NaN	0.177156	NaN	0.160839
NaN	NaN	0.261364	NaN	0.268065	NaN	0.225641	NaN	0.170163	NaN	0.148252
NaN	NaN	0.233902	NaN	0.250816	NaN	0.22704	NaN	0.154312	NaN	0.147319
NaN	NaN	0.277462	NaN	0.248485	NaN	0.204196	NaN	0.162704	NaN	0.137995
NaN	NaN	0.335227	NaN	0.286247	NaN	0.247552	NaN	0.186014	NaN	0.17296
NaN	NaN	0.273674	NaN	0.255478	NaN	0.224709	NaN	0.17669	NaN	0.159907
NaN	NaN	0.245265	NaN	0.25641	NaN	0.228438	NaN	0.175291	NaN	0.147319
NaN	NaN	0.32197	NaN	0.283916	NaN	0.2331	NaN	0.175291	NaN	0.160839
NaN	NaN	0.264205	NaN	0.228438	NaN	0.191142	NaN	0.149184	NaN	0.132867
NaN	NaN	0.244318	NaN	0.245688	NaN	0.20979	NaN	0.159441	NaN	0.146853
NaN	NaN	0.263258	NaN	0.258741	NaN	0.23683	NaN	0.17296	NaN	0.152448
NaN	NaN	0.288826	NaN	0.271329	NaN	0.228904	NaN	0.178555	NaN	0.175291
NaN	NaN	0.300189	NaN	0.281119	NaN	0.243357	NaN	0.171096	NaN	0.161772
NaN	NaN	0.297348	NaN	0.270862	NaN	0.238695	NaN	0.183683	NaN	0.154779
NaN	NaN	0.251894	NaN	0.248019	NaN	0.207925	NaN	0.16317	NaN	0.14965
NaN	NaN	0.301136	NaN	0.278788	NaN	0.231702	NaN	0.186946	NaN	0.165967
NaN	NaN	0.264205	NaN	0.271795	NaN	0.215851	NaN	0.179021	NaN	0.152914
NaN	NaN	0.278409	NaN	0.246154	NaN	0.201865	NaN	0.160839	NaN	0.153846
NaN	NaN	0.257576	NaN	0.261072	NaN	0.214452	NaN	0.165967	NaN	0.150117
NaN	NaN	0.28125	NaN	0.255478	NaN	0.221911	NaN	0.161772	NaN	0.151515
NaN	NaN	0.276515	NaN	0.264336	NaN	0.227972	NaN	0.154312	NaN	0.142191
NaN	NaN	0.260417	NaN	0.258741	NaN	0.228438	NaN	0.167366	NaN	0.127739
NaN	NaN	0.222538	NaN	0.243357	NaN	0.208858	NaN	0.14965	NaN	0.140326
NaN	NaN	0.25	NaN	0.245221	NaN	0.232634	NaN	0.163636	NaN	0.145455
NaN	NaN	0.325758	NaN	0.292308	NaN	0.237762	NaN	0.17669	NaN	0.165035
NaN	NaN	0.246212	NaN	0.243823	NaN	0.217249	NaN	0.169697	NaN	0.147319
NaN	NaN	0.268939	NaN	0.248951	NaN	0.227506	NaN	0.152448	NaN	0.162238
NaN	NaN	0.322917	NaN	0.294172	NaN	0.248019	NaN	0.181352	NaN	0.168298
NaN	NaN	0.264205	NaN	0.264336	NaN	0.21352	NaN	0.163636	NaN	0.142657
NaN	NaN	0.249053	NaN	0.251282	NaN	0.215851	NaN	0.168298	NaN	0.159441
NaN	NaN	0.307765	NaN	0.282984	NaN	0.227972	NaN	0.165035	NaN	0.154779
NaN	NaN	0.274621	NaN	0.244289	NaN	0.216317	NaN	0.16317	NaN	0.152448
NaN	NaN	0.323864	NaN	0.292308	NaN	0.239161	NaN	0.181352	NaN	0.171562
NaN	NaN	0.262311	NaN	0.249883	NaN	0.225175	NaN	0.167832	NaN	0.140793
NaN	NaN	0.287879	NaN	0.285781	NaN	0.21958	NaN	0.173427	NaN	0.161305
NaN	NaN	0.25947	NaN	0.2662	NaN	0.225641	NaN	0.17296	NaN	0.152914
NaN	NaN	0.309659	NaN	0.284382	NaN	0.237296	NaN	0.169231	NaN	0.162238
NaN	NaN	0.250947	NaN	0.270396	NaN	0.229371	NaN	0.1669	NaN	0.151515
NaN	NaN	0.245265	NaN	0.248951	NaN	0.213054	NaN	0.165035	NaN	0.15338
NaN	NaN	0.297348	NaN	0.261072	NaN	0.227972	NaN	0.159441	NaN	0.161772
NaN	NaN	0.284091	NaN	0.2662	NaN	0.231235	NaN	0.165501	NaN	0.141725
NaN	NaN	0.263258	NaN	0.239161	NaN	0.205594	NaN	0.165035	NaN	0.141259
NaN	NaN	0.27178	NaN	0.26014	NaN	0.217716	NaN	0.15711	NaN	0.145921
NaN	NaN	0.285038	NaN	0.287179	NaN	0.251748	NaN	0.175758	NaN	0.165501
NaN	NaN	0.304924	NaN	0.289977	NaN	0.249883	NaN	0.180886	NaN	0.156177
NaN	NaN	0.272727	NaN	0.265268	NaN	0.222378	NaN	0.167832	NaN	0.14965
NaN	NaN	0.237689	NaN	0.252214	NaN	0.220047	NaN	0.178555	NaN	0.158042
NaN	NaN	0.257576	NaN	0.234965	NaN	0.21352	NaN	0.164103	NaN	0.155711
NaN	NaN	0.264205	NaN	0.27366	NaN	0.228438	NaN	0.160373	NaN	0.159907
NaN	NaN	0.254735	NaN	0.253613	NaN	0.216317	NaN	0.157576	NaN	0.151515
NaN	NaN	0.258523	NaN	0.270862	NaN	0.213986	NaN	0.159907	NaN	0.158508
NaN	NaN	0.27178	NaN	0.269464	NaN	0.221911	NaN	0.167366	NaN	0.161305
NaN	NaN	0.231061	NaN	0.224709	NaN	0.199534	NaN	0.156177	NaN	0.136597
NaN	NaN	0.254735	NaN	0.261538	NaN	0.224709	NaN	0.165035	NaN	0.163636
NaN	NaN	0.324811	NaN	0.277855	NaN	0.241958	NaN	0.167366	NaN	0.14965
NaN	NaN	0.274621	NaN	0.263403	NaN	0.205128	NaN	0.154779	NaN	0.142191
NaN	NaN	0.273674	NaN	0.272727	NaN	0.225641	NaN	0.162704	NaN	0.156177
NaN	NaN	0.282197	NaN	0.263403	NaN	0.219114	NaN	0.167366	NaN	0.150583
NaN	NaN	0.250947	NaN	0.271329	NaN	0.241492	NaN	0.177622	NaN	0.161305
NaN	NaN	0.263258	NaN	0.255478	NaN	0.210256	NaN	0.151981	NaN	0.147786
NaN	NaN	0.285038	NaN	0.280186	NaN	0.219114	NaN	0.160839	NaN	0.16317
NaN	NaN	0.270833	NaN	0.257343	NaN	0.227972	NaN	0.175291	NaN	0.161305
NaN	NaN	0.283144	NaN	0.281585	NaN	0.230303	NaN	0.1669	NaN	0.154312
NaN	NaN	0.279356	NaN	0.261072	NaN	0.229371	NaN	0.161772	NaN	0.149184
NaN	NaN	0.263258	NaN	0.25641	NaN	0.211189	NaN	0.160373	NaN	0.144988
NaN	NaN	0.282197	NaN	0.265268	NaN	0.226107	NaN	0.171096	NaN	0.152448
NaN	NaN	0.273674	NaN	0.257809	NaN	0.225641	NaN	0.159907	NaN	0.141259
NaN	NaN	0.291667	NaN	0.282984	NaN	0.241492	NaN	0.166434	NaN	0.154779
NaN	NaN	0.28125	NaN	0.280186	NaN	0.220513	NaN	0.170629	NaN	0.15338
NaN	NaN	0.284091	NaN	0.231235	NaN	0.202797	NaN	0.158974	NaN	0.150117
NaN	NaN	0.308712	NaN	0.266667	NaN	0.221911	NaN	0.164103	NaN	0.155711
NaN	NaN	0.288826	NaN	0.270396	NaN	0.223776	NaN	0.167832	NaN	0.154779
NaN	NaN	0.319129	NaN	0.267133	NaN	0.238228	NaN	0.177622	NaN	0.162238
NaN	NaN	0.260417	NaN	0.241026	NaN	0.214918	NaN	0.146387	NaN	0.146853
NaN	NaN	0.244318	NaN	0.231702	NaN	0.206061	NaN	0.158508	NaN	0.135198
NaN	NaN	0.284091	NaN	0.262005	NaN	0.231235	NaN	0.165035	NaN	0.152914
NaN	NaN	0.233902	NaN	0.2331	NaN	0.221445	NaN	0.16317	NaN	0.137063
NaN	NaN	0.306818	NaN	0.279254	NaN	0.24662	NaN	0.183683	NaN	0.162238
NaN	NaN	0.274621	NaN	0.264336	NaN	0.239627	NaN	0.173893	NaN	0.143124
NaN	NaN	0.313447	NaN	0.277389	NaN	0.240559	NaN	0.175758	NaN	0.154312
NaN	NaN	0.283144	NaN	0.250816	NaN	0.220047	NaN	0.1669	NaN	0.138928
NaN	NaN	0.251894	NaN	0.243357	NaN	0.213986	NaN	0.165967	NaN	0.144522
NaN	NaN	0.30303	NaN	0.28951	NaN	0.247552	NaN	0.183683	NaN	0.15338
NaN	NaN	0.256629	NaN	0.270862	NaN	0.214918	NaN	0.17669	NaN	0.156177
NaN	NaN	0.279356	NaN	0.267133	NaN	0.223776	NaN	0.15711	NaN	0.152448
NaN	NaN	0.265152	NaN	0.259674	NaN	0.21352	NaN	0.167832	NaN	0.149184
NaN	NaN	0.303977	NaN	0.272727	NaN	0.248951	NaN	0.177156	NaN	0.165501
NaN	NaN	0.283144	NaN	0.275524	NaN	0.232634	NaN	0.169231	NaN	0.152448
NaN	NaN	0.29072	NaN	0.245688	NaN	0.232168	NaN	0.169697	NaN	0.159441
NaN	NaN	0.304924	NaN	0.282984	NaN	0.232634	NaN	0.173427	NaN	0.160839
NaN	NaN	0.303977	NaN	0.276923	NaN	0.231235	NaN	0.175291	NaN	0.171096
NaN	NaN	0.28125	NaN	0.270396	NaN	0.222844	NaN	0.165501	NaN	0.154779
NaN	NaN	0.261364	NaN	0.245688	NaN	0.214918	NaN	0.161772	NaN	0.15338
NaN	NaN	0.304924	NaN	0.266667	NaN	0.239627	NaN	0.167832	NaN	0.156643
NaN	NaN	0.270833	NaN	0.257343	NaN	0.224242	NaN	0.16317	NaN	0.14359
NaN	NaN	0.272727	NaN	0.248951	NaN	0.208858	NaN	0.168298	NaN	0.146387
NaN	NaN	0.300189	NaN	0.304895	NaN	0.245688	NaN	0.177156	NaN	0.171096
NaN	NaN	0.251894	NaN	0.252681	NaN	0.218182	NaN	0.165967	NaN	0.157576
NaN	NaN	0.263258	NaN	0.265734	NaN	0.20373	NaN	0.178555	NaN	0.141725
NaN	NaN	0.315341	NaN	0.295571	NaN	0.22704	NaN	0.170629	NaN	0.162238
NaN	NaN	0.300189	NaN	0.267133	NaN	0.222378	NaN	0.170629	NaN	0.15711
NaN	NaN	0.267992	NaN	0.251282	NaN	0.213986	NaN	0.18042	NaN	0.145921
NaN	NaN	0.235795	NaN	0.243823	NaN	0.206061	NaN	0.159441	NaN	0.131935
NaN	NaN	0.299242	NaN	0.294172	NaN	0.237296	NaN	0.183217	NaN	0.174825
NaN	NaN	0.249053	NaN	0.291841	NaN	0.224242	NaN	0.168765	NaN	0.15338
NaN	NaN	0.279356	NaN	0.265734	NaN	0.213054	NaN	0.158042	NaN	0.148252
NaN	NaN	0.292614	NaN	0.26014	NaN	0.205128	NaN	0.161305	NaN	0.161305
NaN	NaN	0.308712	NaN	0.276923	NaN	0.220979	NaN	0.164103	NaN	0.150583
NaN	NaN	0.246212	NaN	0.269464	NaN	0.217716	NaN	0.154312	NaN	0.156643
NaN	NaN	0.300189	NaN	0.264802	NaN	0.23683	NaN	0.167832	NaN	0.159907
NaN	NaN	0.299242	NaN	0.268531	NaN	0.227972	NaN	0.181818	NaN	0.150583
NaN	NaN	0.313447	NaN	0.267133	NaN	0.233566	NaN	0.155711	NaN	0.151981
NaN	NaN	0.275568	NaN	0.273193	NaN	0.237762	NaN	0.154312	NaN	0.147786
NaN	NaN	0.308712	NaN	0.296037	NaN	0.250816	NaN	0.17296	NaN	0.170629
NaN	NaN	0.287879	NaN	0.268531	NaN	0.239161	NaN	0.179487	NaN	0.16317
NaN	NaN	0.269886	NaN	0.262005	NaN	0.230769	NaN	0.175291	NaN	0.144056
NaN	NaN	0.336174	NaN	0.285781	NaN	0.239627	NaN	0.18648	NaN	0.170629
NaN	NaN	0.269886	NaN	0.263869	NaN	0.2331	NaN	0.176224	NaN	0.154312
NaN	NaN	0.293561	NaN	0.268998	NaN	0.240093	NaN	0.155711	NaN	0.16317
NaN	NaN	0.279356	NaN	0.254545	NaN	0.204662	NaN	0.158974	NaN	0.148252
NaN	NaN	0.302083	NaN	0.287179	NaN	0.228438	NaN	0.172028	NaN	0.172028
NaN	NaN	0.325758	NaN	0.283916	NaN	0.226107	NaN	0.17296	NaN	0.152448
NaN	NaN	0.300189	NaN	0.276923	NaN	0.232634	NaN	0.159441	NaN	0.154312
NaN	NaN	0.32197	NaN	0.278322	NaN	0.218182	NaN	0.167832	NaN	0.149184
NaN	NaN	0.289773	NaN	0.254079	NaN	0.215851	NaN	0.156177	NaN	0.156177
NaN	NaN	0.234848	NaN	0.238228	NaN	0.223776	NaN	0.165035	NaN	0.155245
NaN	NaN	0.274621	NaN	0.268531	NaN	0.213054	NaN	0.170163	NaN	0.148252
NaN	NaN	0.268939	NaN	0.255012	NaN	0.220513	NaN	0.168298	NaN	0.151049
NaN	NaN	0.266098	NaN	0.248485	NaN	0.215851	NaN	0.160373	NaN	0.138928
NaN	NaN	0.243371	NaN	0.259674	NaN	0.225641	NaN	0.166434	NaN	0.155711
NaN	NaN	0.25947	NaN	0.250816	NaN	0.212121	NaN	0.172028	NaN	0.151049
NaN	NaN	0.288826	NaN	0.27972	NaN	0.220979	NaN	0.177156	NaN	0.161305
NaN	NaN	0.244318	NaN	0.249883	NaN	0.223776	NaN	0.160839	NaN	0.146387
NaN	NaN	0.304924	NaN	0.268065	NaN	0.239627	NaN	0.175291	NaN	0.166434
NaN	NaN	0.278409	NaN	0.255478	NaN	0.212121	NaN	0.165501	NaN	0.140326
NaN	NaN	0.273674	NaN	0.255012	NaN	0.218648	NaN	0.166434	NaN	0.141259
NaN	NaN	0.278409	NaN	0.271795	NaN	0.235431	NaN	0.162704	NaN	0.169697
NaN	NaN	0.273674	NaN	0.272261	NaN	0.230303	NaN	0.170163	NaN	0.154312
NaN	NaN	0.302083	NaN	0.258741	NaN	0.231235	NaN	0.170629	NaN	0.150583
NaN	NaN	0.327652	NaN	0.284382	NaN	0.231702	NaN	0.179021	NaN	0.158042
NaN	NaN	0.246212	NaN	0.259674	NaN	0.212121	NaN	0.156643	NaN	0.143124
NaN	NaN	0.269886	NaN	0.264802	NaN	0.218182	NaN	0.170629	NaN	0.145921
NaN	NaN	0.257576	NaN	0.244755	NaN	0.216317	NaN	0.152448	NaN	0.144522
NaN	NaN	0.242424	NaN	0.245221	NaN	0.229371	NaN	0.161305	NaN	0.141259
NaN	NaN	0.268939	NaN	0.259674	NaN	0.219114	NaN	0.159907	NaN	0.152448
NaN	NaN	0.304924	NaN	0.249417	NaN	0.213986	NaN	0.168765	NaN	0.155711
NaN	NaN	0.322917	NaN	0.258741	NaN	0.222844	NaN	0.170629	NaN	0.14965
NaN	NaN	0.285038	NaN	0.268998	NaN	0.223776	NaN	0.172494	NaN	0.158508
NaN	NaN	0.261364	NaN	0.284848	NaN	0.244289	NaN	0.152448	NaN	0.147786
NaN	NaN	0.318182	NaN	0.281585	NaN	0.239161	NaN	0.18042	NaN	0.172494
NaN	NaN	0.239583	NaN	0.241958	NaN	0.217716	NaN	0.145455	NaN	0.145455
NaN	NaN	0.309659	NaN	0.282517	NaN	0.211655	NaN	0.156643	NaN	0.148718
NaN	NaN	0.261364	NaN	0.24662	NaN	0.210256	NaN	0.142191	NaN	0.132401
NaN	NaN	0.318182	NaN	0.257809	NaN	0.217716	NaN	0.168765	NaN	0.160839
NaN	NaN	0.285985	NaN	0.270396	NaN	0.200932	NaN	0.171096	NaN	0.155711
NaN	NaN	0.317235	NaN	0.26993	NaN	0.232634	NaN	0.171096	NaN	0.164103
NaN	NaN	0.284091	NaN	0.272727	NaN	0.21958	NaN	0.179021	NaN	0.147319
NaN	NaN	0.267045	NaN	0.252214	NaN	0.225175	NaN	0.172028	NaN	0.151981
NaN	NaN	0.251894	NaN	0.239627	NaN	0.205128	NaN	0.155711	NaN	0.141259
NaN	NaN	0.265152	NaN	0.250816	NaN	0.225175	NaN	0.163636	NaN	0.13986
NaN	NaN	0.249053	NaN	0.270396	NaN	0.224242	NaN	0.167366	NaN	0.153846
NaN	NaN	0.275568	NaN	0.282051	NaN	0.244289	NaN	0.161772	NaN	0.160839
NaN	NaN	0.237689	NaN	0.238695	NaN	0.206527	NaN	0.153846	NaN	0.137529
NaN	NaN	0.317235	NaN	0.292774	NaN	0.239627	NaN	0.171562	NaN	0.179487
NaN	NaN	0.275568	NaN	0.261072	NaN	0.220513	NaN	0.165501	NaN	0.159441
NaN	NaN	0.242424	NaN	0.242424	NaN	0.211189	NaN	0.137529	NaN	0.146853
NaN	NaN	0.222538	NaN	0.257809	NaN	0.213054	NaN	0.159441	NaN	0.141725
NaN	NaN	0.291667	NaN	0.256876	NaN	0.222844	NaN	0.1669	NaN	0.162704
NaN	NaN	0.288826	NaN	0.289977	NaN	0.241492	NaN	0.181818	NaN	0.1669
NaN	NaN	0.256629	NaN	0.268998	NaN	0.218648	NaN	0.167366	NaN	0.160373
NaN	NaN	0.279356	NaN	0.267133	NaN	0.245221	NaN	0.174359	NaN	0.148252
NaN	NaN	0.265152	NaN	0.248951	NaN	0.220047	NaN	0.155711	NaN	0.148718
NaN	NaN	0.293561	NaN	0.261072	NaN	0.232168	NaN	0.165967	NaN	0.13986
NaN	NaN	0.302083	NaN	0.259674	NaN	0.217716	NaN	0.182284	NaN	0.154779
NaN	NaN	0.236742	NaN	0.225641	NaN	0.198601	NaN	0.152914	NaN	0.145455
NaN	NaN	0.243371	NaN	0.238695	NaN	0.214918	NaN	0.16317	NaN	0.135198
NaN	NaN	0.291667	NaN	0.276457	NaN	0.215851	NaN	0.167366	NaN	0.163636
NaN	NaN	0.266098	NaN	0.257343	NaN	0.219114	NaN	0.164103	NaN	0.159907
NaN	NaN	0.321023	NaN	0.294172	NaN	0.236364	NaN	0.181352	NaN	0.165035
NaN	NaN	0.232955	NaN	0.253147	NaN	0.201865	NaN	0.161305	NaN	0.14359
NaN	NaN	0.246212	NaN	0.238695	NaN	0.208392	NaN	0.156177	NaN	0.144056
NaN	NaN	0.314394	NaN	0.272261	NaN	0.22331	NaN	0.171096	NaN	0.162238

## Sheet: Figure 2b top
Figure 2b - top row (humans)
Group-average parallel communication score (PCS) matrices representing PCSs between every pair of brain regions, averaged across individuals.
For each species, brain regions are organized according to meaningful functional circuits.
Ordered brain region labels and functional circuit assignments are reported in this file in additional sheets.
0	2.2	1.87	3.3	2.71	1.63	2.25	2.07	2.58	0.39	2	1.88	3.04	2.89	2.08	2.77	2.67	0.52	1.36	1.8	2.08	1.34	1.08	2.1	1.49	1.69	1.08	0.48	0.38	0.58	0.24	0.76	2.33	1.2	1.96	1.41	1.14	2.42	1.16	1.12	0.46	1.81	1.64	1.13	1.28	0.24	2.38	2.07	3.24	1.62
2.2	0	0.09	0.61	0.3	0.85	0.8	0.05	1.25	1.32	0.01	0.03	0.15	1.36	1.47	0.01	1.04	1.14	2.31	1.89	2.78	0.73	0.07	1.13	0.98	0.81	1.05	0	0.01	0.13	0.03	0.43	3.14	1.36	0.27	1.95	0.91	2.93	0.11	1.38	1.03	1.65	0.38	0.92	0.01	0.05	3.1	1.56	2.66	1.87
1.87	0.09	0	3.09	2.67	0.37	1.14	1.33	0.43	1.49	0.34	1.2	3.13	0.78	0.4	0.68	1.61	1.02	1.63	1.23	1.55	0.01	0.11	1.16	0.98	0.65	1.41	0	0.02	0.18	0.02	1.97	3.33	0.68	0.74	1.74	0.64	1.77	0.04	1.4	0.43	1.21	0.63	0.91	0.05	0.03	2.28	1.88	2.14	1.1
3.3	0.61	3.09	0	1.33	2.4	2.77	1.28	3.23	3.07	1.73	0.47	0.02	2.18	2.91	0.88	2.38	2.15	3.39	3.04	2.29	1.92	1.39	2.27	1.74	1.38	1.3	0.38	0.38	1.02	0.49	1.15	3.39	1.74	0.8	2.22	2.53	3.29	2.16	2.54	1.59	2.03	1.21	1.27	0.33	0.4	2.01	2.67	3.4	0.91
2.71	0.3	2.67	1.33	0	1.23	2.81	2.03	2.15	3.46	2.09	2.24	0.41	0.21	2	2.16	2.75	2.43	2.68	2.71	3	1.49	0.67	2.92	2.04	2.13	2.05	0.84	0.86	1.24	0.68	2.26	2.24	1.94	1.62	1.82	1.53	2.19	0.18	2.63	1.76	2.98	2.35	2.25	1.17	0.22	2.01	1.84	1.83	0.96
1.63	0.85	0.37	2.4	1.23	0	2.55	2.29	0.39	2.32	1.76	3.1	1.1	0.13	0.14	1.65	1.87	0.55	1.4	1.25	2.1	0.38	0.27	0.89	0.89	0.59	1.38	0.04	0.19	0.85	0.11	2.65	1.31	1.23	1.24	1.13	0.92	1.56	0.14	1.55	1.39	2.13	0.71	0.53	0.29	0.11	1.16	0.71	1.5	1.56
2.25	0.8	1.14	2.77	2.81	2.55	0	0.18	0.97	0.39	0.13	0.02	2	2.58	0.9	0.64	1.8	1.06	1.77	1.42	1.03	0.03	0.56	0.14	0.11	0.12	0.07	0.07	0.14	0.58	0.17	0.21	0.85	0.62	0.24	1.22	0.41	2.31	0.46	0.02	0.46	1.57	0.45	0.76	0.02	0.07	1.25	2.01	3.27	1.69
2.07	0.05	1.33	1.28	2.03	2.29	0.18	0	0.8	1.7	0.2	0.77	1.06	1.2	1.86	0.02	0.21	1.69	1.62	2.46	0.46	0.32	0.72	1.89	2.6	1.95	0.06	0.12	0.22	0.99	0.61	1.48	1.69	0.09	1.09	2.25	1.05	2.33	1.63	1.25	1.07	1.96	0.22	0.95	0.09	0.16	2.05	2.55	2.26	1.05
2.58	1.25	0.43	3.23	2.15	0.39	0.97	0.8	0	1.68	0.82	1.68	2.49	1.02	0.68	0.98	0.1	0.84	0.48	1.19	0.35	0.19	0.29	0.9	1.58	1.07	0.58	0.12	0.63	1.01	0.47	2.82	1.2	1.69	1.05	1.84	0.91	0.52	0.52	2.33	0.93	2.51	1.39	0.82	0.41	0.31	1.02	0.82	0.57	0.77
0.39	1.32	1.49	3.07	3.46	2.32	0.39	1.7	1.68	0	0.87	0.59	3.23	2.39	1.81	3.15	2.81	1.51	0.98	1.17	0.15	0.11	0.08	0.42	1.49	1.77	2.21	0.96	1.77	1.29	0.29	0.23	0.38	0.75	0.9	1.51	0.46	0.6	0.3	0.78	1.92	2.09	0.66	1.65	1.9	1.46	0.61	1.17	1.6	1.74
2	0.01	0.34	1.73	2.09	1.76	0.13	0.2	0.82	0.87	0	0.66	1.4	0.53	0.38	0.02	0.84	1.09	0.93	0.8	0.55	0.06	0	1.04	1.68	1.89	2.23	0.31	0.53	0.67	0.01	0.08	0.09	0.4	0.78	1.66	0.57	0.11	0.01	1.82	1	1.34	0.93	0.82	1.4	0.09	0.51	0.94	0.66	0.36
1.88	0.03	1.2	0.47	2.24	3.1	0.02	0.77	1.68	0.59	0.66	0	1.03	2.45	1.5	0.36	2.36	0.5	0.58	0.39	0.27	0.06	0.01	0.95	2.24	2.2	1.89	0.66	0.61	0.66	0.35	0	0.04	0.09	0.76	0.81	0.22	0.03	0.01	0.13	0.61	0.35	0.43	1.46	0.61	0.79	0.31	1.14	0.49	1.27
3.04	0.15	3.13	0.02	0.41	1.1	2	1.06	2.49	3.23	1.4	1.03	0	1.38	2.06	0.78	1.91	1.67	2.01	1.29	1.22	1.08	0.64	2.4	2.75	2.52	1.89	1.22	0.85	1.99	0.44	0.52	1.41	1.52	1.82	1.88	1.64	0.43	0.05	2.98	1.45	2.46	2.34	1.56	3.12	1.48	1.43	2.11	0.98	0.45
2.89	1.36	0.78	2.18	0.21	0.13	2.58	1.2	1.02	2.39	0.53	2.45	1.38	0	0.88	1.57	0.8	1.67	1.15	1.23	1.62	0.43	0.37	1.72	1.82	1.62	2.7	0.77	1.16	1.03	0.23	1.96	1.32	1.74	1.27	2.46	1.22	0.94	0.09	2.84	1.57	2.72	1.72	1.48	1.79	0.09	1.1	1.74	0.98	0.58
2.08	1.47	0.4	2.91	2	0.14	0.9	1.86	0.68	1.81	0.38	1.5	2.06	0.88	0	1.77	1.44	0.44	0.72	0.8	1.28	0.02	0	0.31	1.18	1.36	2.17	0.29	0.68	0.87	0.05	1.3	0.95	0.42	0.91	1.26	0.08	0.26	0.08	1.72	1.24	2.7	0.51	0.44	3.01	0.06	0.84	0.37	0.82	0.56
2.77	0.01	0.68	0.88	2.16	1.65	0.64	0.02	0.98	3.15	0.02	0.36	0.78	1.57	1.77	0	0.2	2.09	0.78	1.43	0.2	0.86	0.83	1.71	1.87	2.49	2.09	0.56	0.83	0.78	1.79	0.14	1.39	0.3	0.99	2.3	0.95	0.2	0.45	1.23	0.75	1.68	0.22	1.5	1.92	0.48	1.24	1.43	1.01	0.28
2.67	1.04	1.61	2.38	2.75	1.87	1.8	0.21	0.1	2.81	0.84	2.36	1.91	0.8	1.44	0.2	0	1.55	0.73	1.46	0.37	0.64	0.38	1.66	1.71	1.84	1.1	0.24	0.49	1.02	1	1.54	1.27	1.38	1.1	2.33	0.55	0.45	0.49	2.31	0.97	2.36	1.58	0.83	2.36	1.25	0.67	1.1	0.75	0.4
0.52	1.14	1.02	2.15	2.43	0.55	1.06	1.69	0.84	1.51	1.09	0.5	1.67	1.67	0.44	2.09	1.55	0	0.42	0.36	1.48	1.42	1.48	0	0.31	0.01	0.2	0.29	1.21	0.74	1.75	0.66	2.3	0.77	2	1.17	1.14	1.47	1.04	0.7	0.16	0.61	0.44	0.46	0.4	1.39	1.25	0.82	2.6	1.32
1.36	2.31	1.63	3.39	2.68	1.4	1.77	1.62	0.48	0.98	0.93	0.58	2.01	1.15	0.72	0.78	0.73	0.42	0	0.39	1.27	0.36	0.28	0.17	0.27	0.52	1.72	1.59	2.82	2.36	0.89	1.81	2.79	1.25	2.21	2.17	1.19	2.82	1.85	0.99	2.74	3.2	1.98	1.86	2.22	3.19	2.46	1.95	2.64	1.94
1.8	1.89	1.23	3.04	2.71	1.25	1.42	2.46	1.19	1.17	0.8	0.39	1.29	1.23	0.8	1.43	1.46	0.36	0.39	0	0.35	1.05	1.26	0.04	0.19	0.01	0.88	0.45	1.89	1.86	2.33	1.47	0.43	1.67	1.36	1.95	1.4	0.9	0.46	0.56	0.72	1.2	1.18	1.43	1.5	1.65	0.62	0.81	0.53	1.81
2.08	2.78	1.55	2.29	3	2.1	1.03	0.46	0.35	0.15	0.55	0.27	1.22	1.62	1.28	0.2	0.37	1.48	1.27	0.35	0	0.07	0.79	0.23	1.25	0.61	0	0.14	1.33	2.04	1.66	1.91	2.07	1.85	1.6	3.37	2.37	1.92	1.68	0.13	2.24	2.79	2.78	2.99	1.58	1.9	3.12	2.71	3.1	2.16
1.34	0.73	0.01	1.92	1.49	0.38	0.03	0.32	0.19	0.11	0.06	0.06	1.08	0.43	0.02	0.86	0.64	1.42	0.36	1.05	0.07	0	0.01	1.11	1.54	1.77	1.09	0.57	0.49	1.37	0.89	0.91	1.43	1.69	0.37	2.46	1.34	2.28	1.59	1.2	1.07	2.23	1.6	1.97	2.87	2	2.18	2.58	2.45	1.68
1.08	0.07	0.11	1.39	0.67	0.27	0.56	0.72	0.29	0.08	0	0.01	0.64	0.37	0	0.83	0.38	1.48	0.28	1.26	0.79	0.01	0	0.96	0.58	1.86	1.25	1.21	1.74	0.85	0	0.28	2.67	1.84	2.05	2.85	0.55	2.03	1.18	0.89	2.3	2.01	1.98	1.12	2.64	1.63	1.16	1.6	2.13	1.96
2.1	1.13	1.16	2.27	2.92	0.89	0.14	1.89	0.9	0.42	1.04	0.95	2.4	1.72	0.31	1.71	1.66	0	0.17	0.04	0.23	1.11	0.96	0	0.48	0.43	1.64	1.35	1.25	1.3	1.26	0.42	0.03	0.38	1.25	0.97	1.06	2.16	1.29	1.53	2.39	2.01	0.71	1.64	0.95	1.03	0.09	0.06	1	1.93
1.49	0.98	0.98	1.74	2.04	0.89	0.11	2.6	1.58	1.49	1.68	2.24	2.75	1.82	1.18	1.87	1.71	0.31	0.27	0.19	1.25	1.54	0.58	0.48	0	0.36	1.06	1.54	0.87	0.71	0.79	0.32	1.69	2.66	2.72	2.51	2.15	1.6	2.19	2.72	1.78	2.28	1.48	1.73	2.46	1.58	1.05	1.06	0.75	1.86
1.69	0.81	0.65	1.38	2.13	0.59	0.12	1.95	1.07	1.77	1.89	2.2	2.52	1.62	1.36	2.49	1.84	0.01	0.52	0.01	0.61	1.77	1.86	0.43	0.36	0	0.4	0.41	2.41	1.69	2.24	0.27	0.37	1.14	2.22	2.17	2.47	1.63	2.04	2.82	1.46	2.27	2.31	1.98	1.32	1.23	0.22	0.72	0.09	2.24
1.08	1.05	1.41	1.3	2.05	1.38	0.07	0.06	0.58	2.21	2.23	1.89	1.89	2.7	2.17	2.09	1.1	0.2	1.72	0.88	0	1.09	1.25	1.64	1.06	0.4	0	0.09	1.03	2.24	1.22	0.17	3.27	1.85	2.94	2.21	2.86	1.16	2.06	1.22	0.88	2.62	1.78	2.83	2.47	2.12	2.34	1.66	1.29	1.79
0.48	0	0	0.38	0.84	0.04	0.07	0.12	0.12	0.96	0.31	0.66	1.22	0.77	0.29	0.56	0.24	0.29	1.59	0.45	0.14	0.57	1.21	1.35	1.54	0.41	0.09	0	0.46	0.99	0.86	0.04	2.7	1.81	2.93	2.46	3.23	2.52	2.21	0.79	1.38	1.53	1.89	1.81	0.77	0.83	1.55	1.73	1.93	2.79
0.38	0.01	0.02	0.38	0.86	0.19	0.14	0.22	0.63	1.77	0.53	0.61	0.85	1.16	0.68	0.83	0.49	1.21	2.82	1.89	1.33	0.49	1.74	1.25	0.87	2.41	1.03	0.46	0	0.76	0.57	0.01	3.2	1.81	2.1	3.28	2.34	2.53	1.98	0.92	0.79	2.59	1.38	2.14	2.61	2.35	2.8	1.72	2.65	2.99
0.58	0.13	0.18	1.02	1.24	0.85	0.58	0.99	1.01	1.29	0.67	0.66	1.99	1.03	0.87	0.78	1.02	0.74	2.36	1.86	2.04	1.37	0.85	1.3	0.71	1.69	2.24	0.99	0.76	0	0.28	0.09	1.51	1.49	1.89	2.4	0.64	1.48	1.86	0.23	0.45	1.11	1.12	0.35	2.13	0.81	1.43	0.79	2.47	3.42
0.24	0.03	0.02	0.49	0.68	0.11	0.17	0.61	0.47	0.29	0.01	0.35	0.44	0.23	0.05	1.79	1	1.75	0.89	2.33	1.66	0.89	0	1.26	0.79	2.24	1.22	0.86	0.57	0.28	0	0.8	2.8	2.61	2.98	3.23	1.35	3.22	2.17	0.63	2.12	1.9	2.27	1.92	1.84	1.48	1.97	1.61	2.54	2.8
0.76	0.43	1.97	1.15	2.26	2.65	0.21	1.48	2.82	0.23	0.08	0	0.52	1.96	1.3	0.14	1.54	0.66	1.81	1.47	1.91	0.91	0.28	0.42	0.32	0.27	0.17	0.04	0.01	0.09	0.8	0	0.57	0.05	0.28	1.16	0.73	0.72	0.5	0.06	0.44	0.09	0	0.37	0	0.17	1.59	1.2	2.28	1.19
2.33	3.14	3.33	3.39	2.24	1.31	0.85	1.69	1.2	0.38	0.09	0.04	1.41	1.32	0.95	1.39	1.27	2.3	2.79	0.43	2.07	1.43	2.67	0.03	1.69	0.37	3.27	2.7	3.2	1.51	2.8	0.57	0	1	0.05	1.94	0.91	0.25	0.58	0.75	0.08	0.37	0.76	1.49	0.79	1.16	0.16	1.76	1.4	1.25
1.2	1.36	0.68	1.74	1.94	1.23	0.62	0.09	1.69	0.75	0.4	0.09	1.52	1.74	0.42	0.3	1.38	0.77	1.25	1.67	1.85	1.69	1.84	0.38	2.66	1.14	1.85	1.81	1.81	1.49	2.61	0.05	1	0	0.61	0.37	0.43	0.9	0.52	0.44	1.22	0.16	0	1.09	0.44	0.38	0.92	1.55	1.45	2.5
1.96	0.27	0.74	0.8	1.62	1.24	0.24	1.09	1.05	0.9	0.78	0.76	1.82	1.27	0.91	0.99	1.1	2	2.21	1.36	1.6	0.37	2.05	1.25	2.72	2.22	2.94	2.93	2.1	1.89	2.98	0.28	0.05	0.61	0	2.86	0.71	1.05	0.95	1.56	0	0.69	1.06	1.69	2.08	1.01	1.8	3.49	2.96	1.76
1.41	1.95	1.74	2.22	1.82	1.13	1.22	2.25	1.84	1.51	1.66	0.81	1.88	2.46	1.26	2.3	2.33	1.17	2.17	1.95	3.37	2.46	2.85	0.97	2.51	2.17	2.21	2.46	3.28	2.4	3.23	1.16	1.94	0.37	2.86	0	1.75	1.92	1.04	0.99	3.08	2.51	1.29	0.14	1.63	1.82	1.39	1.92	1.86	0.97
1.14	0.91	0.64	2.53	1.53	0.92	0.41	1.05	0.91	0.46	0.57	0.22	1.64	1.22	0.08	0.95	0.55	1.14	1.19	1.4	2.37	1.34	0.55	1.06	2.15	2.47	2.86	3.23	2.34	0.64	1.35	0.73	0.91	0.43	0.71	1.75	0	1.87	0.73	1.42	1.4	1.46	1.33	0.03	2.3	0.66	1.05	2.1	2.16	1.02
2.42	2.93	1.77	3.29	2.19	1.56	2.31	2.33	0.52	0.6	0.11	0.03	0.43	0.94	0.26	0.2	0.45	1.47	2.82	0.9	1.92	2.28	2.03	2.16	1.6	1.63	1.16	2.52	2.53	1.48	3.22	0.72	0.25	0.9	1.05	1.92	1.87	0	0.01	0.05	1.38	0.75	0.25	2.04	0.1	0.76	1.03	2.29	0.41	2.24
1.16	0.11	0.04	2.16	0.18	0.14	0.46	1.63	0.52	0.3	0.01	0.01	0.05	0.09	0.08	0.45	0.49	1.04	1.85	0.46	1.68	1.59	1.18	1.29	2.19	2.04	2.06	2.21	1.98	1.86	2.17	0.5	0.58	0.52	0.95	1.04	0.73	0.01	0	0.33	1.81	0.12	0.88	0.87	0.84	0.03	0.88	2.77	0.69	0.65
1.12	1.38	1.4	2.54	2.63	1.55	0.02	1.25	2.33	0.78	1.82	0.13	2.98	2.84	1.72	1.23	2.31	0.7	0.99	0.56	0.13	1.2	0.89	1.53	2.72	2.82	1.22	0.79	0.92	0.23	0.63	0.06	0.75	0.44	1.56	0.99	1.42	0.05	0.33	0	0.47	0.58	0.22	0.59	1.2	0.61	1.21	0.95	1.09	1.25
0.46	1.03	0.43	1.59	1.76	1.39	0.46	1.07	0.93	1.92	1	0.61	1.45	1.57	1.24	0.75	0.97	0.16	2.74	0.72	2.24	1.07	2.3	2.39	1.78	1.46	0.88	1.38	0.79	0.45	2.12	0.44	0.08	1.22	0	3.08	1.4	1.38	1.81	0.47	0	0.31	0.57	1.5	0.87	0.25	1.27	1.43	3.09	3.35
1.81	1.65	1.21	2.03	2.98	2.13	1.57	1.96	2.51	2.09	1.34	0.35	2.46	2.72	2.7	1.68	2.36	0.61	3.2	1.2	2.79	2.23	2.01	2.01	2.28	2.27	2.62	1.53	2.59	1.11	1.9	0.09	0.37	0.16	0.69	2.51	1.46	0.75	0.12	0.58	0.31	0	0.07	1.01	0.13	0.37	1.34	1.64	1.71	2.15
1.64	0.38	0.63	1.21	2.35	0.71	0.45	0.22	1.39	0.66	0.93	0.43	2.34	1.72	0.51	0.22	1.58	0.44	1.98	1.18	2.78	1.6	1.98	0.71	1.48	2.31	1.78	1.89	1.38	1.12	2.27	0	0.76	0	1.06	1.29	1.33	0.25	0.88	0.22	0.57	0.07	0	0.4	1.4	0.55	1.57	0.96	1.13	2.21
1.13	0.92	0.91	1.27	2.25	0.53	0.76	0.95	0.82	1.65	0.82	1.46	1.56	1.48	0.44	1.5	0.83	0.46	1.86	1.43	2.99	1.97	1.12	1.64	1.73	1.98	2.83	1.81	2.14	0.35	1.92	0.37	1.49	1.09	1.69	0.14	0.03	2.04	0.87	0.59	1.5	1.01	0.4	0	1.09	0.33	0.72	1.58	0.92	1.12
1.28	0.01	0.05	0.33	1.17	0.29	0.02	0.09	0.41	1.9	1.4	0.61	3.12	1.79	3.01	1.92	2.36	0.4	2.22	1.5	1.58	2.87	2.64	0.95	2.46	1.32	2.47	0.77	2.61	2.13	1.84	0	0.79	0.44	2.08	1.63	2.3	0.1	0.84	1.2	0.87	0.13	1.4	1.09	0	0.08	0.27	1.07	0.41	1.84
0.24	0.05	0.03	0.4	0.22	0.11	0.07	0.16	0.31	1.46	0.09	0.79	1.48	0.09	0.06	0.48	1.25	1.39	3.19	1.65	1.9	2	1.63	1.03	1.58	1.23	2.12	0.83	2.35	0.81	1.48	0.17	1.16	0.38	1.01	1.82	0.66	0.76	0.03	0.61	0.25	0.37	0.55	0.33	0.08	0	1.17	2.8	1.73	2.15
2.38	3.1	2.28	2.01	2.01	1.16	1.25	2.05	1.02	0.61	0.51	0.31	1.43	1.1	0.84	1.24	0.67	1.25	2.46	0.62	3.12	2.18	1.16	0.09	1.05	0.22	2.34	1.55	2.8	1.43	1.97	1.59	0.16	0.92	1.8	1.39	1.05	1.03	0.88	1.21	1.27	1.34	1.57	0.72	0.27	1.17	0	0.78	0.37	0.18
2.07	1.56	1.88	2.67	1.84	0.71	2.01	2.55	0.82	1.17	0.94	1.14	2.11	1.74	0.37	1.43	1.1	0.82	1.95	0.81	2.71	2.58	1.6	0.06	1.06	0.72	1.66	1.73	1.72	0.79	1.61	1.2	1.76	1.55	3.49	1.92	2.1	2.29	2.77	0.95	1.43	1.64	0.96	1.58	1.07	2.8	0.78	0	0.38	1.97
3.24	2.66	2.14	3.4	1.83	1.5	3.27	2.26	0.57	1.6	0.66	0.49	0.98	0.98	0.82	1.01	0.75	2.6	2.64	0.53	3.1	2.45	2.13	1	0.75	0.09	1.29	1.93	2.65	2.47	2.54	2.28	1.4	1.45	2.96	1.86	2.16	0.41	0.69	1.09	3.09	1.71	1.13	0.92	0.41	1.73	0.37	0.38	0	0.52
1.62	1.87	1.1	0.91	0.96	1.56	1.69	1.05	0.77	1.74	0.36	1.27	0.45	0.58	0.56	0.28	0.4	1.32	1.94	1.81	2.16	1.68	1.96	1.93	1.86	2.24	1.79	2.79	2.99	3.42	2.8	1.19	1.25	2.5	1.76	0.97	1.02	2.24	0.65	1.25	3.35	2.15	2.21	1.12	1.84	2.15	0.18	1.97	0.52	0
1.66	1.23	1.26	1.42	1.08	0.12	1.96	0.65	0.33	1.45	0.19	0.73	0.12	0.25	0.11	0.37	0.39	0.74	1.63	1.56	1.7	2.27	2.51	0.94	1.32	2.2	1.67	1.93	2.68	3.5	2.4	1.64	1.83	1.04	1.64	1.92	3.09	1.02	1.35	1.64	3.31	2.89	2.01	2.34	1.04	1.28	0.6	1.07	0.16	0.12
0.93	0.23	0.14	0.78	0.44	0.09	0.69	1.01	0.8	0.38	0.02	0.07	0.9	0.14	0.02	0.46	0.73	0.64	1.38	0.9	2.41	2.49	0.86	0.05	2.12	0.96	2.94	1.47	2.07	2	1.52	0.16	1.5	1.8	2.97	0.62	0.86	1.44	0.48	0.62	3	1.47	2.23	1.09	0.64	0.84	0.15	0.45	0.71	1.04
1.16	0.15	0.16	0.57	0.49	0.19	1.71	1.15	0.28	0.9	0.11	0.84	0.32	0.14	0.15	0.41	0.42	2.21	1.84	0.54	0.46	1.6	0.83	2.25	1.24	1.28	1.38	0.98	2.03	2.79	1.74	3.03	1.92	2.86	3.35	2.98	2.75	0.71	0.62	1.2	2.26	2.43	2.73	2.91	1.69	1.12	0.9	2.46	1.29	1.52
1.82	0.67	0.81	1.62	2.57	0.88	0.05	1.39	1.54	1.9	2.09	0.88	2.69	2.9	2.15	1.68	1.76	0.11	0.12	0.05	0.11	1.26	0.38	0.76	2.19	1.93	2.79	1	1.31	0.72	0.91	0.07	0.17	1.05	2.21	1.82	0.77	0.04	1.03	0.54	0.98	1.35	1.13	0.35	0.66	1.02	0.1	1.12	0.56	1.41
1.39	0.48	0.61	1.55	1.68	0.37	0.1	0.95	0.66	2.41	2.11	1.23	2.54	1.42	2.12	1.49	1.81	0.21	0.76	0	1.54	1.53	1.43	0.92	1.93	0.18	3.46	0.62	2.36	0.89	1.79	0.04	0.05	1.88	1	1.97	1.13	0.62	1.49	1.01	0.59	1.24	1.12	0.85	0.4	0.5	0.07	0.33	0.75	1.37
2.59	0.76	0.85	2.19	2.08	0.72	0.17	0.92	0.7	2.36	1.47	1.54	1.82	1.15	1.34	2.4	1.59	0.31	0.6	0.01	0.3	3.05	2.16	0.94	2.12	0.32	3.38	1.55	3.37	2.39	2.79	0.35	0.7	0.25	1.96	1.83	1.76	0.63	2.49	2.82	2.6	1.29	2.25	1.57	0.15	1.13	0.12	0.11	0.05	1.63
0.84	0.06	0.07	0.24	0.82	0.11	0.34	0.42	0.74	0.74	0.21	0.29	0.98	0.17	0.14	1.07	0.72	0.22	1.77	0.37	2.62	2.21	1.13	0.78	2.02	2.35	3.68	1.42	2.92	1.77	1.22	0.06	0.73	1.42	3.1	1.83	1.26	1.4	1.22	1	2.94	1.77	1.58	0.53	0.94	0.82	0.16	0.6	0.57	1.49
1.63	0.1	0.08	0.57	0.28	0.04	0.21	0.07	0.04	1.45	0.78	1.82	0.92	0.88	0.04	0.69	0.33	1.27	1.12	0.33	1.37	2.25	1.42	1.22	1.32	0.14	1.84	0.3	3.09	1.64	2.17	0.36	1.45	2	3.27	2.92	1.8	0.97	1.04	1.73	1.91	1.77	2.54	2.24	0.51	0.28	0.43	0.87	0.24	1.52
0.71	1.07	1.98	1.04	1.51	1.9	1.47	1.75	2.34	1.04	1.14	0.37	1.09	2	2.27	1.5	1.83	1.1	1.51	1.91	1.31	0.91	1.5	0.37	0.6	0.57	0.24	0.74	0.76	1.08	1.26	0.75	1.56	1.64	1.59	1.5	1.73	2	1.82	0.11	0.3	1.03	0.93	0.98	1.45	2.31	2.64	1.67	2.76	3.53
0.7	1.47	2.16	1.42	1.77	1.59	1.55	1.82	1.76	0.47	1.14	0.71	1.44	1.84	1.47	1.64	1.79	1.95	2.36	1.82	1.8	1.62	0.82	0.93	0.4	0.66	0.26	0.51	0.27	0.77	0.3	1.07	3.01	1.81	2.64	1.95	1.27	1.83	1.19	0.58	0.15	0.87	1.84	0.74	0.94	2.31	2.25	0.54	2.24	2.25
2.58	2.37	3.25	2.37	2.18	2.3	2.71	3.3	1.96	0.47	0.5	0.18	0.56	1.91	1.85	1.06	2.74	1.41	2.87	2.76	2.51	2.68	1.15	0.64	0.32	0.39	0.76	0.56	0.49	1.33	1.41	0.7	2.5	2.18	1.88	2.52	2.27	1.34	1.7	0.1	0.64	1.08	1.03	2.1	0.6	1.17	2.61	3.1	2.74	1.08
2.49	0.66	1.09	0.77	1.09	1.72	1.19	1.29	1.53	1.26	1.36	1.03	0.74	1.31	1.48	0.85	1.56	0.9	1.38	1.23	0.39	0.67	1.18	1.7	1.61	2.35	1.37	1.14	1.46	1.2	1.04	0.65	1.19	1.01	1.06	2.17	1.22	1.69	1.75	0.28	1.19	0.97	1.63	1.26	2.96	2.57	2.37	1.79	2.85	3.57
1.07	1.15	1.97	1.99	2.96	2.55	0.15	2.83	2.65	0.99	2.21	1.72	2.6	2.87	2.13	3.25	2.4	0.87	0.07	0.21	0.11	0.15	0.33	1.97	2.09	2.59	1.6	1.18	1.54	1.93	1.19	0.32	0.51	1.91	0.16	1.63	0.67	0.99	1.31	1.74	2.46	2.13	2.87	1.11	2.15	2.41	0.44	1.42	0.79	1.31
2.27	1.99	3.64	2.81	2.41	2.79	2.62	2.34	2.81	2.48	3.01	2.29	2.47	3.1	3.18	3.8	2.76	2.22	3.24	3.11	2.72	2.97	1.89	1.49	3.24	2.14	2.43	2.9	3.1	2.85	2.44	0.49	1.22	0.37	0.99	1.17	2.87	0.49	0.69	2.35	2.62	0.53	1.7	2.88	0.71	0.94	1.46	2.78	2.62	1.05
1.32	1.61	2.06	2.11	0.97	2.15	2.31	2.09	0.68	1.39	0.86	0.42	0.79	1.07	1.73	0.84	0.73	1.67	2.74	2.07	2.45	1.89	1.48	1.76	2.18	2.58	1.4	2.73	2.45	3.02	1.79	0.39	1.23	1.51	1.49	1.6	2.39	0.01	1.35	0.6	2.29	0.35	1.21	3.24	0.57	1.46	0.83	2	1.86	0.6
2.56	2.41	2.26	2.63	2.41	1.15	2.65	2.54	0.55	2.31	2.59	1.95	2.25	1.96	1.19	2.91	1.51	1.83	1.33	3.06	2.12	2.16	2.08	1.6	2.54	2.11	2.35	2.09	3.05	2.8	2.56	2.39	3.03	1.55	3.22	0.91	2.22	3.07	2.21	2.23	2.34	3.29	2.07	2.17	2.2	2.12	1.49	1.93	1.19	1.45
2.8	2.05	3.04	0.96	1.86	1.97	2.9	2.13	1.97	2.43	2.1	2	0.92	2.22	1.93	2.38	2.25	1.01	2.14	2.28	3.17	2.95	1.98	1.08	1.52	0.99	1.92	1.53	1.92	2.36	2.16	1.96	3.93	2.44	3.42	1.71	2.36	1.62	2.23	2.05	2.6	2.48	2.8	2.44	2.49	2.25	2.23	2.44	2.99	1.52
2.09	1.2	1.36	1.65	1.15	2.48	1.64	2.12	2.81	3.84	3.11	1.94	2.05	1.8	2.48	1.76	2.88	1.49	2.03	0.47	2.09	2.42	1.42	2.09	2.98	2.11	2.39	2.25	2.42	2.06	2.07	0.61	0.4	2.17	1.31	2.29	2.44	0.75	1.24	2.06	2.72	0.13	1.57	1.16	0.37	0.35	0.11	0.52	0.53	1.13
2.2	2.67	2.39	2.35	2	2.45	2.19	3.26	2.89	2.5	2.94	2.72	1.95	3.26	3.36	3.32	2.78	2.83	2.64	1.48	2.16	3.64	2.37	2.03	2.74	2.16	2.18	2.59	1.92	2.83	1.84	1.84	2.22	2.33	1.65	1.54	3.5	1.28	2.25	1.48	2.28	1.02	2.13	2.29	2.24	1.9	2.79	2.03	0.46	0.61
2.52	0.78	1.68	0.89	1.2	2.72	0.81	1.95	2.44	2.89	1.63	1.48	0.87	1.51	2.08	2.2	2	0.55	1.68	1.43	1.03	2.48	2.72	2.04	3.34	3.3	2.8	2.13	2.37	2.44	2.25	0.45	1.37	1.88	1.7	2.22	2.84	2.6	3.07	0.78	2.78	1.17	1.53	2	2.86	3.6	0.56	1.75	1.89	0.78
1.85	0.38	0.88	0.49	0.72	0.81	0.14	1.38	1.79	2.17	1.96	1.17	1.39	2.24	2.35	3.23	2.33	1.94	1.57	1.58	1.77	3.37	1.86	2.25	3.42	2.64	2.87	1.87	2.47	2.09	2.71	0.23	0.79	1.35	1.56	2.49	2.65	0.36	1.72	1.28	1.68	0.54	2.23	2.09	0.27	1.99	0.43	2.83	1.85	2
2.08	0.34	0.68	0.59	0.62	0.89	0.54	0.64	0.69	1.74	1.41	1.64	0.75	1.02	1.73	2.02	0.95	2.46	1.95	1.65	1.62	3.44	2.22	2.51	3.41	2.4	2.63	1.65	2.58	1.88	2.55	1.05	1.56	2.46	2.56	1.52	2.45	2.6	1.78	1.84	2.09	1.21	2.39	0.8	1.75	1.32	0.15	3.33	1.85	0.07
1.72	0.46	0.68	0.76	1.15	1.27	1.25	1.29	2.12	1.91	1.82	1.97	1.94	1.81	1.75	2.1	2.4	1.87	1.87	1.83	2.11	2.14	1.9	1.46	3	2.54	2.44	2.81	1.89	1.86	1.88	0.44	1.52	1.66	2.38	0.78	2.28	1.61	1.22	0.76	2.26	0.15	1.09	1.46	0.17	1.75	1.28	2.84	2.98	1.61
3.61	2.15	3.09	1.66	2.11	2.5	2.69	2.24	2.33	2.34	2.25	1.45	0.87	2.22	2.6	2.04	2.72	1.16	2.4	2.03	2.12	2.65	2.81	1.12	2.64	3.12	2.75	2.67	2.39	2.41	2.69	1.99	3.11	2.38	3.41	2.41	2.97	3.55	3.11	1.86	3.29	1.33	2.15	2.62	2.38	2.73	2.2	1.91	3.04	2.62
2.28	0.78	1.16	1.05	0.86	1.45	1.67	1.32	0.97	2.09	1.59	1.99	1.03	0.77	1	2.21	0.88	1.48	1.71	2.8	2.18	2.53	2.99	1.4	2.07	2.27	1.99	2.59	3.28	3.64	3.1	2.03	2.25	2.88	2.92	2.47	3.45	1.67	1.76	2.58	3.64	1.64	2.62	2.36	1.4	2.7	0.69	2.42	1.33	0.95
2.11	2.04	1.75	1.68	2.08	0.76	1.98	1.82	1.05	2.12	1.78	2	2.09	1.9	0.83	2.78	2.03	1.14	1.85	1.87	2.7	2.89	2.85	1.73	2.44	2.6	2.94	2.6	3.78	2.51	2.79	1.06	2.84	1.46	3.28	0.42	2.29	1.2	2.29	0.71	3.45	1.6	1.09	1.36	1.98	2.37	2.42	1.4	2.25	1.47
1.33	0.99	1.48	2.52	2.17	1.86	2.12	2.43	1.65	0.98	0.98	0.97	1.37	2.67	1.8	1.42	2.28	0.9	1.83	1.67	1.28	1.42	1.26	0.41	0.18	0.22	0.13	0.33	0.24	0.55	0.72	2.21	3.06	2.63	2.65	2.66	2.87	1.73	1.76	0.59	0.28	1.84	1.69	1.76	0.29	1.3	2.98	2.46	2.52	1.27
2.73	1.77	1.83	2.58	2.65	2.48	1.98	3.18	2.38	0.86	0.52	0.3	1.6	2.25	1.46	1.27	2.53	1.11	1.59	1.66	1.57	1.16	1.21	0.41	0.21	0.23	0.12	0.44	0.26	1.09	1.16	2.07	3.03	1.94	2.27	2.69	2.55	2.6	2.18	0.18	0.27	1.65	1.17	2.5	0.39	1.11	2.53	2.5	3.11	1.76
2.25	2.11	2.99	3.24	2.24	2.68	0.47	2.48	2.05	0.31	0.28	0.01	2.28	2.97	1.14	1.58	3.24	0.69	2.01	1.73	1.41	0.44	0.72	0.04	0.49	0.01	1.75	0.15	0.72	1	0.37	1.15	2.03	1.48	1.46	1.39	0.94	1.62	1.35	0.15	0.76	2.07	2.23	1.32	0.04	1.9	0.79	2.03	2.86	1.5
2.16	1.85	2.9	1.93	1.84	2.32	1.46	2.9	1.89	1.23	2.22	0.95	1.95	2.97	2.88	2.7	2.76	2.28	2.22	2.95	1.27	1.22	0.86	2.26	2.36	1.59	1.58	2.33	1.79	2.33	1.29	1.33	2.69	2.02	2.35	1.31	2.28	1.57	1.51	0.75	1.36	2.41	2.09	2.36	1.12	2.84	2.29	3.05	3.15	0.99
1.77	1.55	2.2	1.62	1.75	1.67	3.04	3.01	2.35	1.74	0.99	0.86	1.25	1.58	1.91	2.13	2.4	1.32	2.45	2.18	2.58	1.71	1.42	0.68	0.36	0.37	0.48	1.88	1.94	1.17	2.03	2.94	3.54	2.63	3.93	3.13	3.28	2.73	2.07	0.64	2.65	1.17	1.57	2.24	1.85	4.14	2.17	1.05	1.18	1.32
1.65	0.95	1.46	1.74	1.21	1.69	2.46	2.09	1.8	1.9	0.57	0.5	0.79	1.46	1.74	1.47	1.73	1.05	2.12	2.21	1.45	2.25	1.92	0.72	1.36	1.48	1.36	1.66	1.39	0.93	2.43	1.52	2.14	1.9	2.2	1.79	2.98	1.01	2.65	0.16	1.88	1.03	1.05	2.28	1.84	2.62	1.43	1.97	2.82	1.6
0.43	1.8	2.86	2.06	2.54	2.12	1.19	3.1	2.16	0.97	1.28	1.14	1.87	2.83	1.78	1.35	1.4	0.84	1.04	2.03	0.87	1.41	1.47	0.69	0.67	1.34	0.87	1.11	1.01	1.42	1.29	1.62	0.76	3.3	0.89	2	3.33	3.58	3.24	0.33	1.46	2.63	2.78	3.22	2.78	3.41	0.47	2.28	2.52	2.11
2.73	0.51	1.27	0.47	0.75	1.87	1.07	1.58	1.53	1.74	0.74	0.53	0.54	1.31	2.01	0.81	1.29	1.6	2.38	2.78	2.63	2.34	2.4	0.89	1.14	1.58	1.42	1.35	1.56	2.21	2.01	0.36	1.68	2.01	1.92	1.33	2.87	3.04	2.4	0.55	2.72	1.59	1.89	2.67	2.94	2.78	1.69	2.42	2.91	0.38
1.06	1.76	2.34	1.48	2.05	2.45	1.73	1.48	1.01	1.1	0.86	0.82	0.55	1.13	1.73	0.98	0.75	0.8	1.37	2.18	1.15	1.21	1.78	0.89	1.07	1.64	0.97	1.92	0.88	2.25	1.18	1.19	1.73	2.47	3.16	2.15	3.02	3	2.98	1.89	1.65	2.08	2.13	2.39	2.99	2.81	1.65	2.34	2.96	1.55
1.45	1.73	1.39	1.86	1.66	0.52	1.96	1.8	1.43	1.47	0.49	0.52	0.24	0.56	1.51	1.35	2.23	1.47	2	2.4	2.17	2	1.99	1.34	1.5	2.28	1.79	2.14	2.08	2.76	2.12	1.18	2.17	1.68	2.04	1.3	2.91	2.12	1.94	0.8	2.3	1.96	1.81	2.66	2.24	2.07	1.62	2.67	2.95	1.68
0.74	1.56	0.94	0.73	0.55	0.42	2.55	2.39	1.23	0.7	0.58	1.06	0.25	0.63	1.32	1.21	1.63	1.43	2.88	2.14	2.14	2.1	1.76	1.01	1.42	2.18	2.27	2.03	1.37	2.65	1.86	0.93	3.12	2.14	2.19	0.79	2.6	1.87	1.05	0.31	1.94	1.62	1.96	2.03	2.66	1.44	1.61	2.12	2.97	1.67
0.25	2.15	1.88	3.04	2.34	0.54	2.12	3.45	2.18	1.75	3.01	3.29	2.89	2.91	1.38	3.29	3.44	2.21	1.65	2.66	2.25	2.33	1.18	1.98	1.68	2.42	2.45	1.34	0.82	1.7	1.5	2.36	2.87	2.39	1.86	1.69	1.91	2.31	1.86	1.69	0.54	2.82	1.4	2.15	1.22	0.91	2.47	3.13	2.85	1.6
1.91	2.39	3.12	2.14	2.9	2.48	2.42	2.83	3.06	2.41	2.5	2.21	1.74	3.57	2.69	2.31	2.89	2.37	3.12	2.96	2.58	2.44	1.71	2.21	2.18	2.66	1.85	3.13	2.26	2.4	1.05	1.91	1.89	2.96	2.61	1.93	2.69	1.56	2.64	1.99	1.91	3.46	2.76	2.83	2.19	2.63	1.87	3.16	2.67	1.37
1.68	0.72	2	1.1	1.43	1.59	0.56	1.52	1.37	2.64	3.08	2.18	1.89	2.71	3.09	2.33	2.77	0.66	0.81	0.49	1.05	1.66	1.43	2.19	2.71	2.93	1.83	1.8	1.82	1.84	1.22	0.03	1.72	2.19	1.68	0.93	2.81	0.18	1.65	0.62	2.84	2.29	2.6	1.49	1.12	1.5	0.83	0.51	0.38	0.07
1.72	1.47	2.69	1.55	2.25	3.24	0.54	3.14	3.05	1.86	3.04	1.71	2.03	3.05	3.33	3.17	3	1.56	1	0.58	0.23	0.96	2.01	1.46	2.66	3.15	2.43	1.79	1.67	2.4	2.16	0.59	0.39	1.57	2	2.08	1.86	0.17	0.61	0.87	2.19	1.97	1.86	2.76	2.08	2.34	0.83	3.12	0.79	0.51
1.32	1.21	1.68	2.47	3.04	2.58	0.22	2.42	1.66	1.05	1.9	2.31	2.53	3.04	2.45	2.73	2.62	0.08	0.02	0.16	0.09	0.2	0.71	0.86	1.59	1.83	1.62	0.93	1.78	2.17	1.73	0.51	0.44	1.6	0.66	1.82	1.48	0.3	0.96	2.18	2.27	3.27	2.54	2.51	2.07	2.32	0.42	1.04	0.83	2.09
1.9	0.87	1.05	1.89	3.02	1.11	0.13	2.24	1.37	1.73	1.66	1.89	2.78	2.7	2.49	3	2.63	0.16	0.26	0.31	0.09	0.94	1.23	0.74	2.27	1.82	1.92	1.43	1.65	1.72	1.49	0.33	0.47	1.09	1.34	2.34	1.22	0.72	0.77	1.45	2.04	2.04	1.53	2.3	2.06	2.34	0.2	1.73	0.82	1.15
0.44	0.53	0.85	0.71	0.62	0.82	0.15	1.48	1.61	2	3.29	2.79	1.67	2.14	2.69	3.14	2.41	0.06	0.18	0.24	0.38	1.1	1.47	1.2	2.44	2.36	2.66	2.41	1.68	3.03	2.21	0.3	0.79	0.85	0.9	1.82	1.65	1.3	2.68	1.66	3.22	2.05	1.99	2.67	2.38	2.42	0.09	0.16	0.45	2.51
1.64	0.6	0.89	0.81	0.91	0.76	0.17	1.64	1.94	3.49	3.39	2.38	2.57	2.34	2.93	2.97	2.49	2.1	1.77	1.3	1.22	3.01	2.75	1.93	3.2	2.81	2.57	2.7	2.65	2.65	2.53	0.25	1.9	1.64	2.82	2.53	3.09	1.75	2.82	1.6	2.72	2.03	2.34	3.22	0.78	2.57	0.43	1.21	1.64	2.2
0.94	1.82	2.34	1.38	2.83	2.6	0.95	2.3	2.46	0.77	2.44	1.17	1.83	2.96	1.68	2.74	2.57	0.8	1.12	1.57	0.98	1.42	1.73	1.37	1.16	2.34	1.31	1.36	1.18	1.8	1.42	1.31	0.93	3.03	1.7	2.48	3.06	2.78	3.06	0.17	1.47	2.29	2.63	3.02	3.53	3.78	0.76	1.93	2.17	2.53
1.95	0.89	1.42	1.12	1.64	2.62	1.06	1.2	1.51	0.69	1.72	1.58	1.23	2.08	2.31	1.66	0.96	1.93	1.26	1.72	1.42	1.47	1.64	0.93	1.21	2.13	1.41	1.93	1.34	1.63	1.22	1.16	1.8	2.99	2.48	1.86	2.12	2.79	2.98	1.72	2.12	2.51	1.97	1.86	2.53	3.02	1.86	2.66	3.04	1.78
0.67	1.33	1.74	1.69	1.65	1.79	0.74	1.26	1.38	1	1.17	2.14	0.68	0.5	0.82	3.19	1.77	1.77	1.44	1.9	1.98	1.79	1.42	1.31	2.32	2.19	2.08	2.79	1.95	2	1.81	0.9	1.66	1.2	1.65	0.52	1.9	2.04	0.68	0.54	2.14	0.8	1.33	1.25	2.29	0.83	1.39	2.66	3.29	1.46
0.98	3.1	2.7	3.42	3.06	1.53	2.24	3.04	2.3	0.62	1.89	3.31	2.99	2.7	0.41	3.13	2.71	1.74	1.95	1.84	1.94	0.96	1.19	1.79	2.41	3.23	2.54	0.96	1.34	2.02	1.15	2.08	2.29	0.97	2.06	1.31	1.39	0.81	0.76	0.51	2.47	2.9	1.71	1.48	2.98	1.3	3.12	2.34	2.11	1.8
3.07	2.44	3.88	1.87	2.11	3.14	2.68	3.03	2.84	1.53	2.69	2.27	1.94	3.68	3.11	3.82	2.86	2.39	3.04	2.87	1.7	2.19	1.86	2.58	2.45	2.67	1.61	2.42	2.08	2.89	1.55	2.48	2.62	3.26	1.75	2.89	2.66	1.67	2.41	1.88	1.76	3.53	2.91	2.82	2.55	2.68	2.44	2.6	2.5	2.28
[truncated: 50 more columns]

## Sheet: Figure 2b middle
Figure 2b - middle row (macaques)
Group-average parallel communication score (PCS) matrices representing PCSs between every pair of brain regions, averaged across individuals.
For each species, brain regions are organized according to meaningful functional circuits.
Ordered brain region labels and functional circuit assignments are reported in this file in additional sheets.
0	0.444444	0.888889	1.33333	1.88889	0.222222	2	1.33333	2.22222	2.22222	1.11111	2.11111	2	1.22222	1.33333	0.666667	0.555556	1.44444	1.66667	0.222222	1	0.777778	2.44444	2.11111	2.11111	1.55556	1.55556	1.22222	3.22222	1.55556	2.11111	1.44444	2.11111	2.22222	1.22222	1.22222	1	0.222222	2.55556	0.777778	1.11111	1.88889	1.55556	0.555556	1.44444	0.888889	1.55556	1.44444	1.33333	1.55556
0.444444	0	1.55556	0.111111	0.111111	1.11111	0.555556	1.33333	2.44444	1.22222	2.22222	2.55556	2.11111	1.22222	2.55556	3	1.66667	2	1.66667	0.888889	1.11111	1.11111	2.55556	2.33333	1.55556	1.33333	0.888889	2.66667	2.33333	1.88889	2.22222	1.66667	2.22222	2	1.44444	1.66667	2.44444	1	1.66667	0.777778	1.11111	1.88889	1.66667	0.888889	1	1	2	0.888889	1.77778	1.77778
0.888889	1.55556	0	1.66667	2	2	1.11111	0.777778	1.33333	2.44444	1.66667	2.11111	1.33333	1	1.55556	0.777778	0.888889	1.11111	1.77778	0.555556	0.666667	1.11111	2	0.555556	2.77778	1.44444	0.888889	1	1.77778	2.22222	1.11111	1.55556	2.55556	1.77778	2.44444	2.22222	1.11111	0	0.333333	1.22222	1.44444	1.66667	1.11111	0.444444	0.111111	1.55556	2	0.555556	0.888889	1
1.33333	0.111111	1.66667	0	0.777778	0.555556	1	1.22222	0	3.33333	1.22222	4.33333	2.33333	1.22222	2.88889	2.33333	1.66667	1.88889	2.44444	1.44444	1.66667	1	2	1.22222	1.22222	3.33333	0.555556	1.33333	1.22222	2.22222	1.88889	2.55556	2	2.11111	2.22222	1.11111	2.22222	0.555556	1.77778	1.11111	1.33333	1	1.77778	1.22222	1	1.44444	1.22222	1.44444	2	1.33333
1.88889	0.111111	2	0.777778	0	1.33333	1.33333	1.44444	1.55556	0.222222	1.55556	1.77778	3	1.66667	2.22222	2	2.22222	1.77778	1.33333	0.777778	0.888889	0.333333	2.22222	2.55556	1.88889	2.33333	1.33333	1.66667	2.33333	1.66667	1	1.22222	2.22222	1.77778	1.33333	1.77778	2	0.333333	0.444444	2.11111	1.11111	2	1.22222	0.444444	0.333333	1.55556	1.55556	1.66667	1.11111	0.777778
0.222222	1.11111	2	0.555556	1.33333	0	1.22222	1.33333	0.666667	1.88889	1	0.888889	0.333333	0.777778	0.222222	0.777778	1.11111	2.88889	2.33333	1.88889	1.66667	0.555556	0.888889	0.777778	1	0.555556	2.33333	1.44444	2.33333	2.66667	1.66667	2.22222	1.11111	0	1.44444	2.33333	1.88889	1.44444	1.11111	0.444444	1.22222	1.66667	1.55556	0.555556	0.777778	1.11111	1.22222	1.88889	1.11111	2
2	0.555556	1.11111	1	1.33333	1.22222	0	0.666667	0.111111	0.111111	1.33333	2.33333	1.77778	1.22222	3.33333	0.888889	1.66667	2	2.33333	1.44444	2.22222	1.88889	1.44444	1.33333	0.777778	2.44444	1.88889	1.33333	1.33333	1.77778	2.33333	2.44444	1.11111	1.55556	1.55556	2	2.44444	2.11111	1.33333	1.33333	1.66667	0.555556	1.55556	0.666667	1.11111	2.66667	2	1.66667	1.44444	1.44444
1.33333	1.33333	0.777778	1.22222	1.44444	1.33333	0.666667	0	1.88889	2.55556	1.33333	1.77778	1.77778	1.33333	1.11111	0.777778	1.77778	1.88889	3.22222	1.88889	1.11111	1	2	1.88889	1.33333	1.66667	2.77778	2.22222	2.33333	1.33333	1.77778	1.44444	1.11111	0.222222	0.666667	2	2.11111	1.22222	0.777778	0.333333	0.555556	0.777778	1.77778	0.777778	0.777778	2.33333	2	1.66667	0.666667	2.11111
2.22222	2.44444	1.33333	0	1.55556	0.666667	0.111111	1.88889	0	1.22222	2	1.44444	2.22222	1.44444	2.44444	1.33333	1.77778	2.55556	2.44444	1.66667	2.88889	1.88889	1.33333	0.777778	2.11111	1.66667	1.44444	0.777778	2.11111	2.55556	1.88889	2.22222	1	1.66667	1.44444	2.33333	2.55556	2.66667	0.555556	0.888889	0.777778	1.44444	1.88889	1.55556	0.666667	1.66667	2.22222	1.55556	1.77778	2.11111
2.22222	1.22222	2.44444	3.33333	0.222222	1.88889	0.111111	2.55556	1.22222	0	1.11111	1.88889	0.666667	2	1.77778	0.333333	2	2.44444	2.55556	2.66667	1.44444	1.11111	0.666667	1.11111	1.77778	1.44444	2.88889	2.33333	1.66667	1.88889	0.888889	2.22222	1.44444	0.333333	1.77778	1.44444	1.77778	0.888889	1	1	0.555556	0.555556	1.77778	0.444444	0.444444	1.77778	2	1.77778	1.88889	0.555556
1.11111	2.22222	1.66667	1.22222	1.55556	1	1.33333	1.33333	2	1.11111	0	0.555556	0.444444	0.666667	1.55556	0.888889	1.44444	1.22222	2.66667	1.66667	2.44444	0.333333	2	3.11111	1.77778	2.11111	1.11111	1.66667	1.77778	1.66667	2.22222	0.666667	2.33333	1.55556	2	0.777778	1.11111	0.333333	1.33333	1.44444	1.55556	0.777778	2.11111	0.888889	1.11111	2.22222	1.77778	0.666667	1.55556	0.444444
2.11111	2.55556	2.11111	4.33333	1.77778	0.888889	2.33333	1.77778	1.44444	1.88889	0.555556	0	1.22222	1.11111	1.77778	1.44444	1.44444	0.888889	1.22222	1.33333	1.55556	0.111111	2.33333	1.33333	2.33333	1.88889	1.11111	1.55556	1.22222	1.33333	2.55556	1.55556	1	1.88889	1	0.222222	2.77778	0.444444	1.44444	1.88889	1.55556	1.66667	2.22222	1.88889	0.777778	1.88889	2.44444	2.22222	1.33333	1
2	2.11111	1.33333	2.33333	3	0.333333	1.77778	1.77778	2.22222	0.666667	0.444444	1.22222	0	1.77778	0	0.555556	2	1.22222	0.333333	1.33333	2	0.111111	2.66667	2.22222	0.888889	1	0.222222	1.77778	1.44444	1	1.22222	0.888889	1.33333	0.222222	1	1.33333	2	0.666667	1.33333	0.666667	2	1.11111	2.44444	0.555556	1.11111	2	1	1.88889	1	1.22222
1.22222	1.22222	1	1.22222	1.66667	0.777778	1.22222	1.33333	1.44444	2	0.666667	1.11111	1.77778	0	1.77778	0.444444	1.11111	2.11111	1.88889	0.666667	1.11111	0.333333	2.11111	1.22222	1.88889	1.33333	0.444444	0.666667	1	1.11111	1.66667	1.33333	0.555556	1.66667	0.777778	0.888889	1.11111	0.555556	0.666667	0.888889	1.77778	1.77778	1.55556	1.11111	2.22222	1.77778	1.55556	1	0.222222	1
1.33333	2.55556	1.55556	2.88889	2.22222	0.222222	3.33333	1.11111	2.44444	1.77778	1.55556	1.77778	0	1.77778	0	0.222222	2.22222	2.22222	1.33333	1.33333	0	0.111111	2.11111	1.44444	1.77778	0.111111	0.555556	1.44444	1.33333	0.888889	2.66667	0.666667	1.33333	0.444444	1.33333	0.777778	1.77778	0.222222	1.22222	1	1.77778	1.77778	2.11111	1	2.11111	1.66667	1.55556	0.444444	0.222222	1
0.666667	3	0.777778	2.33333	2	0.777778	0.888889	0.777778	1.33333	0.333333	0.888889	1.44444	0.555556	0.444444	0.222222	0	0	0.555556	0	0.111111	0	0	1.55556	0.888889	2.66667	0.666667	0.222222	0.444444	0.333333	1	1.88889	0.111111	1	1.33333	1	0.444444	1.22222	0.888889	1.22222	1.77778	1.55556	0.777778	0.222222	0.666667	0.888889	1.44444	1.66667	0.222222	0.111111	0.444444
0.555556	1.66667	0.888889	1.66667	2.22222	1.11111	1.66667	1.77778	1.77778	2	1.44444	1.44444	2	1.11111	2.22222	0	0	0.444444	1	0.666667	1.66667	0.333333	1.77778	1.55556	0.888889	1	1.11111	1.55556	2.44444	2.11111	2	1.44444	1.77778	0.555556	2.11111	1.55556	1	0.888889	1	0.222222	0.888889	0.777778	1.88889	0.333333	0.888889	0.777778	0.888889	2	1.55556	1.22222
1.44444	2	1.11111	1.88889	1.77778	2.88889	2	1.88889	2.55556	2.44444	1.22222	0.888889	1.22222	2.11111	2.22222	0.555556	0.444444	0	1	1.44444	1.22222	1.33333	0.888889	1.88889	1.66667	1	1.77778	1.66667	1.88889	1.44444	1	1.33333	1.55556	0.444444	2.22222	1.77778	1.66667	2	2.22222	1	1.33333	1	2.33333	0.444444	1.77778	0.888889	2.22222	1.33333	1.55556	1.66667
1.66667	1.66667	1.77778	2.44444	1.33333	2.33333	2.33333	3.22222	2.44444	2.55556	2.66667	1.22222	0.333333	1.88889	1.33333	0	1	1	0	2.88889	0	0.666667	0.666667	2.88889	0.777778	0.888889	1.88889	2.22222	1	1.22222	1	1.55556	1.77778	1	0.888889	1.11111	2.11111	0.444444	1.77778	0.777778	2.11111	0.666667	1.88889	1.22222	1	1.33333	0.777778	1.11111	1.88889	2.55556
0.222222	0.888889	0.555556	1.44444	0.777778	1.88889	1.44444	1.88889	1.66667	2.66667	1.66667	1.33333	1.33333	0.666667	1.33333	0.111111	0.666667	1.44444	2.88889	0	2.11111	0.555556	0.333333	1	1.22222	1	2.33333	2	2.88889	1.11111	1.33333	1.33333	1.33333	0.555556	1.22222	1.44444	1.88889	1.33333	0.777778	0	1	0.777778	0.777778	0.888889	0.111111	0.777778	1	1.44444	1.33333	1.55556
1	1.11111	0.666667	1.66667	0.888889	1.66667	2.22222	1.11111	2.88889	1.44444	2.44444	1.55556	2	1.11111	0	0	1.66667	1.22222	0	2.11111	0	0	0.666667	1.33333	0.777778	0.444444	1.11111	1.11111	0.666667	0.444444	1.22222	1	1.55556	0.333333	1.22222	0.333333	1.55556	0.666667	0.222222	0.333333	0.666667	0.111111	0.888889	1.22222	1	0.777778	1.66667	0.777778	1.66667	1.88889
0.777778	1.11111	1.11111	1	0.333333	0.555556	1.88889	1	1.88889	1.11111	0.333333	0.111111	0.111111	0.333333	0.111111	0	0.333333	1.33333	0.666667	0.555556	0	0	0.333333	0.111111	1	0.555556	2.11111	1.11111	2.11111	0.555556	1.33333	0.111111	0.666667	0.777778	1.11111	0.888889	0.555556	1.44444	0.333333	0.444444	0.444444	0.777778	0.333333	0.333333	0.333333	0	1.44444	1.55556	1.22222	2.11111
2.44444	2.55556	2	2	2.22222	0.888889	1.44444	2	1.33333	0.666667	2	2.33333	2.66667	2.11111	2.11111	1.55556	1.77778	0.888889	0.666667	0.333333	0.666667	0.333333	0	1.22222	0.888889	1.55556	0	0.111111	0.555556	1.11111	2.22222	2.11111	1.88889	1.55556	1.33333	1.44444	1.33333	0.555556	2.33333	1.77778	1.33333	1.33333	2	2	0.777778	1.77778	1.44444	0.888889	0.444444	1.66667
2.11111	2.33333	0.555556	1.22222	2.55556	0.777778	1.33333	1.88889	0.777778	1.11111	3.11111	1.33333	2.22222	1.22222	1.44444	0.888889	1.55556	1.88889	2.88889	1	1.33333	0.111111	1.22222	0	3.11111	2.44444	0.777778	0.222222	1.55556	0.777778	1.66667	2.77778	2.11111	2.11111	1.55556	1.33333	1.33333	1.22222	1.55556	1.77778	2.11111	1.33333	1.44444	1.44444	1.33333	1.88889	2.44444	0.444444	0.777778	1.66667
2.11111	1.55556	2.77778	1.22222	1.88889	1	0.777778	1.33333	2.11111	1.77778	1.77778	2.33333	0.888889	1.88889	1.77778	2.66667	0.888889	1.66667	0.777778	1.22222	0.777778	1	0.888889	3.11111	0	1.44444	1	1.77778	0	0.888889	1.33333	2.66667	2.11111	2.11111	1.55556	1.33333	1.44444	0.666667	2.11111	0.555556	2	0.888889	1.88889	0.666667	1	1.66667	2	1	1.11111	1.11111
1.55556	1.33333	1.44444	3.33333	2.33333	0.555556	2.44444	1.66667	1.66667	1.44444	2.11111	1.88889	1	1.33333	0.111111	0.666667	1	1	0.888889	1	0.444444	0.555556	1.55556	2.44444	1.44444	0	1.66667	0.777778	2.33333	0.222222	2.11111	1.11111	1.55556	0.777778	1.11111	0.444444	1.11111	1.22222	1.11111	0.888889	1.55556	0.666667	1.77778	1.55556	1.77778	1.88889	2.22222	1.11111	0.555556	1.66667
1.55556	0.888889	0.888889	0.555556	1.33333	2.33333	1.88889	2.77778	1.44444	2.88889	1.11111	1.11111	0.222222	0.444444	0.555556	0.222222	1.11111	1.77778	1.88889	2.33333	1.11111	2.11111	0	0.777778	1	1.66667	0	1.11111	1.11111	2.55556	1.77778	1.11111	0.888889	0.222222	2.11111	1.77778	1.88889	1.22222	0.333333	0.555556	0.333333	0.555556	0.888889	0.333333	0.333333	1.55556	1.11111	2.44444	1.55556	1.55556
1.22222	2.66667	1	1.33333	1.66667	1.44444	1.33333	2.22222	0.777778	2.33333	1.66667	1.55556	1.77778	0.666667	1.44444	0.444444	1.55556	1.66667	2.22222	2	1.11111	1.11111	0.111111	0.222222	1.77778	0.777778	1.11111	0	2.11111	2.22222	1.11111	1.88889	1.66667	1.11111	1.22222	2.44444	2	1.55556	0.777778	0.555556	1.44444	0.888889	1.44444	0.111111	0.111111	2	2	2.11111	1.66667	1.33333
3.22222	2.33333	1.77778	1.22222	2.33333	2.33333	1.33333	2.33333	2.11111	1.66667	1.77778	1.22222	1.44444	1	1.33333	0.333333	2.44444	1.88889	1	2.88889	0.666667	2.11111	0.555556	1.55556	0	2.33333	1.11111	2.11111	0	1.22222	1.77778	1.55556	1.88889	0.888889	1.88889	2.44444	1.33333	1.33333	1	0.222222	0.444444	0.333333	1.44444	1.77778	0.444444	0.666667	1.22222	1.88889	1.88889	1.88889
1.55556	1.88889	2.22222	2.22222	1.66667	2.66667	1.77778	1.33333	2.55556	1.88889	1.66667	1.33333	1	1.11111	0.888889	1	2.11111	1.44444	1.22222	1.11111	0.444444	0.555556	1.11111	0.777778	0.888889	0.222222	2.55556	2.22222	1.22222	0	0.777778	0.555556	1.11111	2.11111	1.22222	1.22222	1.66667	1.11111	0.777778	1.11111	0.888889	1.33333	1.66667	1.11111	0.333333	0.666667	0.555556	1.44444	1.22222	0.777778
2.11111	2.22222	1.11111	1.88889	1	1.66667	2.33333	1.77778	1.88889	0.888889	2.22222	2.55556	1.22222	1.66667	2.66667	1.88889	2	1	1	1.33333	1.22222	1.33333	2.22222	1.66667	1.33333	2.11111	1.77778	1.11111	1.77778	0.777778	0	1	0.555556	1.44444	1.55556	0.888889	1.22222	0.888889	1.55556	2.33333	0.444444	1.77778	2	1.44444	1.77778	1.55556	1.66667	2.22222	0.555556	1
1.44444	1.66667	1.55556	2.55556	1.22222	2.22222	2.44444	1.44444	2.22222	2.22222	0.666667	1.55556	0.888889	1.33333	0.666667	0.111111	1.44444	1.33333	1.55556	1.33333	1	0.111111	2.11111	2.77778	2.66667	1.11111	1.11111	1.88889	1.55556	0.555556	1	0	1.44444	2.22222	1.22222	0.444444	1	0.333333	1.22222	0.777778	1.11111	1.66667	0.666667	1.44444	2.33333	0.444444	2	0.888889	0.222222	0.888889
2.11111	2.22222	2.55556	2	2.22222	1.11111	1.11111	1.11111	1	1.44444	2.33333	1	1.33333	0.555556	1.33333	1	1.77778	1.55556	1.77778	1.33333	1.55556	0.666667	1.88889	2.11111	2.11111	1.55556	0.888889	1.66667	1.88889	1.11111	0.555556	1.44444	0	2.22222	1.66667	0.888889	1.22222	0.666667	0.888889	0.777778	0.666667	1.88889	1.44444	1.22222	0.888889	1.44444	1.11111	2.33333	0.666667	0.888889
2.22222	2	1.77778	2.11111	1.77778	0	1.55556	0.222222	1.66667	0.333333	1.55556	1.88889	0.222222	1.66667	0.444444	1.33333	0.555556	0.444444	1	0.555556	0.333333	0.777778	1.55556	2.11111	2.11111	0.777778	0.222222	1.11111	0.888889	2.11111	1.44444	2.22222	2.22222	0	1	0.555556	1.33333	0.333333	1	1.22222	1.77778	1.11111	1.22222	0.555556	2.11111	1.44444	1.44444	0.777778	1.22222	1.11111
1.22222	1.44444	2.44444	2.22222	1.33333	1.44444	1.55556	0.666667	1.44444	1.77778	2	1	1	0.777778	1.33333	1	2.11111	2.22222	0.888889	1.22222	1.22222	1.11111	1.33333	1.55556	1.55556	1.11111	2.11111	1.22222	1.88889	1.22222	1.55556	1.22222	1.66667	1	0	1.44444	1	1.88889	1.66667	0.888889	1	1	1.22222	1.77778	0.777778	2.22222	1.22222	1	0.888889	0.444444
1.22222	1.66667	2.22222	1.11111	1.77778	2.33333	2	2	2.33333	1.44444	0.777778	0.222222	1.33333	0.888889	0.777778	0.444444	1.55556	1.77778	1.11111	1.44444	0.333333	0.888889	1.44444	1.33333	1.33333	0.444444	1.77778	2.44444	2.44444	1.22222	0.888889	0.444444	0.888889	0.555556	1.44444	0	1.88889	1	0.888889	1	0.777778	0.666667	0.888889	1.11111	1.44444	0.777778	0.555556	2.11111	0.666667	1.55556
1	2.44444	1.11111	2.22222	2	1.88889	2.44444	2.11111	2.55556	1.77778	1.11111	2.77778	2	1.11111	1.77778	1.22222	1	1.66667	2.11111	1.88889	1.55556	0.555556	1.33333	1.33333	1.44444	1.11111	1.88889	2	1.33333	1.66667	1.22222	1	1.22222	1.33333	1	1.88889	0	2.11111	1.66667	1.55556	1.55556	0.666667	1	2.33333	1.22222	0.777778	1.33333	1.33333	1.55556	1.11111
0.222222	1	0	0.555556	0.333333	1.44444	2.11111	1.22222	2.66667	0.888889	0.333333	0.444444	0.666667	0.555556	0.222222	0.888889	0.888889	2	0.444444	1.33333	0.666667	1.44444	0.555556	1.22222	0.666667	1.22222	1.22222	1.55556	1.33333	1.11111	0.888889	0.333333	0.666667	0.333333	1.88889	1	2.11111	0	0.777778	0.555556	0.777778	0.777778	0.666667	1.11111	0.111111	0.333333	1.11111	0.666667	0.444444	1.88889
2.55556	1.66667	0.333333	1.77778	0.444444	1.11111	1.33333	0.777778	0.555556	1	1.33333	1.44444	1.33333	0.666667	1.22222	1.22222	1	2.22222	1.77778	0.777778	0.222222	0.333333	2.33333	1.55556	2.11111	1.11111	0.333333	0.777778	1	0.777778	1.55556	1.22222	0.888889	1	1.66667	0.888889	1.66667	0.777778	0	1	0.777778	0.555556	1.11111	1.11111	1	2.11111	1.66667	0	0.111111	0.555556
0.777778	0.777778	1.22222	1.11111	2.11111	0.444444	1.33333	0.333333	0.888889	1	1.44444	1.88889	0.666667	0.888889	1	1.77778	0.222222	1	0.777778	0	0.333333	0.444444	1.77778	1.77778	0.555556	0.888889	0.555556	0.555556	0.222222	1.11111	2.33333	0.777778	0.777778	1.22222	0.888889	1	1.55556	0.555556	1	0	0.444444	1.55556	1	0.888889	1.33333	2.44444	0.777778	0.111111	0	1
1.11111	1.11111	1.44444	1.33333	1.11111	1.22222	1.66667	0.555556	0.777778	0.555556	1.55556	1.55556	2	1.77778	1.77778	1.55556	0.888889	1.33333	2.11111	1	0.666667	0.444444	1.33333	2.11111	2	1.55556	0.333333	1.44444	0.444444	0.888889	0.444444	1.11111	0.666667	1.77778	1	0.777778	1.55556	0.777778	0.777778	0.444444	0	0.222222	1.66667	2.33333	1	1	1.55556	0.555556	0.666667	0.333333
1.88889	1.88889	1.66667	1	2	1.66667	0.555556	0.777778	1.44444	0.555556	0.777778	1.66667	1.11111	1.77778	1.77778	0.777778	0.777778	1	0.666667	0.777778	0.111111	0.777778	1.33333	1.33333	0.888889	0.666667	0.555556	0.888889	0.333333	1.33333	1.77778	1.66667	1.88889	1.11111	1	0.666667	0.666667	0.777778	0.555556	1.55556	0.222222	0	1	0.555556	2.77778	1.11111	0.555556	0.777778	0.111111	0.333333
1.55556	1.66667	1.11111	1.77778	1.22222	1.55556	1.55556	1.77778	1.88889	1.77778	2.11111	2.22222	2.44444	1.55556	2.11111	0.222222	1.88889	2.33333	1.88889	0.777778	0.888889	0.333333	2	1.44444	1.88889	1.77778	0.888889	1.44444	1.44444	1.66667	2	0.666667	1.44444	1.22222	1.22222	0.888889	1	0.666667	1.11111	1	1.66667	1	0	0.666667	2	2.88889	1.44444	0	0	1
0.555556	0.888889	0.444444	1.22222	0.444444	0.555556	0.666667	0.777778	1.55556	0.444444	0.888889	1.88889	0.555556	1.11111	1	0.666667	0.333333	0.444444	1.22222	0.888889	1.22222	0.333333	2	1.44444	0.666667	1.55556	0.333333	0.111111	1.77778	1.11111	1.44444	1.44444	1.22222	0.555556	1.77778	1.11111	2.33333	1.11111	1.11111	0.888889	2.33333	0.555556	0.666667	0	1	1	1.66667	0.333333	0	2.11111
1.44444	1	0.111111	1	0.333333	0.777778	1.11111	0.777778	0.666667	0.444444	1.11111	0.777778	1.11111	2.22222	2.11111	0.888889	0.888889	1.77778	1	0.111111	1	0.333333	0.777778	1.33333	1	1.77778	0.333333	0.111111	0.444444	0.333333	1.77778	2.33333	0.888889	2.11111	0.777778	1.44444	1.22222	0.111111	1	1.33333	1	2.77778	2	1	0	1.44444	1.88889	0.444444	0	1.33333
0.888889	1	1.55556	1.44444	1.55556	1.11111	2.66667	2.33333	1.66667	1.77778	2.22222	1.88889	2	1.77778	1.66667	1.44444	0.777778	0.888889	1.33333	0.777778	0.777778	0	1.77778	1.88889	1.66667	1.88889	1.55556	2	0.666667	0.666667	1.55556	0.444444	1.44444	1.44444	2.22222	0.777778	0.777778	0.333333	2.11111	2.44444	1	1.11111	2.88889	1	1.44444	0	1.33333	0.888889	0.333333	1.11111
1.55556	2	2	1.22222	1.55556	1.22222	2	2	2.22222	2	1.77778	2.44444	1	1.55556	1.55556	1.66667	0.888889	2.22222	0.777778	1	1.66667	1.44444	1.44444	2.44444	2	2.22222	1.11111	2	1.22222	0.555556	1.66667	2	1.11111	1.44444	1.22222	0.555556	1.33333	1.11111	1.66667	0.777778	1.55556	0.555556	1.44444	1.66667	1.88889	1.33333	0	2	1	1.33333
1.44444	0.888889	0.555556	1.44444	1.66667	1.88889	1.66667	1.66667	1.55556	1.77778	0.666667	2.22222	1.88889	1	0.444444	0.222222	2	1.33333	1.11111	1.44444	0.777778	1.55556	0.888889	0.444444	1	1.11111	2.44444	2.11111	1.88889	1.44444	2.22222	0.888889	2.33333	0.777778	1	2.11111	1.33333	0.666667	0	0.111111	0.555556	0.777778	0	0.333333	0.444444	0.888889	2	0	0.444444	0.888889
1.33333	1.77778	0.888889	2	1.11111	1.11111	1.44444	0.666667	1.77778	1.88889	1.55556	1.33333	1	0.222222	0.222222	0.111111	1.55556	1.55556	1.88889	1.33333	1.66667	1.22222	0.444444	0.777778	1.11111	0.555556	1.55556	1.66667	1.88889	1.22222	0.555556	0.222222	0.666667	1.22222	0.888889	0.666667	1.55556	0.444444	0.111111	0	0.666667	0.111111	0	0	0	0.333333	1	0.444444	0	0.888889
1.55556	1.77778	1	1.33333	0.777778	2	1.44444	2.11111	2.11111	0.555556	0.444444	1	1.22222	1	1	0.444444	1.22222	1.66667	2.55556	1.55556	1.88889	2.11111	1.66667	1.66667	1.11111	1.66667	1.55556	1.33333	1.88889	0.777778	1	0.888889	0.888889	1.11111	0.444444	1.55556	1.11111	1.88889	0.555556	1	0.333333	0.333333	1	2.11111	1.33333	1.11111	1.33333	0.888889	0.888889	0
1.66667	1.77778	0.888889	0.333333	1.44444	2.77778	2.11111	1.66667	1.44444	1	0.777778	0.333333	1.11111	1.66667	1.11111	1	1.66667	2	1.44444	1.77778	1.66667	1	0.222222	2	0.444444	0.888889	1.55556	1.55556	0.888889	2.44444	1.55556	0.333333	1.44444	0.555556	1.77778	1.66667	0.888889	1	0.333333	0.444444	0.333333	0	0.444444	1.11111	1.66667	0.222222	0.777778	1.44444	1	0.444444
1.55556	1.77778	2.11111	1.77778	1.11111	1.33333	1.33333	1.66667	2.11111	2.33333	1.66667	0.666667	0.333333	0.555556	0.666667	0.444444	1.33333	1.55556	2.44444	1.77778	2	1.22222	1.33333	1.33333	1.44444	2.11111	1.88889	1.55556	1	2.33333	1	0.666667	0.666667	1.55556	1.66667	1.22222	1.55556	1.66667	0.111111	0	0.444444	0.888889	1	0.888889	1.44444	0.333333	1.55556	1.66667	0.888889	1
1.44444	1.33333	1.44444	1.66667	1	0.222222	1.44444	0.444444	1.44444	1.44444	1.55556	1.22222	1.33333	1.11111	1.66667	0	1.11111	2	1	0.666667	1.66667	0.777778	1	0.666667	0.888889	0.666667	2.11111	1.22222	1.77778	1.22222	2.55556	1.55556	1.33333	1.33333	0.666667	1.66667	1.88889	0.444444	0.444444	0	0.888889	1.77778	0.555556	0	0	0.777778	1.77778	0.555556	0.444444	1.66667
0.888889	1.22222	1.44444	1.33333	1	1.88889	1	0.555556	1.33333	0.777778	1.44444	2.11111	2.22222	0.222222	1.22222	0.111111	0.777778	1.11111	2.22222	1.55556	2.33333	1.66667	0.555556	0.222222	0.888889	1.33333	1.77778	1.22222	1.55556	2	2.55556	1.22222	2.77778	0.555556	1.66667	1.55556	1.33333	2.77778	0	0.111111	1.55556	1.66667	1.44444	0.444444	0	1.33333	2.44444	1	1.11111	0.888889
3.11111	2.11111	0.888889	1.44444	0.555556	2.11111	1.55556	1	1	0.777778	0.666667	1.77778	0.777778	0.777778	1	0	2.22222	1.22222	1.66667	0.777778	2.11111	1.11111	1	2.44444	0.888889	0.444444	2.33333	1.55556	3	2.66667	1.22222	0.333333	1.11111	0.666667	1	0.111111	1.66667	0.777778	1.11111	0.222222	1.44444	0.444444	0.333333	1.22222	0.555556	0	1.55556	1.44444	1.77778	1.33333
0.777778	2.11111	2.66667	2.55556	0.777778	1.77778	0.666667	1.33333	2.11111	1.33333	2	1.44444	1.11111	1.88889	1.44444	0.555556	2.44444	1.11111	2.66667	1.33333	1.33333	1.77778	2	0.777778	1.88889	1.44444	1.44444	1.22222	1	1.55556	1.77778	1	1.88889	1.33333	1.44444	1.77778	1.88889	1.33333	1.88889	1.22222	1	0.666667	1.22222	0.666667	1.22222	1.33333	1.33333	1.11111	0.888889	1.11111
1.33333	2.22222	1.55556	2.66667	2.33333	1.22222	1.66667	1.11111	1.22222	1.88889	2.66667	1.44444	1.88889	0.888889	1.88889	0.555556	1.33333	2.22222	2.44444	1.33333	2	1.66667	2.22222	1	1.77778	1.88889	1.33333	1.55556	0.666667	1.88889	2.66667	3.22222	2.66667	1.33333	1.44444	1.44444	2.11111	1.55556	1.88889	1.77778	1.88889	0.777778	0.555556	1.77778	2	2	2	1.55556	1	2.88889
1.66667	1.55556	0.555556	1.88889	1.66667	1.66667	1.88889	2.22222	1.33333	1.88889	1.66667	1.55556	1.55556	1.44444	2	0.777778	1.44444	1.77778	0.777778	1.55556	1.55556	0.222222	2.22222	1.88889	2	1.33333	1.22222	1.44444	1.66667	1.11111	2.44444	0.222222	1.66667	1.88889	1.44444	0.444444	1.22222	0.888889	1	1.22222	1.11111	1.55556	0.222222	1.44444	0.444444	1.77778	1.55556	0.777778	0.555556	1.11111
2.22222	1.88889	1.22222	2.11111	2	1	2	1.55556	1.33333	1.22222	2.66667	1.55556	1.88889	2.22222	2.11111	0.333333	1.66667	1.66667	1.77778	1.44444	0.666667	0.333333	2.44444	1.33333	2.22222	1.44444	1.33333	2.11111	0.555556	1.11111	2.44444	2.22222	2.11111	1.33333	1.66667	1.33333	2.77778	0.444444	1.77778	1	2.66667	1.22222	0.555556	0.777778	1.88889	1.11111	2	0.666667	0.666667	0.888889
2.66667	1.55556	2	0.111111	2.33333	0.333333	2.33333	1.44444	1.22222	0.333333	2	2.33333	0.777778	1.44444	0.888889	1	1	1.44444	0.777778	1.55556	1.11111	0.666667	1.33333	0.888889	0.555556	1.66667	0.666667	0.666667	1	1.33333	2.33333	1	0.777778	1.22222	1.22222	1	1.22222	1.66667	1.66667	1.11111	1.33333	1.22222	1.88889	0.777778	1.55556	1.77778	2	1.44444	0.222222	1.33333
1.22222	1.88889	1.66667	1.55556	0.777778	1.55556	1.88889	1.33333	1.55556	1.33333	1.77778	1.66667	1.66667	2.77778	0.666667	1	1.66667	1.44444	1.44444	1.66667	1.55556	1.66667	1.22222	0.555556	0.777778	2.33333	1.22222	0.777778	1	1.55556	1.22222	1.88889	1.33333	2	1.11111	1.44444	1.33333	1.77778	1.77778	0.555556	2.11111	0.888889	1.11111	0.666667	0.777778	1.22222	1.88889	1	1.22222	1.77778
1.77778	1.77778	2.22222	1	2	2	1.88889	1.55556	1.22222	0.888889	0.888889	1.33333	0.888889	1	1.11111	0.555556	1.55556	1.33333	2	1.44444	1.44444	0.333333	1.66667	1.22222	2	1	2.55556	2	2.77778	0.888889	1.77778	0.111111	0.777778	1.55556	1.33333	0.111111	1.77778	1	1.22222	0.666667	0.555556	0.777778	0.222222	1.22222	1.66667	0.777778	1.11111	1.66667	2.11111	1
1.22222	1.55556	1.66667	0.666667	1.66667	1.55556	1.66667	1.33333	1.77778	2	2.55556	1.22222	1.77778	2.22222	1.44444	0	1.77778	1.77778	1.77778	2	1.66667	0.222222	2.66667	1.66667	0.555556	1.66667	2.11111	1.11111	2	1.22222	1.77778	2.11111	2.44444	0.222222	2.33333	1.33333	1.77778	0.888889	0.777778	0.777778	0.222222	0.333333	1	1.66667	1.33333	1.44444	1.22222	1.88889	1.66667	2
1.11111	1.77778	1.11111	1.77778	0.333333	2.11111	1.77778	2.33333	0.333333	2.11111	1.11111	1.88889	1.33333	0.111111	2	0.222222	1.88889	2.44444	0.555556	1.88889	1.11111	1.44444	0.555556	1.11111	1	2	1.22222	0.666667	0.222222	1.77778	1.22222	1.11111	1.11111	0.888889	1.77778	0.888889	1.77778	1.44444	0.777778	0	1.44444	1.33333	1	0.111111	0.111111	1.33333	1.22222	2	1.11111	1.77778
0.666667	1.11111	1.44444	0.555556	2.11111	0.333333	1.11111	1.55556	0.444444	1.33333	0.888889	1.33333	1.11111	1.11111	1	0.777778	2	2	1.77778	1.88889	2.44444	0	1.88889	0.777778	2	1.66667	0.555556	1.11111	2.11111	0.333333	1.22222	0.777778	0.666667	0.777778	1.11111	0.444444	1.66667	0.222222	1	1	0.888889	1	1.88889	0.555556	1.88889	1.44444	1.22222	0.888889	0.444444	1.22222
0.555556	1.44444	1.33333	0.666667	1.22222	0	0.666667	1	0.888889	1.11111	1.55556	1.77778	1.77778	0.888889	1.33333	0.333333	0.444444	2.44444	1.11111	1.55556	1.11111	0.444444	2.88889	0.888889	1.77778	1.44444	0.777778	1	1.55556	0.888889	1.88889	1.22222	1.44444	0.444444	1.55556	0.555556	2.33333	0.333333	0.777778	1.11111	1.66667	1.55556	2.11111	0.555556	1.11111	1.33333	1.55556	1.11111	0.666667	0.888889
1.66667	1.11111	1	1.66667	1.55556	1.22222	1.44444	1.55556	1.77778	1.22222	0.888889	1.66667	1.22222	1.44444	2.22222	0.888889	1.11111	2.33333	1.66667	1.11111	1.44444	1.77778	1.33333	1.55556	2	1.33333	1.44444	1.44444	1.55556	0.666667	1.77778	1.77778	1.44444	1.66667	1	0.555556	1.22222	0.444444	0.333333	1.11111	1.88889	0.888889	0.333333	1.11111	0.888889	1.33333	1.55556	0.222222	0	2.11111
2.44444	1.77778	1	1	1.88889	1.33333	2	1.33333	2	0.888889	2.33333	1.44444	1.44444	1.33333	2.44444	0.222222	1.66667	2.22222	1.55556	1.11111	0.777778	0.111111	2.22222	0.444444	2	1.88889	1.11111	1.22222	1.33333	1.11111	1.66667	2.55556	1.55556	2.22222	1	1.33333	2.22222	0.333333	1.11111	1.88889	1.33333	0.777778	1	1.22222	1.77778	1	0.222222	0.222222	0.222222	1.55556
2	1	1.66667	1	2.33333	2.11111	2	0.777778	2	1.44444	2.66667	1.33333	2	2.22222	1.77778	2.22222	1.22222	2.11111	2.44444	1.66667	2	1.33333	2.11111	1.88889	2	2.44444	1.77778	2.33333	1.66667	1.33333	1.11111	2.11111	1.55556	1.11111	1.66667	1.66667	2.55556	0.444444	0.666667	1	1.22222	1.22222	1.66667	1.88889	1.22222	1.55556	1.77778	2.44444	1.33333	1.44444
1.77778	1.77778	2	1.11111	2.66667	1.33333	2.33333	1.55556	0.777778	2.55556	2.22222	2	1	2	0.888889	1.66667	1.55556	0.666667	1.11111	1.77778	0.666667	1	0.222222	0.555556	1.55556	1.11111	0.777778	1	1.22222	2.88889	1.22222	1.88889	1.11111	1.88889	1.88889	1.77778	1.44444	1	1.44444	1.33333	1.88889	1.22222	2	0.555556	1.22222	2.22222	1.88889	2.33333	1.77778	1.66667
0.555556	2.66667	1.66667	2.77778	2.11111	1.44444	1.77778	1.66667	1.66667	2.22222	2.44444	1.77778	1.66667	1.77778	0.555556	1.33333	2.22222	1.11111	1.33333	0.777778	1.33333	0.222222	2.44444	2.22222	2.44444	0.222222	2.11111	2	1.55556	1.22222	2.22222	1.55556	1.66667	1.88889	1.11111	1.11111	1	0.666667	0.888889	1	1.44444	0.666667	1.88889	1.11111	1.33333	2	1.11111	1	0.666667	0.777778
3.33333	2	2.11111	1.77778	2.66667	2.55556	2.11111	1.44444	1.33333	1.44444	1.33333	2	1	2.11111	1.88889	2	1.55556	1.66667	1.88889	1.55556	0.666667	0.444444	2	2.22222	1.88889	1.44444	1.33333	1.33333	0.777778	1.44444	1.66667	1.22222	1.55556	1.88889	1.44444	1.66667	1	2	1.55556	1.55556	2.66667	1.22222	0.888889	2.44444	1.44444	1.66667	2	1.33333	0.666667	1
1.33333	1.77778	1.33333	2.66667	1.66667	1	1.77778	1.44444	1.33333	0.777778	1.77778	2.11111	1.88889	2.22222	1.22222	0.888889	2	1.55556	2.33333	0.777778	0.222222	1	1.88889	1.44444	2.22222	1.66667	0.888889	2.44444	1.44444	0.888889	1.44444	1.55556	0.555556	0.333333	0.444444	1.66667	1.22222	1.66667	1.88889	1.66667	0.888889	2	1.22222	1.55556	2.33333	1.44444	1.66667	1.11111	0.111111	1.22222
0.666667	1	1.11111	0.777778	0.555556	0.333333	1.77778	1.22222	0.555556	2	1.33333	2.55556	1.66667	2	2	0.333333	0.222222	1.88889	0.888889	0.222222	1.22222	0.444444	0.333333	0.555556	0.555556	1.11111	1.55556	1.55556	1.88889	1.44444	0.555556	0.888889	0.888889	0.666667	1	0.555556	1.22222	1.33333	1	0.111111	0.555556	1.44444	1.11111	0.222222	0.444444	0.777778	1.11111	1.88889	1.11111	1.77778
0.888889	1.11111	0.666667	0.333333	1.44444	0.444444	1.33333	1	1.11111	1.55556	1.11111	1.11111	1.66667	1.44444	1.55556	0	1.11111	2.44444	1.55556	1.33333	1.55556	0.444444	0.777778	1	1.33333	0.666667	1.77778	1.77778	2	0.222222	1.11111	1.22222	1.33333	0.333333	1.11111	0.666667	1.77778	2	1.44444	0.555556	1	0.888889	0.666667	0.333333	0.555556	1	1.55556	0.222222	1.55556	0.666667
2	1.33333	0.666667	2.22222	1.33333	1.22222	1.77778	0.444444	1.55556	2	1.33333	2.77778	1.55556	1.33333	1.88889	0.666667	0.888889	1.66667	1.33333	2	1.66667	0.888889	1.77778	1.88889	1.66667	0.555556	1.66667	1.33333	1.22222	1.11111	1.11111	1.22222	2	0.555556	2.22222	1.33333	1.33333	0.777778	1.88889	0.666667	1	0.222222	0.888889	0.111111	0.888889	1.66667	0.777778	0	0.555556	1.77778
1.77778	2	1.66667	1.11111	1.55556	2	1.55556	1.88889	2	1.66667	1.66667	1.88889	2	1.33333	1.44444	0	2.22222	2.22222	1.55556	1.33333	2.55556	0.444444	1.22222	1.55556	1.66667	1.88889	1.88889	1.55556	0.666667	1.88889	1.11111	0.666667	1.88889	1	0.888889	1.88889	1.22222	1.11111	0.111111	0.555556	1	0.444444	0.222222	1.44444	0.888889	1	1.33333	1.11111	1.11111	0.666667
1.77778	2.33333	1.33333	0.888889	1.44444	2.11111	1.77778	1.77778	1.11111	1.77778	1.33333	1.55556	2.22222	2	2.88889	0.777778	1.77778	2.77778	2.44444	1.44444	2.33333	1.88889	1.44444	1.44444	1.77778	2	1.11111	2	1.88889	2.33333	1.22222	1.33333	2.33333	1	1.11111	1.11111	2.11111	0.666667	1.77778	0.555556	2.22222	0.666667	2	1.66667	1	2.33333	0.777778	2.11111	1.11111	1.44444
1	1.77778	1	0.888889	2.33333	1.55556	1.55556	1.33333	1.22222	2.11111	1.66667	1.88889	1.44444	1.88889	2.22222	0.444444	2.11111	1.33333	1.88889	1.33333	1.22222	0.777778	1.22222	0.555556	1.66667	2.55556	0.666667	0.555556	2	1.88889	1.77778	0.888889	0.777778	1.77778	1.33333	0.888889	2	1.55556	2.44444	1	1.44444	0.777778	2.55556	0.444444	1.11111	1.55556	1.77778	1.22222	1.33333	1.66667
1.66667	2.44444	1.11111	2.22222	2.55556	2.22222	2	2.22222	2.66667	1.88889	1	2.11111	1.88889	2.55556	1.22222	0.444444	1.55556	1.22222	1.44444	1.22222	1.44444	1	2	2.66667	2.11111	0.888889	1.44444	1.77778	3.33333	0.444444	1.55556	2.88889	2	0.888889	1.11111	1.55556	1.66667	1.66667	1.88889	0.444444	0.777778	0.444444	1.11111	1.88889	1.44444	1.44444	1.44444	1.55556	2.11111	1.88889
2.11111	2.11111	1.22222	1.22222	1.44444	2.33333	2.22222	2	1.66667	1.22222	1.55556	1.66667	1.77778	1.88889	0.777778	0.444444	2	2.77778	2.77778	2.11111	1.77778	1.22222	1.22222	1.66667	0.777778	1.88889	2.55556	2.66667	1.44444	1.33333	2.55556	1.77778	2.88889	2.11111	2.22222	1.77778	3.11111	1.11111	1.55556	1.55556	1.11111	0.888889	1.22222	1.44444	2.22222	1.55556	1.33333	0.888889	1.55556	1.77778
0.888889	1.55556	1.44444	0.888889	1.22222	1.33333	2.44444	1.77778	2.11111	1.77778	0.888889	1.22222	1.11111	1.33333	0.222222	1.11111	1.44444	1.77778	2.33333	0.888889	2.44444	1.11111	0.888889	1.55556	1.22222	1.33333	2.11111	1.22222	1.55556	1.88889	1	0.333333	0.666667	1.22222	1.33333	1.88889	1	0.111111	0.222222	0	0.777778	0.444444	0.888889	1.33333	0.333333	1.11111	1.44444	2.66667	1.22222	0.888889
[truncated: 32 more columns]

## Sheet: Figure 2b bottom
Figure 2b - bottom row (mice)
Group-average parallel communication score (PCS) matrices representing PCSs between every pair of brain regions, averaged across individuals.
For each species, brain regions are organized according to meaningful functional circuits.
Ordered brain region labels and functional circuit assignments are reported in this file in additional sheets.
0	1.4	1.7	2.3	1.3	2.2	0.9	0.1	0.8	1.6	1	0.6	0.5	0.8	0.6	1	1.4	1.6	0.3	0.9	0.9	1.2	1.5	0.9	1.7	1.4	1.7	1.5	1.6	1.1	1.1	0.8	1.9	0.7	2.4	3.1	0.8	2.1	0.2	1.7	0.2	0.7	1	0.6	0.9	1.1	0.6	2	0.8	1.3
1.4	0	1.3	0.7	0.8	0.8	1.2	0.5	0.8	1	1.8	0.4	2	2.3	1.9	1.2	1.6	1.4	1.4	1.4	0.7	0.7	0.8	0.9	0.6	1.3	1.9	1.3	2.1	1.1	1.7	1.3	2.1	0.9	2	0.7	1.7	1.3	1.4	2.1	0.9	1.5	1.8	1.2	0.5	1.4	1.1	0.8	1.8	1.8
1.7	1.3	0	1.4	1.2	1.6	0.2	1.2	2.2	0.3	0.8	1.6	0.5	1.6	0.8	0.7	0.6	1.1	2.2	1	1.5	0.9	1.6	1.3	0.4	0.2	2	0.1	0.6	2.1	0.6	3	1.8	1.1	1.9	2.3	2.7	2.5	2	1.9	2	1.3	2.7	2.3	1.3	0.9	2.3	0.7	0.8	1.7
2.3	0.7	1.4	0	0.3	0.3	1.4	1.5	1.6	1.7	2.3	1.5	1.1	1.7	0.9	1.3	1.2	0.7	2.6	1.6	0.9	1.3	0.9	0.7	2.2	2.1	2	1.9	2.8	1.5	1.6	1	1.2	1.7	3	2.3	1.4	1	0.6	1.3	2.5	1.5	2.4	2.4	1	1.2	0.3	0.3	1.6	1.9
1.3	0.8	1.2	0.3	0	1.1	0.4	1	0.8	0.2	1.5	0.4	1.1	1	0.4	0.9	0.8	0.8	2.5	1.2	0.8	0.8	1	1	1.2	1.3	1.9	2	2.7	0.9	1.4	0.9	1.8	0.8	1.3	2.5	2.4	1.6	1.2	0.4	0.7	1.4	1	0.8	0.1	0.1	0.4	0	1.8	1.8
2.2	0.8	1.6	0.3	1.1	0	0.9	1.1	1.5	0.4	2.1	1.5	0.8	1.1	1.6	0.6	0.4	1.5	2.4	1.6	0.3	0.6	0.7	1.4	1.3	2.2	1.7	2.4	2	1.5	1.8	1.8	0.8	0.4	2.3	1.7	2.2	1.6	1.6	1.2	2	1.6	1.3	1	0.3	1	0.5	0.1	1.8	2
0.9	1.2	0.2	1.4	0.4	0.9	0	0.8	1.3	0.8	2.7	2	1	0.4	0.8	1.4	0.2	0.6	2.3	1.3	1	0.9	0.8	1.1	1.8	1.9	1.5	1.2	1.4	1.1	1.5	1.2	1.6	0.9	1.4	2.2	2.5	1.8	0.9	1.7	0.6	2	1	1.8	0.3	0.8	1.4	1.1	2.7	2.8
0.1	0.5	1.2	1.5	1	1.1	0.8	0	0.8	2.1	2.3	0.9	1.9	0.7	1.4	1	1	1.2	0.7	1.3	1.2	1.4	1.7	0.4	1.5	1.9	1.1	1.2	1	1.4	2.1	1.9	2.3	1.4	1.4	1.8	1.4	1.5	2.2	0.8	0.9	1.2	0.4	0.3	0	1.5	0	0.1	0.8	1.2
0.8	0.8	2.2	1.6	0.8	1.5	1.3	0.8	0	1.3	0.1	1.1	1	0.8	0.9	1.5	2.2	0.9	1	0.9	1.1	0.9	0.5	0.8	0.6	1.3	2	1.3	2.1	0.3	1.2	2	1.8	2.6	1.1	1.2	2	0.2	1.3	2.8	1	1.5	1.1	0.3	0.9	1.4	1.6	1.3	2.2	2.1
1.6	1	0.3	1.7	0.2	0.4	0.8	2.1	1.3	0	1.1	0.3	0.4	0	0.5	1.1	1.4	1.8	1.7	0.9	0.5	0.7	1.2	1.6	1.5	2.2	2	0.9	1.4	0.6	0.4	2.1	0.5	1	1.2	1.5	1.7	1.6	2.5	2.8	0.3	0	1	0.2	1.3	1	1.5	1.5	0.6	0.6
1	1.8	0.8	2.3	1.5	2.1	2.7	2.3	0.1	1.1	0	0.3	0.2	1.3	1.6	1.4	0.9	0.2	1.4	1	0.7	0.6	0.3	1.2	1.7	2.8	1.4	2.3	2.3	2.4	1.7	1.2	1.8	2.1	2.1	1.6	1.2	1.3	1.4	2.1	0.1	1.2	0.5	0	1.5	1.8	1.2	1.9	1.8	0.8
0.6	0.4	1.6	1.5	0.4	1.5	2	0.9	1.1	0.3	0.3	0	1.1	0.2	0.3	1	0.9	0	1.5	0.4	0.3	0.8	1.2	1	1.4	1.9	1.3	1.9	2.2	1.5	1.1	2.3	2.2	2.4	1.6	2	0.9	0.9	2.4	2.4	0.2	0.8	0.6	0	0.8	1.3	0.9	0.3	1.5	1
0.5	2	0.5	1.1	1.1	0.8	1	1.9	1	0.4	0.2	1.1	0	1	0.3	0.5	1.5	0.3	1.4	1.1	1.3	1.3	1	2.1	1	1.5	0.3	1.9	1.9	1.7	0.9	2.2	1.1	2.2	1.7	1.7	0.4	2.5	2.4	1.7	0.1	0.6	1	0	1.9	1.3	0.8	1.5	1.6	1.5
0.8	2.3	1.6	1.7	1	1.1	0.4	0.7	0.8	0	1.3	0.2	1	0	0.2	1.6	1.6	0.4	1	0.9	1	1	0.7	1.9	1.1	2.2	1.2	0.9	1.5	1.4	0.6	2.3	1.4	1.7	1.7	2.5	1.6	1.4	2.2	2.8	0	0.6	1.3	0	1	1.2	0.5	1.8	2.7	1.7
0.6	1.9	0.8	0.9	0.4	1.6	0.8	1.4	0.9	0.5	1.6	0.3	0.3	0.2	0	1.1	1.2	0.1	0.8	0.4	1.6	2.3	1.3	1.9	1.8	2.1	2.1	1.5	2.6	1.2	1.7	2.6	3.2	1.7	1.2	1.3	2.3	1.1	1.7	2.1	0.8	0.2	1.1	1.1	0.7	0.4	1.3	0.7	2.2	1.2
1	1.2	0.7	1.3	0.9	0.6	1.4	1	1.5	1.1	1.4	1	0.5	1.6	1.1	0	0.1	0	1.7	1.1	1	0.8	1.6	1.7	1.6	1.3	2.1	3	0.4	1.7	1.8	1.3	3.2	1.4	1.5	1	1.1	1.8	1.6	1.7	0.8	1.5	1.7	1	0.4	1.1	1.7	1.2	1.7	0.7
1.4	1.6	0.6	1.2	0.8	0.4	0.2	1	2.2	1.4	0.9	0.9	1.5	1.6	1.2	0.1	0	1.3	1.8	0.3	0.8	0	2.2	1.8	2.6	1.2	2.9	2	2.6	2.1	1.4	1.6	1.5	2.7	1.3	2	1.9	1.6	1.4	1.4	1.6	1.8	1.8	1.6	0.2	1.1	0.7	1	1.8	1
1.6	1.4	1.1	0.7	0.8	1.5	0.6	1.2	0.9	1.8	0.2	0	0.3	0.4	0.1	0	1.3	0	1.2	1.1	2.1	1.6	2	1.4	2.3	3	0.5	2.2	2.1	1.6	2.4	1.9	2.8	2	2	2.2	2.1	2.5	2.2	2.4	1.1	3	1.5	0.5	0.5	1.4	2.5	1.2	1.5	0.5
0.3	1.4	2.2	2.6	2.5	2.4	2.3	0.7	1	1.7	1.4	1.5	1.4	1	0.8	1.7	1.8	1.2	0	1.5	1.6	2.8	2.3	0.5	0.2	2	0.8	2	2.3	0.5	1.1	1	2.7	1.5	0.4	3.1	2	1.6	2	1.3	1.4	1.2	0.6	0.4	1.7	0.9	1.1	0.5	1.1	1.8
0.9	1.4	1	1.6	1.2	1.6	1.3	1.3	0.9	0.9	1	0.4	1.1	0.9	0.4	1.1	0.3	1.1	1.5	0	1.3	2.1	0.5	0.8	1.7	1.7	2.2	0.9	2.6	2.3	2.4	1.8	1.2	2.1	1	1.9	1.6	2.4	2.2	2.5	0.3	1.2	1.2	0.2	0.6	0	1.7	1.7	1.3	0.8
0.9	0.7	1.5	0.9	0.8	0.3	1	1.2	1.1	0.5	0.7	0.3	1.3	1	1.6	1	0.8	2.1	1.6	1.3	0	0.1	0	1.2	1.3	2.1	1.6	1.8	2	1.3	1.4	2.5	2.3	0.5	1.4	0.9	1.7	1.1	0.8	1	0.1	0.4	0.9	0.5	0.8	2.4	1.5	1.5	1.2	1.8
1.2	0.7	0.9	1.3	0.8	0.6	0.9	1.4	0.9	0.7	0.6	0.8	1.3	1	2.3	0.8	0	1.6	2.8	2.1	0.1	0	1.6	1.3	1.9	1.6	3.3	1.5	1.9	2.2	2	3.4	1.6	1.8	2	1.1	1.6	1	2.2	1.6	0.2	0.8	1.1	0.1	1.5	2	1.3	1.9	1.3	2
1.5	0.8	1.6	0.9	1	0.7	0.8	1.7	0.5	1.2	0.3	1.2	1	0.7	1.3	1.6	2.2	2	2.3	0.5	0	1.6	0	1.2	1.7	1.4	1.2	0.7	1.4	1.9	2.1	0.4	2.7	1.2	1.2	0.9	2	1.3	0.7	1.5	0.3	0.6	1.4	0.7	1.3	1.8	1.3	1.2	2.1	2.1
0.9	0.9	1.3	0.7	1	1.4	1.1	0.4	0.8	1.6	1.2	1	2.1	1.9	1.9	1.7	1.8	1.4	0.5	0.8	1.2	1.3	1.2	0	0.6	1.4	1.3	1	1.9	0.8	1.8	1.1	2	2.3	0.5	2.4	1.6	0.4	1.6	2.1	0	0.5	0.7	0.8	1.4	2.2	1.3	1	1.6	0.9
1.7	0.6	0.4	2.2	1.2	1.3	1.8	1.5	0.6	1.5	1.7	1.4	1	1.1	1.8	1.6	2.6	2.3	0.2	1.7	1.3	1.9	1.7	0.6	0	2.1	0.9	1.7	0.8	0.5	2.2	0.6	1.1	1.1	1.3	1.3	2.3	1	2.5	2.1	1.7	1.8	1.9	1.3	1	0.9	1.4	1.1	1.8	1.7
1.4	1.3	0.2	2.1	1.3	2.2	1.9	1.9	1.3	2.2	2.8	1.9	1.5	2.2	2.1	1.3	1.2	3	2	1.7	2.1	1.6	1.4	1.4	2.1	0	2.5	0.1	0	2.2	1.5	0.4	1.5	2.2	0.8	1.3	1.3	1.1	1.4	2	1.8	2.2	1.2	1	1.8	1.6	1.7	1.6	1.6	2
1.7	1.9	2	2	1.9	1.7	1.5	1.1	2	2	1.4	1.3	0.3	1.2	2.1	2.1	2.9	0.5	0.8	2.2	1.6	3.3	1.2	1.3	0.9	2.5	0	2.5	1.3	0.2	2.1	0.7	3.5	2.5	2	2.1	2.6	1.7	1.5	2.4	1.4	2.2	3	1.2	1.2	1.7	1.2	1.4	1.6	1.9
1.5	1.3	0.1	1.9	2	2.4	1.2	1.2	1.3	0.9	2.3	1.9	1.9	0.9	1.5	3	2	2.2	2	0.9	1.8	1.5	0.7	1	1.7	0.1	2.5	0	1	1.9	1.4	1.2	1	3.5	1.8	1	1.5	2	1.8	2.1	2.2	1.8	1.1	1.2	1.5	0.9	0.9	0.9	2.3	0.2
1.6	2.1	0.6	2.8	2.7	2	1.4	1	2.1	1.4	2.3	2.2	1.9	1.5	2.6	0.4	2.6	2.1	2.3	2.6	2	1.9	1.4	1.9	0.8	0	1.3	1	0	1.7	2.4	1.8	2.1	0.9	3	1	1.2	2	2	1.7	1.1	2.1	1.2	2.7	1.7	2.6	1.4	1.9	1.9	1
1.1	1.1	2.1	1.5	0.9	1.5	1.1	1.4	0.3	0.6	2.4	1.5	1.7	1.4	1.2	1.7	2.1	1.6	0.5	2.3	1.3	2.2	1.9	0.8	0.5	2.2	0.2	1.9	1.7	0	2	0.5	1.3	1.1	1.4	1.2	1.8	0.5	1.6	3.1	0.5	1.2	0.9	0.9	1.1	2.4	1.4	2.2	1.3	1.9
1.1	1.7	0.6	1.6	1.4	1.8	1.5	2.1	1.2	0.4	1.7	1.1	0.9	0.6	1.7	1.8	1.4	2.4	1.1	2.4	1.4	2	2.1	1.8	2.2	1.5	2.1	1.4	2.4	2	0	2.2	0	0.1	2.2	1.7	1.2	1.5	1.4	1.8	2.2	2.4	0.5	2.3	1	1.7	1.5	0.8	1.5	2
0.8	1.3	3	1	0.9	1.8	1.2	1.9	2	2.1	1.2	2.3	2.2	2.3	2.6	1.3	1.6	1.9	1	1.8	2.5	3.4	0.4	1.1	0.6	0.4	0.7	1.2	1.8	0.5	2.2	0	2.7	1.6	1.4	1.2	2.1	2.4	2.1	2.8	0.6	1.5	1	1	2	2.3	2.6	1.9	1.8	1.2
1.9	2.1	1.8	1.2	1.8	0.8	1.6	2.3	1.8	0.5	1.8	2.2	1.1	1.4	3.2	3.2	1.5	2.8	2.7	1.2	2.3	1.6	2.7	2	1.1	1.5	3.5	1	2.1	1.3	0	2.7	0	1.2	1.8	2.2	2.3	2	2.6	2.1	1.8	2.9	1.7	2.9	2.4	1.8	3.2	1.5	1.1	2.7
0.7	0.9	1.1	1.7	0.8	0.4	0.9	1.4	2.6	1	2.1	2.4	2.2	1.7	1.7	1.4	2.7	2	1.5	2.1	0.5	1.8	1.2	2.3	1.1	2.2	2.5	3.5	0.9	1.1	0.1	1.6	1.2	0	1.3	1.5	0.9	1.7	1.6	1.4	1.2	1.7	1.6	0.7	1.1	3.2	1.3	3	1.8	2.1
2.4	2	1.9	3	1.3	2.3	1.4	1.4	1.1	1.2	2.1	1.6	1.7	1.7	1.2	1.5	1.3	2	0.4	1	1.4	2	1.2	0.5	1.3	0.8	2	1.8	3	1.4	2.2	1.4	1.8	1.3	0	0.3	0.9	0.2	0.7	2.4	2.6	2.4	2.9	2.9	2.6	0.9	2.3	0.8	1.7	3.4
3.1	0.7	2.3	2.3	2.5	1.7	2.2	1.8	1.2	1.5	1.6	2	1.7	2.5	1.3	1	2	2.2	3.1	1.9	0.9	1.1	0.9	2.4	1.3	1.3	2.1	1	1	1.2	1.7	1.2	2.2	1.5	0.3	0	0.2	0.9	0.5	2.2	3.9	1.2	3.3	3	2.4	2.8	2.3	1.9	1.6	2.7
0.8	1.7	2.7	1.4	2.4	2.2	2.5	1.4	2	1.7	1.2	0.9	0.4	1.6	2.3	1.1	1.9	2.1	2	1.6	1.7	1.6	2	1.6	2.3	1.3	2.6	1.5	1.2	1.8	1.2	2.1	2.3	0.9	0.9	0.2	0	0.7	1	1.9	2.8	2.7	2.3	2.7	1.5	1.8	2.4	2.1	1	1.3
2.1	1.3	2.5	1	1.6	1.6	1.8	1.5	0.2	1.6	1.3	0.9	2.5	1.4	1.1	1.8	1.6	2.5	1.6	2.4	1.1	1	1.3	0.4	1	1.1	1.7	2	2	0.5	1.5	2.4	2	1.7	0.2	0.9	0.7	0	0	1.2	0.7	1.1	0.4	0.1	1.9	1.8	1.9	2.1	0.5	0.9
0.2	1.4	2	0.6	1.2	1.6	0.9	2.2	1.3	2.5	1.4	2.4	2.4	2.2	1.7	1.6	1.4	2.2	2	2.2	0.8	2.2	0.7	1.6	2.5	1.4	1.5	1.8	2	1.6	1.4	2.1	2.6	1.6	0.7	0.5	1	0	0	0	0	0.9	0.3	0.2	1.8	1.3	2.2	1.2	0.2	0.6
1.7	2.1	1.9	1.3	0.4	1.2	1.7	0.8	2.8	2.8	2.1	2.4	1.7	2.8	2.1	1.7	1.4	2.4	1.3	2.5	1	1.6	1.5	2.1	2.1	2	2.4	2.1	1.7	3.1	1.8	2.8	2.1	1.4	2.4	2.2	1.9	1.2	0	0	0.1	0.2	0	0.4	2.1	2.1	1.6	2.8	1.3	0.9
0.2	0.9	2	2.5	0.7	2	0.6	0.9	1	0.3	0.1	0.2	0.1	0	0.8	0.8	1.6	1.1	1.4	0.3	0.1	0.2	0.3	0	1.7	1.8	1.4	2.2	1.1	0.5	2.2	0.6	1.8	1.2	2.6	3.9	2.8	0.7	0	0.1	0	1.7	0.2	0	0	1.1	0	0.1	1.7	1.8
0.7	1.5	1.3	1.5	1.4	1.6	2	1.2	1.5	0	1.2	0.8	0.6	0.6	0.2	1.5	1.8	3	1.2	1.2	0.4	0.8	0.6	0.5	1.8	2.2	2.2	1.8	2.1	1.2	2.4	1.5	2.9	1.7	2.4	1.2	2.7	1.1	0.9	0.2	1.7	0	1.8	2.2	0.3	0.7	1.6	0.6	1.4	1.1
1	1.8	2.7	2.4	1	1.3	1	0.4	1.1	1	0.5	0.6	1	1.3	1.1	1.7	1.8	1.5	0.6	1.2	0.9	1.1	1.4	0.7	1.9	1.2	3	1.1	1.2	0.9	0.5	1	1.7	1.6	2.9	3.3	2.3	0.4	0.3	0	0.2	1.8	0	1.2	0.9	1.2	0.4	0.3	0.9	0.2
0.6	1.2	2.3	2.4	0.8	1	1.8	0.3	0.3	0.2	0	0	0	0	1.1	1	1.6	0.5	0.4	0.2	0.5	0.1	0.7	0.8	1.3	1	1.2	1.2	2.7	0.9	2.3	1	2.9	0.7	2.9	3	2.7	0.1	0.2	0.4	0	2.2	1.2	0	0.2	1	0.2	0	1.5	1.9
0.9	0.5	1.3	1	0.1	0.3	0.3	0	0.9	1.3	1.5	0.8	1.9	1	0.7	0.4	0.2	0.5	1.7	0.6	0.8	1.5	1.3	1.4	1	1.8	1.2	1.5	1.7	1.1	1	2	2.4	1.1	2.6	2.4	1.5	1.9	1.8	2.1	0	0.3	0.9	0.2	0	1.8	0.1	0	1.2	0.5
1.1	1.4	0.9	1.2	0.1	1	0.8	1.5	1.4	1	1.8	1.3	1.3	1.2	0.4	1.1	1.1	1.4	0.9	0	2.4	2	1.8	2.2	0.9	1.6	1.7	0.9	2.6	2.4	1.7	2.3	1.8	3.2	0.9	2.8	1.8	1.8	1.3	2.1	1.1	0.7	1.2	1	1.8	0	1.8	2.2	1	1
0.6	1.1	2.3	0.3	0.4	0.5	1.4	0	1.6	1.5	1.2	0.9	0.8	0.5	1.3	1.7	0.7	2.5	1.1	1.7	1.5	1.3	1.3	1.3	1.4	1.7	1.2	0.9	1.4	1.4	1.5	2.6	3.2	1.3	2.3	2.3	2.4	1.9	2.2	1.6	0	1.6	0.4	0.2	0.1	1.8	0	1	0.8	0.8
2	0.8	0.7	0.3	0	0.1	1.1	0.1	1.3	1.5	1.9	0.3	1.5	1.8	0.7	1.2	1	1.2	0.5	1.7	1.5	1.9	1.2	1	1.1	1.6	1.4	0.9	1.9	2.2	0.8	1.9	1.5	3	0.8	1.9	2.1	2.1	1.2	2.8	0.1	0.6	0.3	0	0	2.2	1	0	1.2	1.5
0.8	1.8	0.8	1.6	1.8	1.8	2.7	0.8	2.2	0.6	1.8	1.5	1.6	2.7	2.2	1.7	1.8	1.5	1.1	1.3	1.2	1.3	2.1	1.6	1.8	1.6	1.6	2.3	1.9	1.3	1.5	1.8	1.1	1.8	1.7	1.6	1	0.5	0.2	1.3	1.7	1.4	0.9	1.5	1.2	1	0.8	1.2	0	0.7
1.3	1.8	1.7	1.9	1.8	2	2.8	1.2	2.1	0.6	0.8	1	1.5	1.7	1.2	0.7	1	0.5	1.8	0.8	1.8	2	2.1	0.9	1.7	2	1.9	0.2	1	1.9	2	1.2	2.7	2.1	3.4	2.7	1.3	0.9	0.6	0.9	1.8	1.1	0.2	1.9	0.5	1	0.8	1.5	0.7	0
0.5	1.6	1.4	1	0.7	0.8	1.2	0.9	0.8	1.3	0.3	1.3	1.2	0.8	2.5	2.6	0.6	2.2	1	0.9	0.3	0.9	0.5	1	2.1	2	0.8	1.6	1.8	2	0.6	1.7	1.6	0.4	1.7	0.6	2	1.7	2.1	1.3	2	2.3	0.6	0.4	0.6	1.3	1	0.9	1	0.6
0.7	2.8	1.2	1.7	1.7	0.7	3.2	1.2	2.2	0.4	1	1.6	2.1	1.9	1.3	0.8	0.9	1.7	0.8	1.3	1	1.5	1	1.5	1.9	1.7	1.5	2.5	1.5	1.3	0.5	1.4	1.4	0.5	1.4	1.9	1	1	1.1	1.2	1.3	2.8	1.5	1	0.3	1	0.7	0.3	2.3	1.7
1.9	2.8	1.7	2.3	2.5	1	2.5	1.4	2.2	0.5	1.3	0.8	1	2.5	0.6	1.4	1.4	2.1	1.2	1.1	1.8	1.4	1.2	1.7	1.8	1.6	1.6	1.7	1.9	1.1	2.1	0.7	1.6	2.2	2.6	3.4	3	0.5	1.9	1.6	2.1	1.7	1.6	3.2	0.4	1.2	1.6	1.5	1.7	0
1.1	1	2.9	1	1.1	1.2	1	0.2	0.8	2.1	1.1	2	1.1	1.5	2.1	1.1	1.3	1.9	2.3	0.6	0.7	0.9	0.7	1	2.4	2.4	2.2	1.8	3.1	0.7	1.2	1.1	1.2	0.7	1.9	1.9	1.6	0.9	1.3	0.9	0.7	1.7	1	2.6	1	1.6	0.4	1.4	1.2	1.9
0.9	1.9	2.3	1.7	0.2	0.8	1.3	1.2	1.7	0.8	1.8	1.7	1.3	1.3	1.6	2.3	1.2	1.8	1.5	1.1	0.7	1.6	2.1	0.9	2.1	2.1	2	1.3	1.9	1.4	1.7	2.8	1.8	2.2	3.1	2.2	2	1.6	1.4	1.5	1.2	1.5	1	1.1	0.6	1.5	0.4	0.6	0.6	1.5
2	2.1	1.4	1.5	1	2.1	2.4	0.8	1.8	0.5	1	2	1.7	2	2.4	1.1	2.3	1	2.5	1.7	0.1	0.5	0.6	0.5	2.7	2.5	2.3	1.8	2.4	0.9	2.1	0.6	2.7	1.4	1.8	1.4	1.2	0.9	0.4	0.6	2.1	1.5	1	1.3	1	1.7	0.2	0.1	0.3	1
0.3	0.9	0.7	0.2	0.9	1.1	2.2	1.4	1.9	0.7	1.9	2.2	1	1.6	1.1	1.4	0.7	1.2	0.9	1.8	1.3	1	1.2	0.6	2.2	1.2	2.7	1.1	1.4	0.6	1.7	1.3	2.1	1.3	2.5	0.8	0	1.2	1.2	2.1	2.8	1.4	1.8	2.8	1	2.4	1.7	1.5	0.5	0
0.7	0.6	1.6	2.1	1.8	2.1	2	0.4	2.7	0.7	2.6	1.4	1.4	2.1	1.7	1.2	2.3	2.3	1.7	1.7	1.8	1.9	1.4	0.5	2.1	1.9	2.1	2.2	2	1.3	0.7	1.8	1.6	1.6	1.8	1.6	1.7	1.9	1.4	1.6	1.4	1.3	0.9	1.3	0.6	2	1.2	1.6	0.3	1.2
1.4	1.2	1.5	0.5	1.5	1.3	1.1	0.7	2.1	0.8	1.8	0.9	1.2	1.6	1.8	1.6	1.8	1.8	2	0.9	1.5	1.9	1.4	1.4	2.3	1.9	2.2	1.5	1.5	1.7	1.2	2	1.3	1.7	0.6	2.1	1.6	2.5	2.9	0.9	0.2	0.6	1.3	0.3	2.4	2.2	0.5	2.2	0.5	0.8
0.6	1.6	1.4	1.1	0.9	2.1	2.3	0.3	0.9	1.6	1.5	0.8	0.4	1.1	1.4	1.1	2.5	2.5	1.2	1.6	0.8	1.6	1.3	1.2	2	2	1.2	2.4	2	1	1.3	0.3	1.5	1.2	2.2	2.1	1.5	1.4	2	1.8	0.6	1.7	0.9	1.2	0.9	1	0.7	0.9	2.3	1.2
0.4	1.4	1.3	1.3	2.1	1	2.6	0.7	1.9	1.1	2.2	1.3	1	2.1	0.9	0.9	0.7	0.7	1.8	1.1	0.6	1.6	0.7	1.7	1.2	2.9	0.4	1.3	1.4	2.3	1.9	1.4	1.2	1.1	2	1.4	0.5	1.8	1.9	1.8	0.2	1.2	1.2	0.3	1	1.7	1.4	1.8	1.3	1
1.7	1.1	0.9	1.5	0.6	1.3	1.4	0.4	1.8	1.9	1.8	1.4	2	1.9	1.5	1.5	2.2	2	0.7	1.9	2.2	1.7	1.5	1.1	1	1.8	2.3	1.6	2	2.1	1.4	1.5	1.4	1.8	1	1.4	2.1	2.1	3.4	3	0.2	0.7	0.6	0	1.3	1.3	1.9	2.7	1.2	1.7
0.5	0.3	1.7	1.6	0.7	0.7	1.4	1	0.9	2.2	1	0.5	1.4	2	1.5	1.6	1.7	1.5	1.3	1.8	1.3	0.4	2.7	1.5	1.7	2.8	0.7	2.7	1.6	1.8	2.1	1.7	2.3	2.4	0.8	0.7	1.8	0.8	1.6	1.4	1.2	1.3	1.1	1.1	1	2.1	0.9	1.3	0.4	1.9
0.8	2.1	1.6	1.6	1.5	1.3	2.8	1.2	2	1	1.1	0.3	1.5	1.4	0.5	0.9	1.3	1.2	1.6	1.7	1.6	0.8	1.4	1.2	1.5	2.3	0.6	2.2	2.1	1.6	2.5	1.5	1.7	1.8	2.5	2	2	2.4	2.8	2.4	1.2	1.2	1.7	0.7	2	2.5	1.4	2.3	1.8	1.5
0.6	1.2	2	1.8	2.2	1.9	2.8	1.6	2.5	1.8	1.9	1.4	2	3.3	0.9	0.7	1.7	1.8	1	1	1.2	2	0.8	1.9	2.4	3.8	1.1	2.4	1.2	3.4	2.4	1.8	2	2.4	2.9	2.1	1.3	1.9	1.5	1.3	1.1	1.2	1.8	0.8	1	2.3	1.5	0.8	1.6	0.9
2.1	1.8	0.7	0.7	1.1	0.6	1.4	1.7	2.7	1.3	1.2	1.7	0.4	2.2	1.3	1.3	1.7	2	1.8	1	1.8	2.2	1.1	1.3	1.6	1.9	0.6	1.6	2.7	1.8	1.1	1.7	1.6	1.2	1.5	2	2	2.8	1.1	0	0.2	0.9	0	0.4	2.6	1.7	1.9	2.7	0.9	2.2
[truncated: 16 more columns]

## Sheet: Human - brain regions
Brain region labels and functional circuit assignments - Human
Brain region ID	Brain region label	Brain region functional assignment		Functional system ID	Functional system label
1	'7Networks_LH_Vis_1'	1		1	visual (VIS)
2	'7Networks_LH_Vis_2'	1		2	somatomotor (SM)
3	'7Networks_LH_Vis_3'	1		3	dorsal attention (DA)
4	'7Networks_LH_Vis_4'	1		4	ventral attention (VA)
5	'7Networks_LH_Vis_5'	1		5	limbic (L)
6	'7Networks_LH_Vis_6'	1		6	control (CN)
7	'7Networks_LH_Vis_7'	1		7	default mode (DMN)
8	'7Networks_LH_Vis_8'	1
9	'7Networks_LH_Vis_9'	1
10	'7Networks_RH_Vis_1'	1
11	'7Networks_RH_Vis_2'	1
12	'7Networks_RH_Vis_3'	1
13	'7Networks_RH_Vis_4'	1
14	'7Networks_RH_Vis_5'	1
15	'7Networks_RH_Vis_6'	1
16	'7Networks_RH_Vis_7'	1
17	'7Networks_RH_Vis_8'	1
18	'7Networks_LH_SomMot_1'	2
19	'7Networks_LH_SomMot_2'	2
20	'7Networks_LH_SomMot_3'	2
21	'7Networks_LH_SomMot_4'	2
22	'7Networks_LH_SomMot_5'	2
23	'7Networks_LH_SomMot_6'	2
24	'7Networks_RH_SomMot_1'	2
25	'7Networks_RH_SomMot_2'	2
26	'7Networks_RH_SomMot_3'	2
27	'7Networks_RH_SomMot_4'	2
28	'7Networks_RH_SomMot_5'	2
29	'7Networks_RH_SomMot_6'	2
30	'7Networks_RH_SomMot_7'	2
31	'7Networks_RH_SomMot_8'	2
32	'7Networks_LH_DorsAttn_Post_1'	3
33	'7Networks_LH_DorsAttn_Post_2'	3
34	'7Networks_LH_DorsAttn_Post_3'	3
35	'7Networks_LH_DorsAttn_Post_4'	3
36	'7Networks_LH_DorsAttn_Post_5'	3
37	'7Networks_LH_DorsAttn_Post_6'	3
38	'7Networks_LH_DorsAttn_PrCv_1'	3
39	'7Networks_LH_DorsAttn_FEF_1'	3
40	'7Networks_RH_DorsAttn_Post_1'	3
41	'7Networks_RH_DorsAttn_Post_2'	3
42	'7Networks_RH_DorsAttn_Post_3'	3
43	'7Networks_RH_DorsAttn_Post_4'	3
44	'7Networks_RH_DorsAttn_Post_5'	3
45	'7Networks_RH_DorsAttn_PrCv_1'	3
46	'7Networks_RH_DorsAttn_FEF_1'	3
47	'7Networks_LH_SalVentAttn_ParOper_1'	4
48	'7Networks_LH_SalVentAttn_FrOperIns_1'	4
49	'7Networks_LH_SalVentAttn_FrOperIns_2'	4
50	'7Networks_LH_SalVentAttn_PFCl_1'	4
51	'7Networks_LH_SalVentAttn_Med_1'	4
52	'7Networks_LH_SalVentAttn_Med_2'	4
53	'7Networks_LH_SalVentAttn_Med_3'	4
54	'7Networks_RH_SalVentAttn_TempOccPar_1'	4
55	'7Networks_RH_SalVentAttn_TempOccPar_2'	4
56	'7Networks_RH_SalVentAttn_FrOperIns_1'	4
57	'7Networks_RH_SalVentAttn_Med_1'	4
58	'7Networks_RH_SalVentAttn_Med_2'	4
59	'7Networks_LH_Limbic_OFC_1'	5
60	'7Networks_LH_Limbic_TempPole_1'	5
61	'7Networks_LH_Limbic_TempPole_2'	5
62	'7Networks_RH_Limbic_OFC_1'	5
63	'7Networks_RH_Limbic_TempPole_1'	5
64	'7Networks_LH_Cont_Par_1'	6
65	'7Networks_LH_Cont_PFCl_1'	6
66	'7Networks_LH_Cont_pCun_1'	6
67	'7Networks_LH_Cont_Cing_1'	6
68	'7Networks_RH_Cont_Par_1'	6
69	'7Networks_RH_Cont_Par_2'	6
70	'7Networks_RH_Cont_PFCl_1'	6
71	'7Networks_RH_Cont_PFCl_2'	6
72	'7Networks_RH_Cont_PFCl_3'	6
73	'7Networks_RH_Cont_PFCl_4'	6
74	'7Networks_RH_Cont_Cing_1'	6
75	'7Networks_RH_Cont_PFCmp_1'	6
76	'7Networks_RH_Cont_pCun_1'	6
77	'7Networks_LH_Default_Temp_1'	7
78	'7Networks_LH_Default_Temp_2'	7
79	'7Networks_LH_Default_Par_1'	7
80	'7Networks_LH_Default_Par_2'	7
81	'7Networks_LH_Default_PFC_1'	7
82	'7Networks_LH_Default_PFC_2'	7
83	'7Networks_LH_Default_PFC_3'	7
84	'7Networks_LH_Default_PFC_4'	7
85	'7Networks_LH_Default_PFC_5'	7
86	'7Networks_LH_Default_PFC_6'	7
87	'7Networks_LH_Default_PFC_7'	7
88	'7Networks_LH_Default_pCunPCC_1'	7
89	'7Networks_LH_Default_pCunPCC_2'	7
90	'7Networks_RH_Default_Par_1'	7
91	'7Networks_RH_Default_Temp_1'	7
92	'7Networks_RH_Default_Temp_2'	7
93	'7Networks_RH_Default_Temp_3'	7
94	'7Networks_RH_Default_PFCv_1'	7
95	'7Networks_RH_Default_PFCv_2'	7
96	'7Networks_RH_Default_PFCdPFCm_1'	7
97	'7Networks_RH_Default_PFCdPFCm_2'	7
98	'7Networks_RH_Default_PFCdPFCm_3'	7
99	'7Networks_RH_Default_pCunPCC_1'	7
100	'7Networks_RH_Default_pCunPCC_2'	7

## Sheet: Macaque - brain regions
Brain region labels and functional circuit assignments - Macaque
Brain region ID	Brain region label	Brain region functional assignment		Functional system ID	Functional system label
1	'VACv_R'	1		1	visual (VIS)
2	'V2_R'	1		2	somatomotor (SM)
3	'TCv_R'	1		3	dorsal attention (DA)
4	'VACd_R'	1		4	ventral attention (VA)
5	'V1_R'	1		5	limbic (L)
6	'VACv_L'	1		6	control (CN)
7	'V2_L'	1		7	default mode (DMN)
8	'TCv_L'	1
9	'VACd_L'	1
10	'V1_L'	1
11	'A2_R'	2
12	'S2_R'	2
13	'S1_R'	2
14	'A1_R'	2
15	'M1_R'	2
16	'FEF_R'	2
17	'A2_L'	2
18	'S2_L'	2
19	'S1_L'	2
20	'A1_L'	2
21	'M1_L'	2
22	'FEF_L'	2
23	'PCm_R'	3
24	'PCip_R'	3
25	'PCs_R'	3
26	'PMCm_R'	3
27	'PCm_L'	3
28	'PCip_L'	3
29	'PCs_L'	3
30	'PMCm_L'	3
31	'Ia_R'	4
32	'PMCvl_R'	4
33	'Ip_R'	4
34	'PMCdl_R'	4
35	'Ia_L'	4
36	'PMCvl_L'	4
37	'Ip_L'	4
38	'PMCdl_L'	4
39	'TCpol_R'	5
40	'Amyg_R'	5
41	'PFCoi_R'	5
42	'PFCom_R'	5
43	'PFCol_R'	5
44	'TCi_R'	5
45	'PHC_R'	5
46	'G_R'	5
47	'CCs_R'	5
48	'TCpol_L'	5
49	'Amyg_L'	5
50	'PFCoi_L'	5
51	'PFCom_L'	5
52	'PFCol_L'	5
53	'TCi_L'	5
54	'PHC_L'	5
55	'G_L'	5
56	'CCs_L'	5
57	'PFCpol_R'	6
58	'PFCvl_R'	6
59	'PFCcl_R'	6
60	'PCi_R'	6
61	'PFCpol_L'	6
62	'PFCvl_L'	6
63	'PFCcl_L'	6
64	'PCi_L'	6
65	'TCs_R'	7
66	'TCc_R'	7
67	'HC_R'	7
68	'PFCm_R'	7
69	'CCr_R'	7
70	'CCp_R'	7
71	'CCa_R'	7
72	'PFCdm_R'	7
73	'PFCdl_R'	7
74	'TCs_L'	7
75	'TCc_L'	7
76	'HC_L'	7
77	'PFCm_L'	7
78	'CCr_L'	7
79	'CCp_L'	7
80	'CCa_L'	7
81	'PFCdm_L'	7
82	'PFCdl_L'	7

## Sheet: Mouse - brain regions
Brain region labels and functional circuit assignments - Mouse
Brain region ID	Brain region label	Brain region functional assignment		Functional system ID	Functional system label
1	'VISC'	1		1	visual (VIS)
2	'VISal'	1		2	somatomotor (SM)
3	'VISam'	1		3	barrel (BR)
4	'Lateral visual area'	1		4	auditory (AD)
5	'Primary visual area'	1		5	limbic (L)
6	'Posterolateral visual area'	1		6	default mode (DMN)
7	'posteromedial visual area'	1
8	'VISC'	1
9	'VISal'	1
10	'VISam'	1
11	'Lateral visual area'	1
12	'Primary visual area'	1
13	'Posterolateral visual area'	1
14	'posteromedial visual area'	1
15	'Gustatory areas'	2
16	'Primary motor area'	2
17	'Secondary motor area'	2
18	'Primary somatosensory area, mouth'	2
19	'Supplemental somatosensory area'	2
20	'Gustatory areas'	2
21	'Primary motor area'	2
22	'Secondary motor area'	2
23	'Primary somatosensory area, mouth'	2
24	'Supplemental somatosensory area'	2
25	'Primary somatosensory area, barrel field'	3
26	'Primary somatosensory area, lower limb'	3
27	'Primary somatosensory area, nose'	3
28	'Primary somatosensory area, trunk'	3
29	'Primary somatosensory area, upper limb'	3
30	'Primary somatosensory area, barrel field'	3
31	'Primary somatosensory area, lower limb'	3
32	'Primary somatosensory area, nose'	3
33	'Primary somatosensory area, trunk'	3
34	'Primary somatosensory area, upper limb'	3
35	'Dorsal auditory area'	4
36	'Primary auditory area'	4
37	'Ventral auditory area'	4
38	'Dorsal auditory area'	4
39	'Primary auditory area'	4
40	'Ventral auditory area'	4
41	'Basomedial amygdalar nucleus'	5
42	'Claustrum'	5
43	'Lateral amygdalar nucleus'	5
44	'Posterior amygdalar nucleus'	5
45	'Basomedial amygdalar nucleus'	5
46	'Claustrum'	5
47	'Lateral amygdalar nucleus'	5
48	'Posterior amygdalar nucleus'	5
49	'Dentate gyrus'	6
50	'Ectorhinal area'	6
51	'Infralimbic area'	6
52	'Parasubiculum'	6
53	'Perirhinal area'	6
54	'Prelimbic area'	6
55	'Postsubiculum'	6
56	'Presubiculum'	6
57	'Temporal association areas'	6
58	'Dentate gyrus'	6
59	'Ectorhinal area'	6
60	'Infralimbic area'	6
61	'Parasubiculum'	6
62	'Perirhinal area'	6
63	'Prelimbic area'	6
64	'Postsubiculum'	6
65	'Presubiculum'	6
66	'Temporal association areas'	6
